# Supplementary material for: A Micro-Quantitative and FFPE-Compatible Workflow for Immunohistochemistry-Guided Spatial Proteomic Analysis of Cellular Subpopulations Within the Tumor Microenvironment
Source: Bioengineering (Basel). 2026 Jun 11;13(6):678. doi: 10.3390/bioengineering13060678 (PMC13296145; doi:10.3390/bioengineering13060678)
Supplement: Supplementary file 1 [file bioengineering-13-00678-s001.zip]

Archive with 12 entries (8 files):
- bioengineering-4297113-supplementary/
- bioengineering-4297113-supplementary/Supplementary Figure & Tables/
- bioengineering-4297113-supplementary/Supplementary Figure & Tables/Figure S1.pdf
- bioengineering-4297113-supplementary/Supplementary Figure & Tables/Supplementary Table S1-Raw Data.xlsx
- bioengineering-4297113-supplementary/Supplementary Figure & Tables/Supplementary Table S2-Normalization.xlsx
- bioengineering-4297113-supplementary/Supplementary Figure & Tables/Supplementary Table S3-Differentially Expressed Proteins.xlsx
- bioengineering-4297113-supplementary/__MACOSX/
- bioengineering-4297113-supplementary/__MACOSX/Supplementary Figure & Tables/
- bioengineering-4297113-supplementary/__MACOSX/Supplementary Figure & Tables/._Figure S1.pdf
- bioengineering-4297113-supplementary/__MACOSX/Supplementary Figure & Tables/._Supplementary Table S1-Raw Data.xlsx
- bioengineering-4297113-supplementary/__MACOSX/Supplementary Figure & Tables/._Supplementary Table S2-Normalization.xlsx
- bioengineering-4297113-supplementary/__MACOSX/Supplementary Figure & Tables/._Supplementary Table S3-Differentially Expressed Proteins.xlsx
