# Supplementary material for: A Micro-Quantitative and FFPE-Compatible Workflow for Immunohistochemistry-Guided Spatial Proteomic Analysis of Cellular Subpopulations Within the Tumor Microenvironment
Source: Bioengineering (Basel). 2026 Jun 11;13(6):678. doi: 10.3390/bioengineering13060678 (PMC13296145; doi:10.3390/bioengineering13060678)
Supplement: Supplementary file 1 [file bioengineering-13-00678-s001.zip › bioengineering-4297113-supplementary/Supplementary Figure & Tables/Supplementary Table S1-Raw Data.xlsx]

## Sheet: Proteins
Accession	Patient1 AGR2+	Patient2 AGR2+	Patient3 AGR2+	Patient4 AGR2+	Patient5 AGR2+	Patient1 AGR2-	Patient2 AGR2-	Patient3 AGR2-	Patient4 AGR2-	Patient5 AGR2-
P35749	1.92882e+08	7.50171e+07	2.20113e+08	4.29214e+07	1.83874e+08	1.74543e+09	2.30256e+10	1.22851e+08	1.58742e+09	2.63288e+08
P21333	6.64419e+08	3.56175e+08	6.10719e+08	4.01681e+08	7.00404e+08	3.07033e+09	2.0931e+10	5.43615e+08	3.08144e+09	4.76925e+08
Q09666	7.66514e+07	6.61308e+07	2.21396e+08	7.73648e+07	3.45816e+08	3.70689e+08	1.17099e+09	1.00727e+08	1.85209e+09	7.22148e+07
P12111	3.67057e+08	1.51733e+09	8.59709e+08	1.53182e+08	1.17172e+09	6.12261e+09	6.56867e+09	2.10353e+08	4.43307e+09	3.3334e+08
Q15149	4.88022e+08	1.693e+08	5.10908e+08	2.32078e+08	5.49161e+08	4.69566e+08	1.93996e+09	2.13941e+08	9.21936e+08	1.45568e+08
P35579	3.60121e+08	1.59559e+08	5.73023e+08	2.22878e+08	8.22841e+08	1.44572e+09	5.10371e+08	2.2535e+08	1.21258e+09	2.30322e+08
Q14204	3.39844e+08	1.7029e+08	4.68029e+08	1.63671e+08	4.33627e+08	1.57684e+08	5.85962e+08	2.66628e+08	3.21458e+08	4.00463e+08
Q13813	2.52844e+08	1.18975e+08	3.17323e+08	1.73739e+08	4.09847e+08	1.67607e+08	3.06458e+08	1.57627e+08	9.53401e+08	1.16519e+08
Q01082	1.45623e+08	5.58634e+07	2.00896e+08	1.08202e+08	2.49457e+08	4.02706e+07	1.07788e+08	5.38661e+07	7.02821e+08	4.26869e+07
Q14315	1.59202e+07	1.04306e+07	3.37444e+07	7.08042e+06	2.53851e+07	3.38479e+07	1.99219e+09	1.75489e+07	3.86082e+07	2.17734e+07
P98160	4.92253e+07	1.06198e+08	2.91009e+08	3.92167e+07	5.8159e+08	3.48687e+08	1.63964e+09	6.81505e+07	1.06626e+09	1.06591e+08
Q9Y490	1.02473e+08	6.18162e+07	2.95666e+08	5.0649e+07	1.92048e+08	3.36411e+08	1.07324e+09	1.27929e+08	4.42461e+08	1.15841e+08
P35580	3.53305e+07	2.86601e+07	1.69306e+08	1.67426e+07	7.45857e+07	8.72957e+07	5.88436e+07	8.65141e+07	3.30524e+08	2.08372e+08
P08670	1.58431e+10	4.53128e+09	2.34211e+10	4.73811e+09	5.41164e+09	7.10811e+09	8.579e+09	1.31941e+10	8.70405e+09	4.73875e+09
Q99715	5.45831e+07	4.76495e+07	9.05585e+07	1.40687e+07	3.51335e+07	8.84956e+08	2.54683e+08	6.5965e+07	2.80016e+07	1.89598e+07
O75369	9.93042e+07	1.05779e+08	1.35566e+08	1.34081e+08	3.28856e+08	1.61158e+08	1.46667e+08	1.42071e+08	1.90846e+08	3.45449e+08
P01024	2.25334e+08	9.78506e+07	2.59668e+08	1.02076e+08	2.37589e+08	1.02618e+09	2.0775e+08	2.11258e+08	5.86043e+08	9.59652e+07
P12814	1.91526e+08	1.45231e+08	6.77668e+08	7.29165e+07	2.91956e+08	8.57743e+08	2.38319e+09	4.02639e+08	1.4159e+09	8.16371e+07
Q00610	3.02443e+08	2.43277e+08	1.08029e+09	1.34664e+08	4.27609e+08	1.00787e+08	2.13804e+08	3.55961e+08	3.03004e+08	3.68535e+08
P63267	1.8559e+09	1.19904e+09	3.97632e+09	7.50708e+08	3.07574e+09	1.00909e+10	3.26013e+10	2.03718e+09	1.16963e+10	1.5623e+09
O43707	2.0233e+08	1.10173e+08	6.13126e+08	1.51698e+08	5.16181e+08	8.36928e+08	1.28744e+09	2.88758e+08	6.69214e+08	2.09859e+08
P18206	1.38318e+08	5.92068e+07	1.70002e+08	1.1931e+08	4.21308e+08	9.03549e+08	2.25071e+09	7.38477e+07	8.22519e+08	1.13092e+08
P17661	3.2881e+07	9.20439e+06	7.66308e+07	1.74955e+07	32456264	56805721	2.06539e+10	3.38424e+07	6.38242e+07	5.46703e+07
P24821	9.37014e+07	3.99554e+06	2.77616e+07	5.49405e+06	1.65491e+07	7.86472e+08	1.89415e+09	7.64179e+06	7.94794e+06	7.51624e+06
O15061	4.20812e+08	5.42334e+06	1.00377e+07	1.56942e+07	4.89576e+07	2.16822e+07	2.42685e+09	8835789	2.61986e+07	8.69909e+06
P02751	1.99274e+08	1.15012e+08	3.3225e+08	3.52703e+07	7.10147e+07	1.54612e+09	6.78572e+08	2.35035e+08	4.86777e+08	3.81049e+07
P78527	3.07103e+08	2.80263e+08	5.78365e+08	2.45833e+08	6.47242e+08	7.49902e+07	1.23926e+08	3.44052e+08	1.44022e+08	3.56541e+08
P46821	4.10799e+08	6.12389e+07	3.83691e+08	9.32077e+06	2.9072e+07	3.24551e+07	4.09217e+07	2.16537e+08	6.15223e+07	8.03699e+07
P68133	1.35999e+08	5.98628e+07	3.40429e+08	3.99048e+07	2.16092e+08	5.81301e+08	8.97571e+08	1.36891e+08	7.80629e+08	7.64107e+07
P60709	1.79918e+09	9.86962e+08	3.42319e+09	8.49151e+08	2.20732e+09	2.84037e+09	5.67866e+09	1.93804e+09	3.95219e+09	1.58899e+09
O15230	3.55995e+07	1.02547e+08	2.35027e+08	3.01176e+07	3.10698e+08	4.50258e+08	5.17643e+08	1.00232e+08	8.19466e+08	5.08464e+07
P53396	5.54912e+08	1.47922e+08	1.099e+09	3.95189e+07	9.10104e+07	3.17686e+07	5.4874e+07	4.6864e+08	8.86167e+07	5.09606e+08
Q05707	5.91874e+07	5.52475e+07	1.25483e+08	2.54978e+07	1.66186e+08	1.71232e+09	2.14041e+08	5.49997e+07	4.78255e+08	8.8265e+07
P15924	4.38193e+08	2.04361e+08	3.38561e+08	3.30427e+08	1.66835e+08	3.04351e+08	3.31817e+08	2.78724e+08	3.39127e+08	2.99206e+08
P05787	8.30583e+08	1.26541e+09	3.00654e+09	1.61153e+09	4.65967e+09	1.63651e+07	3.15151e+08	1.49196e+09	1.02146e+08	3.03504e+08
Q7Z406	3.61924e+07	1.64801e+07	1.06533e+08	1.28912e+07	7.32033e+07	6.59475e+06	2.50128e+07	7.84644e+07	7.01291e+06	4.04068e+07
Q14980	2.58718e+07	1.94127e+07	1.43635e+08	1.88747e+07	6.70581e+07	7.82975e+06	1.71086e+07	7.61076e+07	2.8648e+07	3.76986e+07
P02768	7.12464e+09	1.84068e+09	6.23774e+09	1.24108e+09	5.95595e+09	2.33757e+10	4.87963e+09	3.7346e+09	6.50188e+09	2.0625e+09
P11021	2.09707e+08	3.46223e+08	1.49304e+09	1.05036e+09	2.36508e+09	7.88174e+07	2.68179e+08	3.30792e+08	2.72498e+08	7.44983e+08
Q9P2E9	3.40086e+07	7.90241e+07	1.89569e+08	5.13759e+08	1.29646e+09	3.63299e+07	4.87087e+07	5.73124e+07	5.5844e+07	4.31937e+07
P04264	2.44072e+09	2.73132e+09	7.93603e+08	7.30689e+08	3.45439e+07	5.06071e+07	7.66234e+08	7.68785e+08	8.55136e+08	1.61752e+09
P02545	4.74583e+08	2.22392e+08	1.44815e+09	2.94324e+08	1.00775e+09	8.84255e+08	1011433150	1.13805e+09	1.68107e+09	3.01137e+08
P07237	1.85959e+08	1.71047e+08	7.62379e+08	1.06516e+09	2.68145e+09	4.56606e+07	9.54329e+07	1.62383e+08	2.04367e+08	1.45021e+08
P14625	3.01596e+08	3.66463e+08	2.6167e+09	7.37326e+08	2.06085e+09	1.3226e+08	2.57507e+08	4.68335e+08	4.17171e+08	6.27189e+08
P0C0L5	9.48865e+07	4.5967e+07	6.73129e+07	1.24912e+07	6.94407e+07	2.96981e+08	5.87172e+07	4.09594e+07	1.1613e+08	3.98592e+07
P15085	2.19194e+07	9.43583e+06	4.34679e+07	6.49781e+09	8.00446e+09	2.31338e+07	2.89564e+07	2.05901e+07	2.81863e+08	1.36938e+07
P04406	1.61839e+09	6.05883e+08	3.85713e+09	1.97556e+08	5.96024e+08	3.82525e+08	1.19276e+09	2.02115e+09	5.36012e+08	6.57936e+08
P22105	7.68625e+06	1.20007e+07	2.11599e+07	1.04565e+07	4.26662e+07	8.51783e+07	1.46566e+08	1.48699e+07	1.93122e+08	9.64589e+06
P46940	6.71419e+07	1.0235e+08	1.67185e+08	7.30955e+07	2.36287e+08	2.62048e+08	3.0921e+08	7.56392e+07	2.97018e+08	1.52672e+08
P14618	1.78339e+09	2.36183e+08	2.08378e+09	1.28735e+08	3.81504e+08	3.15079e+08	6.11083e+08	1.19474e+09	7.16353e+08	3.94283e+08
Q9HBL0	8.20614e+07	1.51336e+06	9.29048e+06	6.73907e+06	3.67686e+07	5.40098e+07	2.44564e+08	3.08075e+06	1.14911e+08	3.1502e+06
P0C0L4					331249	649434
P08133	2.68643e+08	8.10466e+07	3.50032e+08	8.43613e+07	2.77839e+08	2.67589e+08	7.79676e+08	2.17387e+08	5.56706e+08	4.76347e+08
P04114	2.73506e+07	1.67403e+07	2.76961e+07	2.68303e+07	1.0062e+08	3.33082e+08	3.46387e+07	1.69632e+07	1.02773e+08	2.46968e+07
Q14697	1.01127e+08	9.48318e+07	5.91123e+08	1.42908e+08	3.27468e+08	3.06596e+07	1.04301e+08	1.86291e+08	1.11808e+08	2.09556e+08
P06576	1.4624e+09	7.07242e+08	8.26318e+08	3.40983e+08	9.82867e+08	2.1265e+08	8.77792e+08	5.53068e+08	3.42157e+08	6.44313e+08
P07900	4.26216e+08	4.87922e+08	1.41837e+09	1.78038e+08	5.29125e+08	1.24467e+08	3.88377e+08	6.16877e+08	2.9857e+08	7.55934e+08
P08238	1.88761e+08	7.53936e+07	2.89617e+08	6.86849e+07	1.86277e+08	43067510	1.00753e+08	1.38569e+08	1.07233e+08	1.25374e+08
P35908	6.56479e+08	1.50324e+08	3.01989e+07	9.15178e+07	1.70491e+07	5.2375e+07	8.28604e+07	9.997e+07	8.39856e+07	1.48853e+08
Q05682	2.06507e+07	1.64146e+07	8.2083e+07	9.22131e+06	1.00448e+08	280932681	1.75615e+09	3.22384e+07	4.7824e+08	1.6175e+07
P01023	9.28569e+07	2.92404e+07	1.3755e+08	1.91767e+07	1.28773e+08	3.42493e+08	5.33265e+07	4.56528e+07	5.35271e+07	5.46047e+07
O75643	2.75622e+07	4.83758e+07	1.29258e+08	1.81453e+07	6.16715e+07	1.67336e+07	3.23122e+07	8.34501e+07	4.18335e+07	4.87296e+07
Q6P2Q9	3.14688e+07	6.07628e+07	1.37905e+08	3.7708e+07	6.7222e+07	4.48893e+07	3.17195e+07	9.65482e+07	4.84398e+07	7.04892e+07
Q00341	2.61075e+07	2.66811e+07	5.77515e+07	1.16304e+08	3.29971e+08	1.8618e+07	8.52213e+07	1.87269e+07	5.16213e+07	2.7657e+07
P11142	3.92184e+08	3.06013e+08	8.90261e+08	1.48946e+08	4.30972e+08	1.24638e+08	5.17031e+08	2.8984e+08	2.71966e+08	4.52116e+08
P08727	4.3777e+08	3.04303e+08	9.58133e+08	3.03665e+08	1.10796e+09	1.27952e+07	9.25809e+07	7.23149e+08	3.17053e+07	2.90699e+08
P12109	9.95554e+07	3.96486e+08	1.95813e+08	3.58262e+07	2.64727e+08	1.67626e+09	1.72015e+09	4.41494e+07	1.06426e+09	1.69506e+08
P04746	8.79025e+06	3.48547e+06	1.70738e+07	1.75244e+09	4.15305e+09	7.55861e+06	6.73311e+06	1.3293e+07	8.31312e+07	9.13785e+06
P00558	7.94883e+08	2.24064e+08	2.50499e+09	1.04415e+08	2.94264e+08	1.11274e+08	3.33724e+08	1.71775e+09	2.10171e+08	2.06417e+08
P19835	2.13334e+06	2.6723e+06	8.70385e+06	1.99384e+09	1.32772e+09	5.65664e+06	1.09488e+07	3.44435e+06	6.53508e+07	3.11304e+06
Q01813	7.43617e+08	3.46027e+07	3.81659e+08	2.37084e+07	6.12356e+07	4.30788e+07	3.99135e+07	2.62761e+08	6.25382e+07	9.10661e+07
Q9UPN3	4.9171e+07	1.16804e+08	2.312e+08	3.08327e+07	2.40963e+08	4.13415e+08	2.4999e+08	1.70175e+08	1.00024e+09	8.756e+07
Q9Y4L1	6.41272e+07	3.17344e+07	2.19043e+08	1.54252e+08	2.62598e+08	1.43752e+07	1.52523e+07	3.69773e+07	3.37945e+07	7.58678e+07
P19961		60676.9	1.29126e+06	4.78667e+07	1.54056e+08	1.65633e+06	1.17888e+06		1.62106e+06	230258
Q92616	1.87544e+07	2.38548e+07	6.57388e+07	2.72615e+07	7.91712e+07	4.28685e+06	2.09063e+07	3.69905e+07	1.21398e+07	2.81616e+07
P13645	1.24313e+09	2.67973e+08	1.46838e+08	2.56171e+08	3.24579e+07	1.87748e+08	2.02583e+08	5.09618e+08	1.65798e+08	1.25629e+09
Q86UP2	5.83174e+07	5.14052e+07	1.1614e+08	1.77843e+07	4.90848e+07	1.37355e+07	3.13634e+07	4.7366e+07	3.43891e+07	7.2013e+07
P13639	9.20925e+07	9.26765e+07	2.24982e+08	2.26255e+08	7.2135e+08	2.76508e+07	1.14304e+08	9.92452e+07	9.11769e+07	1.40625e+08
P15086	1.93724e+07	1.11236e+07	5.12116e+07	4.04589e+09	6.20676e+09	6.65529e+06	2.36892e+07	2.31054e+07	2.48531e+08	2.29209e+07
P38646	3.41747e+08	5.13178e+08	4.76636e+08	5.67639e+07	1.95149e+08	4.52472e+07	1.71317e+08	2.65475e+08	5.46982e+07	2.65191e+08
P49327	2.82516e+07	4.23291e+07	8.16754e+07	1.18455e+07	3.6059e+07	1.03364e+07	4.08361e+07	5.80208e+07	2.31435e+07	2.17348e+07
P55268	1.49335e+08	1.07982e+08	1.85838e+08	1.2585e+08	1.41551e+08	2.53673e+08	5.54523e+08	1.4008e+08	4.78873e+08	1.30617e+08
Q15063	5.76859e+07	2.68776e+08	3.25783e+08	4.79038e+06	4.1031e+07	5.607e+08	1.45885e+08	5.14239e+08	1.87999e+07	1.32964e+08
P13637	1.47211e+08	2.8923e+06	1.13557e+08	660308	3.89896e+06	1.07049e+06		7.60844e+07	1.42345e+06	3.35183e+06
P12110	9.19684e+07	3.8349e+08	1.71942e+08	3.76384e+07	2.53532e+08	1.37595e+09	1.56855e+09	4.22634e+07	1.00409e+09	3.87594e+08
P69905	5.47527e+09	1.4319e+08	6.46668e+09	1.0666e+09	2.13473e+09	2.0046e+09	7.03458e+08	6.52013e+08	5.21013e+09	2.08716e+09
P22314	1.33083e+08	1.12782e+08	3.34451e+08	4.74086e+07	1.55511e+08	4.76872e+07	1.03111e+08	1.47465e+08	1.16303e+08	1.334e+08
P55072	4.4219e+07	1.11329e+08	4.80214e+08	81132973	2.64175e+08	3.79197e+07	1.25766e+08	2.04411e+08	1.33392e+08	1.5846e+08
P68371	8.15638e+08	5.28286e+08	2.27904e+09	2.81951e+08	8.28931e+08	2.6398e+08	7.9588e+08	1.30333e+09	7.14091e+08	7.75484e+08
P10809	3.28685e+08	3.51966e+08	2.5229e+08	1.30129e+08	4.74878e+08	2.10516e+07	2.13932e+08	1.51305e+08	7.70746e+07	1.68148e+08
P06733	8.22406e+08	1.28469e+08	1.69371e+09	1.05081e+08	3.88223e+08	2.0715e+08	5.30099e+08	9.95011e+08	2.07274e+08	1.48807e+08
P04745				409540	8.91505e+06
Q99798	7.16412e+08	1.47144e+08	1.85282e+08	1.73919e+08	2.70499e+08	7.30176e+07	3.13604e+08	1.4039e+08	7.57204e+07	1.32022e+08
P05783	3.18418e+08	8.37455e+08	1.66203e+09	1.34694e+09	3.40179e+09	4.43981e+07	2.01244e+08	6.13531e+08	5.91127e+07	1.17944e+08
P30101	3.05926e+08	1.61976e+08	1.41744e+09	3.4853e+08	8.98249e+08	4.08039e+07	1.34768e+08	3.30304e+08	2.8977e+08	1.16895e+09
Q08211	3.91478e+07	6.73487e+07	2.34909e+08	9.97669e+07	1.59214e+08	1.43635e+07	3.5222e+07	1.24844e+08	3.36775e+07	1.24296e+08
P05023	3.70193e+08	1.56397e+08	4.13927e+08	9.51704e+07	2.38732e+08	3.78918e+07	7.9551e+07	2.20405e+08	1.10343e+08	1.84652e+08
P53621	5.36907e+07	6.29858e+07	1.31427e+08	8.33948e+07	2.61152e+08	1.59883e+07	5.80548e+07	6.70088e+07	4.18967e+07	6.60351e+07
P01009	2.44321e+08	8.08382e+07	4.06981e+08	2.98064e+07	1.54582e+08	9.76125e+08	1.80926e+08	2.00478e+08	2.41732e+08	5.73263e+07
P46939	1.01021e+07	1.31151e+07	4.32484e+07	2.12574e+07	8.46774e+07	3.48078e+07	7.32606e+07	1.40372e+07	8.33952e+07	1.22864e+07
P11532	3.19284e+07	2.38592e+07	2.53231e+07	2.69654e+07	2.50475e+07	3.26542e+07	1.03425e+08	3.9094e+07	4.05557e+07	2.9814e+07
P13667	7.76702e+07	5.599e+07	2.79621e+08	3.19721e+08	7.81666e+08	2.43201e+07	4.32831e+07	6.62896e+07	6.24771e+07	5.01179e+07
P25705	1.228e+09	5.65716e+08	7.52844e+08	2.66215e+08	8.56341e+08	1.07247e+08	8.0274e+08	4.23708e+08	2.46319e+08	5.79551e+08
P42704	1.02224e+10	8.56132e+09	8.31957e+09	8.71178e+09	8.37512e+09	8.28651e+09	8.48107e+09	9.82618e+09	8.45954e+09	8.5697e+09
P07437	140501419	3.74069e+07	7.78905e+07	1.35199e+07	8.88096e+07	4.30774e+07	9.86731e+07	2.21833e+07	1.25531e+08	9.71351e+07
P11137	6.86635e+07	4.42597e+07	6.49635e+07	1.05591e+07	4.93329e+07	7.9195e+07	8.31359e+07	4.45223e+07	1.48137e+08	8.18829e+07
Q13885	3.20904e+08	5.6046e+07	7.81153e+07	2.91449e+07	1.14509e+08	5.94235e+07	3.87166e+08	2.61863e+07	1.60736e+08	9.96608e+07
Q9BVA1	8423261	680322	5059267	670574	2.09068e+06		3.31391e+06	1.37327e+06		1.44072e+06
P09493	6.39934e+07	3.95208e+07	2.12084e+08	5.27654e+07	2.21434e+08	1.01643e+09	7.08147e+09	1.00802e+08	1.245e+09	9.93786e+07
Q13576	6.19466e+06	6.61632e+06	1.56932e+07	4.09794e+07	1.23955e+08	1.23666e+07	1.75543e+07	5.16936e+06	7.87861e+06	2.41043e+06
P00352	4.16159e+07	4.21208e+08	2.90567e+07	2.8888e+08	9.6051e+08	15842032	4.84528e+08	1.57451e+07	5.62413e+08	9.80354e+08
Q9NZM1	2.89958e+07	2.10037e+07	2.977e+07	2.4067e+07	3.09641e+07	6.05821e+07	9.64762e+07	2.29802e+07	1.30427e+08	2.828e+07
Q03252	1.42403e+08	1.51719e+08	4.64987e+08	1.04593e+08	2.25319e+08	8.07221e+07	1.06565e+08	3.39714e+08	1.58607e+08	2.61736e+08
Q07065	7.52216e+07	4.314e+07	7.40962e+07	7.52026e+07	1.58455e+08	2.20503e+07	4.30752e+07	3.27133e+07	7.53256e+07	3.39407e+07
P12277	8.31264e+08	1.66226e+08	8.87056e+08	2.40445e+07	5.13217e+07	1.13659e+08	8.98313e+08	9.66766e+08	1.51423e+08	2.39152e+08
Q71U36	1.21828e+09	5.49627e+08	2.05658e+09	2.8554e+08	8.72538e+08	3.05027e+08	1.05138e+09	1.2525e+09	9.11602e+08	8.5274e+08
Q9Y6C2	2.5469e+07	3.07009e+07	1.76307e+08	1.67118e+07	1.50918e+08	4.85599e+08	4.20357e+08	6.38403e+07	2.87009e+08	4.16888e+07
P07355	9.05688e+07	7.14229e+07	2.3187e+08	1.5299e+08	6.17667e+08	193718981	4.42009e+08	9.61084e+07	1.5382e+09	9.00893e+07
P35527	2.69123e+08	2.25254e+08	1.23211e+08	4.76052e+06	2.19928e+07	2.01084e+07	1.41287e+07	1.77841e+08	3.42304e+07	1.2102e+08
Q7Z6Z7	1.81338e+07	2.08195e+07	6.65866e+07	1.07392e+07	2.41878e+07	1.09217e+07	1.80987e+07	4.56066e+07	1.22869e+07	1.79268e+07
Q9NZN4	4.78164e+06	5.69952e+06	3.22936e+07	6.89503e+06	2.36939e+07	1.03381e+08	3.10324e+08	5.73479e+06	186443998	8.489e+06
Q9UMS6	1.74372e+07	5.45571e+06	3.94365e+07	4.27475e+06	2.16445e+07	3.03477e+07	4.90744e+08	1.59668e+07	1.83267e+07	4.81647e+06
P07814	3.23624e+07	4.73829e+07	8.88441e+07	6.7777e+07	1.7965e+08	6.09629e+07	6.60163e+07	4.62715e+07	5.61342e+07	7.51684e+07
P16233	1.56964e+06	1.50621e+06	1.51075e+06	3.85073e+09	5.33519e+09	2.06181e+06	5.12301e+06	2.16677e+06	1.32322e+08	1.15616e+06
P04075	9.82147e+08	1.79117e+08	1.68733e+09	8.03796e+07	2.72099e+08	1.9344e+08	6.49705e+08	7.08512e+08	2.20096e+08	3.06407e+08
P46459	1.18034e+08	5.101e+07	1.93215e+08	3.53079e+07	1.09574e+08	4.98414e+06	3.37193e+07	1.05507e+08	3.08629e+07	1.17671e+08
Q13509	1.55171e+08	1.2093e+07	2.64932e+07	762045	5.28685e+06	5.05072e+06	2.72921e+07	6.92485e+06	1.36082e+07	2.68625e+07
P06396	6.4669e+07	2.03074e+08	2.88178e+08	2.44989e+07	1.23805e+08	2.84716e+08	1.00068e+09	1.42202e+08	3.61441e+08	6.24103e+07
Q3SY69	3.99005e+06	4.60642e+06	1.52111e+07	8.67182e+07	2.85669e+08	3.1658e+06	5.25166e+06	3.71291e+06	7.01087e+06	3.93061e+06
P68871	9.33199e+09	1.40445e+08	9.24516e+09	1.61423e+09	3.64578e+09	2.61451e+09	7.67858e+08	7.46171e+08	7.47308e+09	3.41556e+09
Q7KZF4	4.72504e+07	6.70494e+07	1.57343e+08	1.43523e+08	4.69739e+08	8.07791e+06	7.11429e+07	5.46798e+07	4.58223e+07	8.21889e+07
Q01995	4.45864e+07	2.24872e+07	6.62361e+07	9.96704e+06	1.11275e+08	1.93972e+09	8.10042e+09	3.33508e+07	1.32523e+09	3.60372e+07
P12956	6.72409e+07	7.27289e+07	1.95128e+08	1.04107e+08	2.93139e+08	1.86565e+07	4.08102e+07	1.30558e+08	6.18751e+07	1.17656e+08
P07951	2.49253e+07	1.48396e+07	7.38781e+07	1.27853e+07	4.82881e+07	2.94494e+08	1.79293e+09	4.18528e+07	3.21161e+08	2.69808e+07
Q14195	1.10849e+08	3.06946e+07	1.26407e+08	1.17965e+07	3.62672e+07	1.67832e+08	4.59869e+08	1.21021e+08	2.96747e+08	6.51438e+07
P29401	8.05103e+07	1.18076e+08	2.36915e+08	2.18879e+08	6.32864e+08	2.71869e+07	2.36514e+08	1.00855e+08	1.11814e+08	1.92623e+08
P53618	2.24809e+07	2.9549e+07	7.00519e+07	4.31882e+07	1.09573e+08	5.55297e+06	1.99074e+07	3.29896e+07	1.72881e+07	3.64878e+07
P00338	6.48722e+08	6.47099e+07	1.00592e+09	4.45766e+07	1.06714e+08	1.29927e+08	3.85061e+08	4.65154e+08	1.32288e+08	2.40903e+07
O00159	2.05855e+07	2.30023e+07	4.92056e+07	2.59645e+07	9.08527e+07	5.78547e+07	1.87258e+08	2.20938e+07	1.49873e+08	1.84382e+07
P09525	4.79414e+07	5.25485e+07	8.50511e+07	4.23101e+08	1.59048e+09	1.02849e+08	9.69709e+07	4.53025e+07	1.5829e+08	3.24259e+07
P26038	2.84536e+07	5.23858e+07	3.3464e+08	9.40408e+07	2.10155e+08	1.66992e+08	2.89606e+08	1.41973e+08	462352874	5.0193e+07
Q13200	3.71976e+07	2.99244e+07	6.83846e+07	2.07205e+07	3.60129e+07	1.16428e+07	3.0219e+07	4.0147e+07	1.66175e+07	5.45192e+07
Q13087	11724349	9.6894e+06	1.79063e+07	1.0934e+09	2.60584e+09	7.58092e+06	1.45404e+07	1.39047e+07	7.87741e+07	1.09528e+07
Q15582	7.89148e+07	7.55755e+07	9.25451e+07	2.62642e+06	4.48061e+07	5.94338e+08	1.15602e+09	3.6746e+07	2.2248e+08	4.25975e+06
P04350				476269	1.17896e+06	338157	1.27037e+06		669260
Q15746	6.25608e+06	3.53604e+06	1.58184e+07	4.66456e+06	1.71829e+07	9.64151e+07	1.15157e+09	8.56268e+06	1.13069e+08	7.17261e+06
Q02952	4.60007e+07	1.04789e+07	2.58704e+07	3.28663e+06	1.53694e+07	27173426	9.59405e+07	1.09345e+07	6.56056e+07	1.64995e+07
P02452	1.46259e+08	3.30086e+08	8.80519e+08	6.34191e+07	6.08384e+08	2.80402e+09	9.15076e+08	7.21174e+08	3.67644e+09	1.73239e+08
P04844	1.91282e+07	2.80272e+07	7.71122e+07	1.00753e+08	2.18507e+08	4.75534e+07	2.25082e+07	5.43293e+07	1.67803e+07	3.78701e+07
P17858	2.86912e+07	1.08688e+07	7.32467e+07	7.99688e+06	1.98797e+07	1.67968e+06	6.96963e+06	5.69382e+07	2.60971e+07	1.17587e+07
P68366	5.05964e+07	3.71404e+07	1.03791e+08	1.69953e+07	8.38323e+07	7.06146e+06	4.1235e+07	1.74308e+08	3.24015e+07	9.36005e+07
Q12906	5.39557e+07	8.1986e+07	3.08313e+08	4.42528e+07	1.02624e+08	1.20349e+07	3.48595e+07	1.39243e+08	3.24473e+07	1.43817e+08
Q16555	1.96136e+08	4.01276e+07	1.84512e+08	1.42593e+07	6.25684e+07	5.68196e+07	1.8191e+08	1.00191e+08	1.44803e+08	2.26121e+08
P26640	6.45908e+07	3.70297e+07	7.6194e+07	5.03959e+07	1.64638e+08	1.40347e+07	2.67708e+07	1.68103e+07	2.63274e+07	5.592e+07
P51911	1.32226e+07	9.82367e+06	1.58261e+07	9.11678e+06	1.45196e+07	1.81809e+08	4.5447e+09	1.09974e+07	2.98843e+08	9.36982e+06
Q9NYU2	2.27699e+07	1.66647e+07	5.06801e+07	1.02964e+08	1.22191e+08	1.11217e+07	1.9976e+07	1.3376e+07	2.67505e+07	1.60876e+07
Q9ULU8	9.24726e+06	1.69942e+07	2.12783e+07	2.19241e+06	1.40424e+07	4.33375e+07	1.18287e+08	9.00045e+06	3.89666e+07	1.04658e+08
P20700	4.67078e+07	4.41036e+07	2.17408e+08	3.41267e+07	1.04116e+08	3.7617e+07	6.89143e+07	1.36326e+08	3.97e+07	6.33986e+07
Q16352	5.59599e+08	6.66918e+06	1.9638e+08	3.91236e+06	8.79287e+06	366363	4.63907e+06	7.69303e+07	4.87998e+06	9.79468e+07
P0DMV9	1.30739e+08	1.17886e+08	2.97844e+08	5.39619e+07	1.66957e+08	6.44344e+07	2.87177e+08	1.83404e+08	1.66695e+08	2.2028e+08
O95425	4.00433e+06	834134	5.10367e+06	1.87344e+06	2.99922e+06	3.60181e+06	68604804	5.37645e+06	1.22302e+07	2.31886e+06
Q92597	4.76729e+08	2.28118e+07	5.94615e+08	3.38139e+06	1.44332e+07	2.80575e+07	3.14749e+07	3.4157e+08	2.55758e+07	8.18226e+06
P08123	2.94388e+08	8.23012e+08	1.60449e+09	1.32505e+08	1.11023e+09	6.55146e+09	2.2865e+09	1.46722e+09	8.27329e+09	4.60495e+08
P04843	2.57287e+07	3.14199e+07	1.34308e+08	1.87635e+08	3.68856e+08	9.56406e+06	2.74269e+07	5.93138e+07	3.11459e+07	5.00256e+07
P50440	4.93379e+06	5.4318e+06	8.65855e+06	9.02043e+08	1.05584e+09	9.98844e+06	5.67372e+06	9.77257e+06	1.57468e+07	9.6563e+06
Q16891	1.11247e+08	4.63593e+07	7.15784e+07	2.33746e+07	7.30133e+07	9.163e+06	6.95389e+07	3.37575e+07	1.66014e+07	4.77154e+07
P49411	1.47514e+08	1.20115e+08	1.82484e+08	1.07084e+08	4.20745e+08	8974064	9.86419e+07	1.17035e+08	4.7327e+07	1.1681e+08
P53814	1.89417e+07	2.3414e+07	2.54881e+07	2.84104e+07	6.15726e+07	9.6555e+07	4.92192e+08	3.77152e+07	1.17333e+08	3.23931e+07
P12270	1.70085e+07	1.52501e+07	5.52621e+07	1.34995e+07	4.3164e+07	1.26488e+06	1.00347e+07	4.26432e+07	8.01968e+06	2.85735e+07
O60763	3.85938e+07	6.35548e+07	1.8497e+08	4.38026e+07	1.32559e+08	1.13259e+07	5.13738e+07	7.04993e+07	2.99181e+07	5.86938e+07
Q93084	1.16217e+07	2.15799e+08	2.70861e+08	1.38938e+07	5.56474e+07	8.80481e+06	5.34931e+07	9.9984e+07	7.75996e+06	5.49203e+07
Q14152	2.07384e+07	1.84517e+07	5.415e+07	3.30137e+07	1.27776e+08	5.29554e+06	2.07457e+07	2.05278e+07	1.75519e+07	4.81715e+07
Q13263	1.66056e+07	5.0277e+07	1.72154e+08	1.41166e+07	4.43951e+07	3.80397e+06	1.78182e+07	1.16308e+08	1.72346e+07	8.89775e+07
Q5TH69	2.44287e+07	6.62153e+06	7.66357e+07	1.87626e+06	6.75827e+06	3.09335e+06	5.09859e+06	4.82941e+07	3.77554e+06	4.46392e+07
Q9BX66	4.04491e+07	1.76301e+06	2.05563e+07	1.8828e+06	5.96225e+06	3.31162e+07	2.81088e+08	6.96803e+06	2.76002e+07	925710
P11216	4.21509e+07	3.58746e+07	1.44466e+08	2.78314e+07	7.55109e+07	2.39016e+07	1.03862e+08	5.15669e+07	3.74392e+07	4.26367e+07
P55786	5.87226e+07	3.65983e+07	1.68918e+08	4.4766e+07	1.54744e+08	2.45475e+07	8.51806e+07	4.3348e+07	6.0731e+07	3.79853e+07
P41252	1.69646e+07	3.72612e+07	6.23164e+07	2.61936e+07	9.76856e+07	4.3369e+06	2.34072e+07	3.13898e+07	1.74877e+07	4.24445e+07
P38606	6.21954e+07	2.66213e+07	8.03975e+07	1.18483e+07	4.32264e+07	2.60674e+06	2.16122e+07	3.86171e+07	1.71086e+07	1.1554e+08
Q86VP6	3.91608e+07	5.01415e+07	1.20607e+08	3.17601e+07	8.64451e+07	1.05321e+07	5.61335e+07	7.02374e+07	4.23789e+07	4.02623e+07
P67936	1.93007e+07	1.50733e+07	7.29538e+07	8.9047e+06	4.11754e+07	2.6614e+07	5.19487e+07	4.20252e+07	6.32575e+07	2.44786e+07
Q9Y4G6	9.77437e+06	3.8323e+06	9.77641e+06	8.92701e+06	2.16607e+07	1.41982e+07	2.03119e+07	3.59551e+06	2.90464e+07	2.13803e+06
P02538	8.8134e+06	7.85017e+06	6.46186e+06	2.50308e+06	8.4732e+06	752213	1.21089e+07	3.44304e+07	4.07507e+06	2.09314e+08
Q92945	3.99154e+07	5.1843e+07	2.11414e+08	2.23489e+07	7.01329e+07	1.58829e+07	2.79306e+07	1.01495e+08	2.77575e+07	1.22649e+08
Q16531	2.70931e+07	4.84095e+07	1.10945e+08	2.16158e+07	72496429	1.30381e+07	2.79386e+07	5.41155e+07	2.37605e+07	7.25032e+07
P06753	5.0014e+06	4.92108e+06	3.1022e+07	7.59654e+06	2.70358e+07	6.30292e+06	36135463	1.6568e+07	3.01759e+07	5.18696e+07
P35609	580060	364126	697839	228261		158535	3.09995e+06	282242	122784	747020
Q8WUM4	1.76232e+07	2.02539e+07	8.6879e+07	3.50795e+07	8.36516e+07	1.2528e+07	5.67604e+07	3.76013e+07	3.03609e+07	7.44864e+07
O43491	1.07327e+07	8.95774e+06	2.94799e+07	6.12384e+06	2.97944e+07	2.81765e+07	4.03701e+07	1.12705e+07	1.77587e+08	1.5788e+07
Q13423	7.529e+07	5.61344e+07	7.3615e+07	1.85204e+07	8.74456e+07	1.94402e+06	7.19429e+07	3.5277e+07	7.81421e+06	3.40265e+07
P50454	3.75603e+07	3.40655e+07	9.23846e+07	1.19291e+07	5.18891e+07	1.58799e+08	5.70831e+07	2.49745e+07	9.22252e+07	1.66298e+07
O75533	1.78735e+07	3.35716e+07	7.07537e+07	2.38037e+07	3.25376e+07	8.73055e+06	1.80084e+07	5.32242e+07	2.0233e+07	4.93867e+07
P68104	5.26019e+08	4.22766e+08	1.12815e+09	9.1218e+08	3.13012e+09	1.485e+08	6.75662e+08	4.74589e+08	5.28085e+08	6.19561e+08
P43243	4.10853e+07	4.51577e+07	1.6814e+08	2.1207e+07	4.95363e+07	7.19018e+06	1.6875e+07	8.48255e+07	2.88585e+07	1.06227e+08
P02787	2.20389e+08	4.60063e+07	1.65836e+08	5.60993e+07	2.19902e+08	7.29778e+08	1.0694e+08	8.16098e+07	2.26122e+08	5.55896e+07
P52272	6.6894e+07	1.20621e+08	4.12402e+08	6.45305e+07	1.79497e+08	2.52226e+07	5.90916e+07	1.83299e+08	7.60528e+07	2.25182e+08
P08758	2.01355e+08	2.10581e+08	4.63974e+08	1.68272e+08	5.16116e+08	1.79721e+08	4.36269e+08	266286780	4.54415e+08	2.72673e+08
P60174	4.51995e+08	1.02074e+08	2.01593e+09	1.33091e+08	2.90815e+08	2.1854e+08	1.6345e+08	7.49408e+08	2.10224e+08	1.36861e+08
P15311	2.31894e+07	2.36585e+07	5.97527e+07	1.88717e+07	9.0401e+07	7.34809e+06	2.30846e+07	2.49809e+07	5.66842e+07	1.20345e+07
P11047	4.36209e+07	1.68612e+08	3.49976e+08	3.54642e+07	348134052	5.19867e+08	5.64588e+08	1.94202e+08	9.27544e+08	7.00268e+07
P49748	4.24098e+07	9.31956e+07	1.95708e+08	5.86581e+07	2.5251e+08	9864396	8.28819e+07	3.1675e+07	3.97597e+07	5.49957e+07
P62805	6.67165e+08	1.00861e+09	5.02086e+09	1.11787e+09	3.47257e+09	4.94447e+08	8.9952e+08	3.75924e+09	1.72408e+09	2726001445
P60842	1.58642e+07	2.6059e+07	6.34698e+07	2.37007e+07	80267149	1.99131e+07	2.28254e+07	2.07919e+07	2.27487e+07	1.67733e+07
P62258	1.80518e+08	1.9946e+08	7.24426e+08	1.62001e+08	3.91138e+08	9.07806e+07	2.48639e+08	3.88393e+08	5.0841e+08	3.56164e+08
P47897	1.41259e+07	3.37928e+07	4.44173e+07	2.87106e+07	7.71225e+07	1.30853e+07	2.80459e+07	2.85263e+07	1.4135e+07	3.62656e+07
Q14974	3.54099e+07	4.17321e+07	1.18841e+08	1.23892e+07	3.20363e+07	8.87746e+06	3.03316e+07	7.11742e+07	3.54196e+07	5.15096e+07
Q15029	1.33538e+07	2.64292e+07	7.04478e+07	9.9775e+06	2.58123e+07	2.12926e+06	1.10118e+07	3.59635e+07	7.90716e+06	24274045
P19367	3.83117e+08	3.56288e+07	1.31362e+08	6.786e+06	2.71284e+07	2.23544e+07	1.55224e+08	7.74342e+07	4.38804e+07	6.413e+07
Q14112	1.13708e+07	2.01974e+07	5.97818e+07	1.4694e+07	5.72075e+07	8.99684e+07	8.45752e+07	2.34289e+07	1.38499e+08	1.6574e+07
P07477	1.20023e+09	1.08083e+09	8.91463e+08	2.85004e+09	4.06319e+09	1.12923e+09	9.5199e+08	1.23194e+09	1.2056e+09	1.21559e+09
O94979	2.30021e+07	4.59716e+07	8.76417e+07	2.00406e+08	2.61468e+08	1.99039e+07	2.57269e+07	4.06088e+07	3.64937e+07	6.53405e+07
Q02218	1.18244e+08	1.58546e+09	1.51806e+08	2.4451e+07	6.83776e+07	3.72496e+06	1.26928e+08	9.79088e+07	5.40542e+07	6.16248e+07
P06744	2.76549e+08	1.43469e+08	1.27223e+09	4.56812e+07	1.49721e+08	5.07113e+07	2.63938e+08	7.08591e+08	1.02978e+08	1.88988e+08
P02671	1.86859e+08	6.75712e+07	1.29787e+08	7.27245e+06	1.19e+08	3.39566e+08	1.14206e+08	9.96681e+07	1.05817e+08	3.67461e+07
P02647	2.68961e+08	4.82212e+07	2.63436e+08	2.40692e+06	2.23576e+08	1.28741e+09	1.42851e+08	1.38253e+08	2.08798e+08	8.07637e+07
P08729	2.19199e+06	1.00327e+06	1.95326e+06	8.60154e+07	2.5513e+08	517634	652999	2.21755e+06	2.63679e+06	3.01983e+06
P02042	1.5444e+08	1.56784e+07	1.84435e+08	2.87265e+07	1.01721e+08	3.24548e+07	13339178	1.7326e+07	1.45272e+08	6.04726e+07
Q15124	2.86149e+06	1.65694e+06	2.01106e+07	2.41111e+06	7.58531e+06	2.41793e+07	7.72968e+08	9.90411e+06	2.21411e+07	2.72053e+06
P54652	3.41801e+07	5.45556e+06	4.10152e+07	6.62025e+06	1.73326e+07	9.08619e+06	8.25862e+07	9.93142e+06	2.09082e+07	1.56679e+07
Q14240	8.19208e+07	9.74377e+07	2.70592e+08	9.58153e+07	2.3331e+08	2.6768e+07	9.85834e+07	1.16621e+08	8.30194e+07	1.9163e+08
P13010	8.59036e+07	8.71841e+07	1.92133e+08	6.45926e+07	1.07551e+08	3.67772e+07	5.66225e+07	1.33832e+08	6.90253e+07	1.09659e+08
P49588	4.26948e+07	1.57716e+07	4.0976e+07	3.95036e+07	1.26427e+08	4.90483e+06	1.39163e+07	2.32173e+07	1.40762e+07	1.8925e+07
P40939	1.17299e+08	6.86678e+07	8.11481e+07	6.72054e+07	1.91715e+08	1.20805e+07	1.38941e+08	3.26988e+07	3.37594e+07	7.17799e+07
P35606	2.8015e+07	3.41742e+07	7.38188e+07	5.09318e+07	1.38736e+08	9.36945e+06	2.53468e+07	3.4261e+07	1.84075e+07	4.28879e+07
O75083	4.56206e+07	2.91976e+07	1.38478e+08	1.53763e+07	5.61876e+07	6.17463e+07	2.35109e+08	6.90877e+07	7.27382e+07	3.87794e+07
Q16799	3.52797e+07	3.67976e+07	2.05389e+08	3.70328e+06	1.0405e+07	2.50412e+06	6.3741e+06	9.25786e+07	7.14063e+06	5.37671e+07
P08237	6.82407e+07	1.71337e+07	4.23263e+07	2.17675e+06	1.0765e+07	4.74055e+06	4.33068e+07	3.58594e+07	2.25933e+07	3.14511e+07
P16870	9.50012e+07	1.93258e+07	9.47119e+07	2.37372e+06	5.37429e+06	1.53882e+07	1.00335e+07	2.19359e+07	3.59109e+07	3.42622e+08
P13647	5.78364e+07	3.02599e+07	1.26814e+07	3.14266e+08	9.25089e+08	1.07428e+07	9.96733e+06	5.86858e+07	2.3131e+07	2.70855e+08
P31150	1.37103e+08	5.99576e+07	255934319	2.55049e+07	8.93859e+07	5.79906e+07	1.41688e+08	1.24389e+08	8.69658e+07	1.11442e+08
P22626	1.38661e+08	2.21098e+08	8.69398e+08	1.66211e+08	3.92968e+08	6.53728e+07	1.26491e+08	5.02436e+08	1.86668e+08	5.97594e+08
P27824	1.28204e+08	5.57674e+07	2.63861e+08	8.04264e+07	3.00556e+08	1.44884e+07	4.66255e+07	4.67039e+08	4.8659e+07	1.20271e+08
P07942	2.49268e+07	3.72455e+07	1.09897e+08	1.50292e+07	1.21347e+08	5.36799e+07	5.91361e+07	3.55552e+07	3.62293e+07	2.2679e+07
P48735	2.61712e+08	7.71213e+07	7.59668e+07	1.19643e+08	4.42095e+08	3.08118e+07	3.33429e+08	4.66914e+07	4.32692e+07	2.5427e+07
Q07954	2.17244e+06	1.19651e+06	1.19593e+07	1.62355e+06	8.65651e+06	4.29608e+06	6.77144e+06	3.784e+06	4.7662e+07	4.19123e+06
O15020	1.42383e+07	6.45221e+06	2.81242e+07	4.7324e+06	5653121	1.51847e+07	3.40973e+07	1.69936e+07	1.67248e+07	3.10179e+06
P63010	7.31622e+06	1.15646e+07	4.28588e+07	2.75173e+06	1.0475e+07	6.29438e+06	1.01336e+07	1.85152e+07	2.34499e+07	1.94751e+07
P06727	2.99202e+07	4.91595e+06	3.89293e+07	2.78536e+06	4.30518e+07	1.17402e+08	3.83976e+06	3.76009e+07	2.39166e+07	5.38767e+07
Q9NY65			624512		425661					387128
P50395	3.16155e+07	2.31762e+07	6.56323e+07	4.68719e+07	1.3657e+08	2.26804e+07	6.40314e+07	2.59414e+07	7.19281e+07	5.50022e+07
P14543	8.63845e+06	2.78074e+07	8.31859e+07	1.34403e+07	9.54168e+07	1.07939e+08	1.52429e+08	1.22093e+07	1.32652e+08	1.49739e+07
O94832	6.43618e+06	1.33704e+07	2.31678e+07	4.55407e+06	2.92656e+07	2.60841e+07	9.84131e+06	9.35377e+06	1.08588e+08	1.04766e+07
P36776	3.16014e+07	8.1928e+07	1.20252e+08	1.84645e+07	6.50012e+07	2.7932e+07	3.99608e+07	9.00728e+07	1.4629e+07	4.80339e+07
Q15075	7.90422e+06	7.12329e+06	3.1664e+07	5.98446e+06	15973328	7.26559e+06	7.70418e+06	1.80768e+07	8.63487e+06	1.17471e+07
Q9UQE7	1.52714e+06	5.88431e+06	31905670	2.04467e+06	1.47362e+07	5.21713e+06	6.94369e+06	2.29094e+07	1.60342e+07	1.85866e+07
O14980	1.67444e+07	2.27461e+07	7.79175e+07	1.11329e+07	2.41237e+07	5.48399e+06	1.67361e+07	5.01369e+07	1.76534e+07	5.36385e+07
Q14764	7.34902e+07	4.12933e+06	1.6316e+07	1.81729e+07	3.18873e+07	2.97501e+07	4.51806e+07	5.72333e+06	7.58522e+07	8.62095e+06
P18669	1.60985e+08	30834999	3.39651e+08	3.50228e+07	9.10462e+07	8.7009e+07	2.33004e+08	1.8191e+08	1.05114e+08	1.09088e+08
P09104	1.72859e+08	1.15587e+07	3.13834e+08	3.94125e+06	5.42085e+06	5.67985e+07	2.62041e+07	1.60781e+08	2.29579e+07	5.53529e+07
P61978	6.02793e+07	1.07739e+08	3.49068e+08	6.09585e+07	1.62806e+08	3.90912e+07	6.53926e+07	1.82527e+08	8.73927e+07	2.16449e+08
P80404	1.0545e+08	3.94422e+07	2.96804e+06	1.09647e+08	4.55219e+08	708789	1.1909e+07	4.27766e+06	2.38948e+06	5.78405e+07
P00367	2.07361e+08	9.58542e+07	8.79386e+07	9.41856e+07	2.24066e+08	3.74652e+07	8.80986e+07	1.04918e+08	8.19638e+07	7.03281e+07
P14868	6.68627e+07	5.26548e+07	2.12395e+08	3.70058e+07	1.82216e+08	2.28323e+08	2.04884e+08	1.17881e+08	237198610	5.96655e+07
A6NMZ7	1.62821e+06	1.95065e+07	5.0544e+06	1.37849e+06	2.44837e+06	1.09526e+06	5.81711e+06	1.81571e+06	1.64937e+06	6.75165e+07
P33176	2.83314e+07	1.17876e+07	5.41503e+07	6.3537e+06	2.6761e+07	9.30921e+06	2.80055e+07	2.76342e+07	2.92628e+07	3.78035e+07
P36871	4.80274e+07	2.17926e+07	1.67595e+08	7.07018e+07	2.185e+08	2.20921e+07	8.17135e+07	4.68539e+07	5.34686e+07	2.52872e+07
P16615	3.4336e+07	5.33236e+07	9.50799e+07	2.17449e+07	6.58858e+07	1.15939e+07	35122866	5.36098e+07	1.8968e+07	3.26795e+07
P04259								2.84148e+06		1.29555e+06
Q06210	4.67091e+07	4.87807e+07	5.77045e+07	9.66923e+07	1.82558e+08	3.53418e+07	3.98963e+07	4.75142e+07	4.67766e+07	6.36875e+07
P11277	1.77973e+08	1.11098e+08	8.6816e+07	1.15248e+08	6.54524e+07	1.63869e+08	1.61486e+08	1.93831e+08	9.60992e+07	9.48214e+07
P30740	1.46867e+07	2.21094e+07	4.66106e+07	6.14355e+07	2.1861e+08	1.12637e+07	2.31399e+07	1.83027e+07	3.03813e+07	2.45446e+07
O43143	2.32442e+07	35880020	1.12419e+08	1.61083e+07	3.77374e+07	8.02319e+06	1.61512e+07	6.59478e+07	1.95316e+07	4.48407e+07
P34932	3.1868e+07	4.15678e+07	1.22458e+08	1.05282e+07	4.64542e+07	1.26014e+07	37680821	4.20131e+07	3.41735e+07	5.19109e+07
Q14203	3.55429e+07	1.21934e+07	4.01077e+07	1.24974e+07	3.1142e+07	7.26508e+06	2.81683e+07	2.76089e+07	1.7517e+07	3.27602e+07
P35221	1.6702e+07	2.06639e+07	5.17511e+07	3.25019e+07	1.00785e+08	8.8564e+06	2.54578e+07	1.86313e+07	1.79229e+07	3.47999e+07
P11940	4.33854e+07	6.30072e+07	2.33562e+08	6.70473e+07	1.85947e+08	2.21051e+07	5.91219e+07	1.6255e+08	9.73093e+07	1.56145e+08
P04083	1.05721e+07	2.44975e+07	4.96171e+07	9.06975e+06	7.54327e+07	9.35277e+07	1.17303e+08	9.49728e+06	3.74977e+08	4.8421e+07
P27797	6.79523e+07	5.07571e+07	2.92144e+08	112510604	2.54276e+08	2.64621e+07	4.73496e+07	5.46334e+07	8.2577e+07	1.55606e+08
P02679	1.2854e+08	5.91951e+07	1.39364e+08	2.76833e+07	9.86123e+07	3.49093e+08	2.07272e+08	9.85853e+07	3.74973e+08	4.03541e+07
Q12931	5.48419e+07	5.82389e+07	5.49664e+07	1.87827e+07	4.51243e+07	6.01532e+06	4.01899e+07	4.5097e+07	1.27702e+07	4.03605e+07
Q9BSJ8	1.72456e+07	8.39033e+06	7.32734e+07	2.99062e+06	1.8515e+07	2.91832e+06	3.35325e+07	5.08733e+07	2.76636e+07	3.02511e+07
P07195	1.17976e+08	8.43915e+07	4.74185e+08	1.11352e+08	3.57974e+08	4.61669e+07	3.71458e+08	1.41956e+08	7.18576e+07	6.90602e+07
P78371	4.03853e+07	3.10766e+07	8.76727e+07	2.83793e+07	9.76077e+07	9.20002e+06	4.32745e+07	4.09169e+07	3.44946e+07	4.70642e+07
Q10567	2.55617e+07	2.59258e+07	7.69835e+07	2.85569e+07	7.93543e+07	1.02007e+07	1.56317e+08	3.18366e+07	3.91636e+07	4.13279e+07
P50990	6.15716e+07	5.14515e+07	1.41779e+08	4.95483e+07	1.56454e+08	1.85342e+07	8.26075e+07	9.61064e+07	4.89908e+07	8.9901e+07
Q9BUF5	1.75429e+06	1.24155e+06	5.27823e+06	1.30453e+06	4.58553e+06	7.76789e+06	3.5325e+07	1.04739e+06	2.00627e+07	510548
P09960	6.80421e+07	2.83083e+07	1.14134e+08	1.70379e+07	4.62993e+07	7.65217e+06	3.31186e+07	6.51905e+07	2.3003e+07	4.7445e+07
P23634	1.62023e+07	6.13866e+06	3.14655e+07	4.41287e+06	9.58337e+06	5.72633e+06	7.26034e+07	7.99773e+06	11328104	3.03321e+07
P02675	93278960	3.59388e+07	7.54082e+07	1.26791e+07	8.1341e+07	2.05814e+08	8.29677e+07	5.03962e+07	9.50733e+07	2.27052e+07
P10645	1.96009e+06	2.2833e+08	1.6481e+07	465977	1.27104e+07	2.10651e+06	4.80993e+07	2.99699e+06	6.41539e+06	1.45688e+08
Q969V3	1.01543e+07	1.08365e+07	3.25036e+07	4.04816e+07	1.06811e+08	4.9906e+06	1.11265e+07	1.10631e+07	7.66615e+06	1.6539e+07
P23246	4.74688e+07	6.09437e+07	2.12158e+08	3.77584e+07	9.71008e+07	1.43426e+07	3.00459e+07	9.58253e+07	4.42007e+07	1.24942e+08
P41219	1.18614e+06	1.71107e+06	3.91349e+06	2.94833e+06	1.34691e+07		5.64219e+07	1.81074e+06	1.97006e+06	162137
Q96AQ6	5.14026e+06	8.09345e+06	3.68952e+08	6.33242e+06	6.07979e+06	5.75279e+06	1.71189e+07	6.048e+07	2.48246e+07	1.03214e+08
P51888	1.81475e+07	2.58264e+07	5.39765e+07	4.05877e+06	5.48243e+07	5.27747e+08	1.01111e+08	8.50795e+07	3.51909e+08	9.49974e+06
O75367	1.37385e+07	2.47848e+07	8.10663e+07	8.65536e+06	2.96271e+07	8.36615e+06	1.11991e+07	8.78581e+07	1.95895e+07	9.72861e+07
Q8WX93	4.73062e+06	2.32604e+06	1.6592e+07	1.46661e+07	1.54411e+07	5.08318e+07	3.81711e+08	3.97969e+06	9.33149e+07	4.12183e+06
P24844	1.56069e+07	1.14234e+07	4.09997e+07	1.79804e+07	6.16869e+07	1.787e+08	1.44677e+09	1.33619e+07	1.9931e+08	2.66592e+07
Q92841	4.04519e+07	5.48066e+07	1.83314e+08	6.30291e+07	9.95198e+07	2.36687e+07	2.92346e+07	1.05992e+08	3.92465e+07	1.01464e+08
P11586	1.76444e+08	5.43906e+07	8.90717e+07	5.06552e+07	1.15855e+08	2.56537e+07	4.26151e+07	8.00443e+07	4.30305e+07	1.50198e+08
Q6UVK1	6.1574e+07	6.24741e+07	6.37346e+07	8.07875e+07	6.20095e+07	9.96105e+07	1.00606e+08	1.55888e+08	9.87183e+07	8.7947e+07
O94875	4.11417e+07	1.84786e+07	1.08549e+08	3.62298e+07	9.78864e+07	2.85672e+07	2.89422e+07	5.70605e+07	3.92022e+07	2.09569e+07
Q8IUX7	7.84968e+06	3.20066e+06	9.45363e+06	3.34442e+06	8.20342e+06	1.54807e+08	6.56158e+07	2.1166e+07	2.15009e+07	3.7478e+06
Q9Y678	1.22005e+07	2.65293e+07	3.6621e+07	3.6248e+07	1.12142e+08	6.08445e+06	3.03095e+07	1.50852e+07	3.57514e+07	2.25862e+07
P48052	1.81207e+06	1.01955e+06	4.39101e+06	3.81798e+08	7.62473e+08	1.6833e+06	2.21072e+06	2.78322e+06	2.38775e+07	2.90314e+06
Q16777	834460	3.01135e+06	1.88584e+07	5.75942e+06	2.00828e+07	2.52391e+06	4.30921e+06	1.09499e+07	2555061	7.99629e+06
P09651	4.83844e+07	5.04469e+07	2.47411e+08	3.17767e+07	8.22422e+07	2.08761e+07	3.26108e+07	124502417	3.94933e+07	9.0817e+07
Q9UL12	225699	3.03811e+06	2.11517e+06	2.72659e+07	2.01362e+08	5.74517e+06	1.21674e+07	2.69398e+06	9009758	1.0896e+06
Q9Y2J2	1.37947e+07	1.59244e+07	8.80266e+06	192308	3.20232e+06	68447.9	1.00384e+07	3.77686e+06	2.32889e+06	5.27011e+07
P45974	5.2618e+07	1.16815e+08	2.2692e+08	2.00869e+07	1.18239e+08	4.86983e+08	2.9748e+08	1.71464e+08	6.36511e+08	7.36826e+07
P07099	1.15306e+07	2.5425e+07	6.55674e+07	2.3105e+08	478664470	1.297e+07	4.03448e+07	4.09957e+07	5.89972e+07	2.19191e+07
Q05193	6.43726e+07	1.80068e+07	8.50121e+07	6.94741e+06	1.94195e+07	5.29688e+06	2.5377e+07	5.62079e+07	1.22123e+07	5.08013e+07
P24752	8.80854e+07	5.4826e+07	6.00322e+07	1.01569e+08	4.25271e+08	5.34321e+06	7.08671e+07	1.95017e+07	1.21893e+07	4.91221e+07
Q16853	356367	3.39009e+06	4.70179e+06	6.49785e+06	3.40396e+07	1.62812e+08	1.9114e+08	394009	8.99949e+07	5.94854e+06
P51991	1.97683e+07	3.11463e+07	7.68689e+07	1.60437e+07	63559965	4.62859e+06	1.3794e+07	4.22962e+07	2.40404e+07	7.22644e+07
Q15084	3.52754e+07	2.21949e+07	9.72053e+07	1.93245e+08	4.2309e+08	1.51497e+07	2.7834e+07	2.31657e+07	5.43796e+07	5.26866e+07
O60313	1.31733e+07	1.18429e+07	2.59574e+07	2.34072e+06	9.50725e+06	2.11684e+06	1.77958e+07	1.65866e+07	4.14698e+06	3.04177e+07
P09972	2.02155e+08	2.33858e+07	3.48264e+08	4.2286e+06	1.92744e+07	3.16495e+07	7.77814e+07	1.5759e+08	2.12314e+07	5.02239e+07
P22695	8.48777e+07	3.77139e+07	3.61272e+07	2.63253e+07	9.20738e+07	4.72905e+06	7.39631e+07	3.15061e+07	2.12435e+07	5.56471e+07
P17987	4.8388e+07	4.04872e+07	1.19035e+08	3.70997e+07	9.08946e+07	9.36897e+06	3.74413e+07	6.57345e+07	4.00428e+07	7.03811e+07
P48681	3.03033e+06	5.882e+06	3.34805e+07	3.59158e+06	1.93025e+07	2.30143e+07	1.51829e+07	3.19025e+06	17029657	4.42818e+06
O00534	1.46437e+07	1.41774e+07	1.20651e+08	1.22432e+07	25883818	3.69277e+07	1.07468e+07	5.05818e+07	1.04592e+07	1.56313e+07
Q16822	1.42209e+07	5.1323e+07	1.98383e+07	6.78332e+07	2.65113e+08	4.90344e+06	1.42822e+07	1.36584e+07	1.35823e+07	5.11091e+07
P19827	1.40575e+07	1.46304e+07	1.59726e+07	3.11586e+06	1.41045e+07	2.07954e+08	2.92562e+07	1.85134e+07	1.95069e+07	5.21793e+06
P27816	3.55972e+07	2.27298e+07	6.08052e+07	1.74248e+07	6.43014e+07	3.23082e+07	8.43137e+07	1.63778e+07	49955075	2.52888e+07
P50993	1.42188e+06	836417	3.09434e+06		276918	580792	7.1612e+06	1.22548e+06		1.34918e+06
P78347	1.82404e+07	2.77957e+07	82570224	1.39947e+07	2.22636e+07	1.05182e+07	2.39511e+07	4.24357e+07	1.56202e+07	3.96392e+07
P33121	1.96374e+07	1.33031e+08	9.95087e+07	3.58533e+06	9.48282e+06	4.1726e+06	3.77943e+07	4.57086e+07	1.08974e+07	27740880
P28331	1.82057e+07	4.71775e+07	4.19968e+07	4.12319e+07	1.13757e+08	1.68707e+07	149269504	3.34235e+07	3.22623e+07	7.49736e+07
O43390	3.7696e+07	4.52857e+07	1.64112e+08	3.58392e+07	9.02025e+07	1.01748e+07	3.06134e+07	9.85589e+07	3.61929e+07	1.06155e+08
Q63ZY3	720444	912059	3.38594e+06	930253	1.19372e+06	1.45214e+07	5.02424e+07	1.00569e+06	2.52296e+07	1.27365e+06
P39060	1.07569e+07	1.2275e+07	7.13301e+07	7.35112e+06	1.57529e+08	1.37284e+08	1.0385e+08	3.67809e+07	7.76625e+07	7.77608e+06
Q9Y3I0	3.6201e+07	3.14331e+07	1.25425e+08	2.56928e+07	8.70497e+07	5.91458e+06	3.62498e+07	6.65621e+07	2.09231e+07	6.25749e+07
P30153	6.22191e+07	3.14032e+07	1.04992e+08	2.35933e+07	5.46265e+07	2.44214e+07	4.54272e+07	5.49398e+07	3.92847e+07	6.47537e+07
P07996	1.87761e+07	7.17169e+06	2.16795e+07	1.21108e+07	2.40724e+07	1.57141e+08	1.29872e+07	3.5052e+07	2.65023e+07	9.99321e+06
P51608	2.06644e+07	9.82983e+06	7.80705e+07	7.11087e+06	2.60768e+07	1.53439e+06	6.10141e+06	1.09829e+08	9.55665e+06	2.89314e+07
Q14194	2.80946e+07	9.68516e+06	6.58502e+07	2.32439e+06	5.54036e+06	1.717e+06	7.20792e+06	3.96837e+07	5.40565e+06	6.05922e+07
Q96Q06			7.61394e+06	172287	975718	758486	5.02501e+07	2.53174e+06	658172	2.05675e+06
P50851	2.11169e+07	2.2955e+07	5.76796e+07	1.64497e+07	4.04886e+07	8.98578e+06	2.04749e+06	3.73299e+07	6.61285e+06	1.87335e+07
Q00839	5.5975e+07	8.09007e+07	2.7208e+08	5.61775e+07	1.53041e+08	5.71699e+07	5.43044e+07	1.80408e+08	7.93026e+07	202515494
Q99996	3.29983e+06	6.90727e+06	2.07538e+07	1.887e+06	3.14643e+06	1.62178e+06	8.61267e+06	1.00858e+07	3.46728e+06	3.18835e+06
Q13724	1.25812e+07	1.97636e+07	5.78407e+07	3.89548e+07	6.37185e+07	1.3937e+07	4.20876e+06	2.40732e+07	1.35932e+07	2.05689e+07
O94925	4.26935e+07	7.56646e+06	2.96557e+07	7.40383e+06	4.6267e+07	4.30051e+06	1.7244e+07	1.12876e+07	1.33972e+07	1.16501e+08
Q13228	5.83527e+06	5.48434e+06	1.00651e+07	3.17372e+07	7.43666e+07	2.07737e+07	4.50373e+07	2.79129e+06	8.88138e+07	1.11719e+07
O94874	2.30057e+07	2.53507e+07	5.802e+07	3.22217e+07	8.8887e+07	3.35702e+07	1.66206e+07	3.09978e+07	3.55139e+07	2.11e+07
Q05639	2.48099e+07	3.30715e+07	7.16993e+07	116142		467350	7.77144e+06	3.88892e+07	6.32021e+06	5.24709e+07
Q96AC1	5.03022e+06	3.14328e+06	1.48077e+07	3.58862e+06	1.83914e+07	2.95103e+07	8.75999e+07	5.25093e+06	3.58788e+07	3.91739e+06
P54886	1.09193e+07	1.98115e+07	1.5455e+07	3.20652e+07	4.97266e+07	6.00701e+06	1.13762e+07	7.49071e+06	1.49512e+07	6.80836e+06
Q92900	6.09964e+06	9.64128e+06	3.62832e+07	8.17268e+06	2.66797e+07	1.0049e+06	8.5203e+06	1.91314e+07	5.706e+06	2.21067e+07
P09874	1.39347e+07	1.25855e+07	4.87148e+07	2.48653e+07	5.79546e+07	5.11607e+06	3.05408e+07	2.72746e+07	1.4419e+07	1.6938e+07
P19823	1.86335e+07	1.719e+07	3.03496e+07	1.05398e+07	3.03847e+07	1.42179e+08	3.42317e+07	2.30299e+07	2.24326e+07	9.46987e+06
O14950	1.24842e+07	6.42729e+06	3.09713e+07	1.28254e+07	3.03512e+07	2.8357e+07	5.67445e+07	1.29496e+07	5.96854e+07	2.06499e+07
Q16363	6.53983e+06	6.50126e+06	2.63682e+07	2.70966e+06	1.52553e+07	5.09922e+07	5.71126e+07	6.61994e+06	4.54096e+07	6.94163e+06
P26641	8.76961e+07	6.09164e+07	1.31017e+08	1.72382e+08	5.49029e+08	1.87118e+07	5.14012e+07	5.54376e+07	5.97987e+07	8.54794e+07
P40763	3.01138e+07	2.6023e+07	5.69316e+07	17799137	2.95476e+07	8.68659e+06	2.23494e+07	2.70779e+07	1.5988e+07	1.5715e+07
P16152	1.45106e+07	3.77181e+07	1.77643e+08	3.24514e+07	8.46808e+07	3.32123e+07	8.4096e+07	8.89118e+07	1.02863e+08	4.65301e+07
Q5QNW6	3.71058e+08	8.25725e+08	3.1826e+09	8.19776e+08	2.03396e+09	4.10236e+08	6.57569e+08	3.36829e+09	1.24654e+09	2.09332e+09
P13797	2.36598e+06	1.58986e+07	2.65083e+07	1.02459e+07	5.149e+07	2.50883e+07	2.38378e+07	7.53211e+06	9.18086e+07	1.41238e+07
Q5JWF2	2.39332e+07	5.34323e+07	3.40854e+08	1.66361e+07	5.32647e+07	1.8899e+07	5.67875e+07	1.61084e+08	7.18437e+07	1.13967e+08
P63104	1.34746e+08	4.23587e+07	2.02161e+08	5.33175e+07	1.34691e+08	7.17251e+07	1.35542e+08	9.93704e+07	1.04732e+08	1.22155e+08
Q02790	1.25067e+07	1.67952e+07	6.12794e+07	1.09063e+07	2.23698e+07	2.89222e+06	4.76303e+06	3.13003e+07	6.55648e+06	2.65584e+07
P54136	6.17772e+07	3.69261e+07	1.39378e+08	2.79144e+07	7.59184e+07	1.86402e+06	1.67871e+07	5.51936e+07	1.73144e+07	3.97701e+07
O75746	6.11282e+07	1.98313e+07	3.82241e+07	4.45781e+06	1.92124e+07	2.37636e+06	5.04157e+07	2.29942e+07	9.0974e+06	4.01688e+07
P01008	2.99301e+07	1.54385e+07	3.6777e+07	6.50492e+06	3.74887e+07	1.10742e+08	2.34055e+07	1.47203e+07	3.50218e+07	1.43972e+07
P30837	1.47471e+06	3.70938e+06	6.66653e+06	1.01872e+07	3.15179e+07	1.43162e+07	1.84216e+08	5.50567e+06	4.47801e+06	1.30253e+06
O75976	1.04322e+07	1.9571e+07	3.41382e+07	1.92491e+07	6.42611e+07	1.24444e+07	3.86132e+07	1.88516e+07	2.25495e+07	6.6363e+07
O00231	1.68569e+07	2.27798e+07	7.37962e+07	2.21649e+07	4.36973e+07	3.39445e+06	1.7804e+07	4.20545e+07	1.87836e+07	4.37192e+07
P08779	2.81259e+07	1.86707e+07	12153440	450782	12080209	1.20282e+07	1.16437e+07	3.45124e+07	11026454	4.21483e+07
Q93052	4.34972e+06	1.07518e+06	1.37168e+07	2.93922e+06	1.85623e+07	8.78716e+07	2.76255e+08	4.50556e+06	53612425	6.90959e+06
Q15393	1.11559e+07	1.97961e+07	5.02626e+07	1.03593e+07	3.65154e+07	4.51268e+06	1.09606e+07	3.15057e+07	1.18817e+07	2.70475e+07
P04275	7.37348e+06	1.46968e+06	3.49841e+07	654647	2409211	1.18226e+07	3.88691e+07	1217153	14335005	2.47718e+06
P23526	3.27279e+07	3.27482e+07	1.05757e+08	4.18259e+07	1.288e+08	4.9642e+06	3.87935e+07	4.63225e+07	3.2793e+07	6.41658e+07
P49368	4.95233e+07	4.80231e+07	1.08554e+08	3.37991e+07	1.27107e+08	2.86621e+07	7.11574e+07	7.44818e+07	8.48382e+07	7.47227e+07
O43242	1.6631e+07	1.39205e+07	4.81351e+07	9.73081e+06	3.2741e+07	3.32684e+06	1.06882e+07	2.29076e+07	1.22726e+07	25760431
P35222	1.38016e+07	1.8718e+07	3.92499e+07	3.22007e+07	95024776	2.995e+06	1.89185e+07	1.17302e+07	1.43014e+07	2.61365e+07
Q8N398	2.404e+07	3.04484e+07	5.91763e+07	3.19213e+06	1.2932e+07	8.39082e+06	3.80465e+06	2.24939e+07	1.53466e+07	6.84247e+07
P31939	2.42907e+07	1.06008e+07	3.80638e+07	1.58954e+07	6.1782e+07	8.05288e+06	3.33626e+07	2.18796e+07	2.55826e+07	2.23727e+07
P14314	3.77088e+07	8.70361e+07	2.99859e+08	4.13683e+07	1.38986e+08	1.1333e+07	4.45337e+07	4.97095e+07	4.90912e+07	8.65148e+07
P23396	6.06753e+07	7.88577e+07	1.74149e+08	2.10424e+08	6.44589e+08	4.14192e+07	8.65984e+07	7.13666e+07	8.36425e+07	1.09002e+08
P55884	1.83727e+07	1.85754e+07	4.04857e+07	1.98159e+07	7.71679e+07	2.17831e+06	7.66389e+06	1.48001e+07	6.48611e+06	3.08931e+07
Q04637	1.51066e+08	9.52518e+07	1.54518e+08	1.16382e+08	1.79534e+08	1.10789e+08	1.24351e+08	1.25e+08	1.41021e+08	1.0346e+08
Q9P2J5	8.68258e+06	2.24339e+07	4.35308e+07	1.64134e+07	5.68049e+07	3.05896e+06	9.26309e+06	2.42573e+07	1.02893e+07	3.43423e+07
Q13838	4.05272e+07	6.72397e+07	1.88215e+08	3.99266e+07	9.27158e+07	1.77226e+07	3.36573e+07	1.24479e+08	4.09867e+07	1.10593e+08
P50570	1.76739e+07	1.06147e+07	38848997	7.03679e+06	1.56602e+07	7.79987e+06	1.10805e+07	2.4262e+07	1.29731e+07	1.3236e+07
Q92499	2.04511e+07	1.97646e+07	8.76074e+07	1.48518e+07	4.39523e+07	4.50433e+06	1.87197e+07	4.2969e+07	1.11256e+07	3.89999e+07
P02730	3.75431e+07	2.29085e+06	4.22402e+07	2.26268e+06	1.1297e+07	5.81982e+06	2.73596e+06	5.29059e+06	2.00178e+07	9.26024e+06
Q15233	2.27002e+07	3.10387e+07	1.00228e+08	2.39771e+07	7.76006e+07	1.91785e+07	9.85186e+07	4.96815e+07	4.66055e+07	6.44818e+07
Q12888	1.14304e+07	2.45764e+07	4.15671e+07	3.19042e+06	7.503e+06	3.06594e+06	1.1251e+07	3.18492e+07	1.00426e+07	2.30849e+07
Q9NSE4	3.79949e+07	2.8802e+07	4.268e+07	2.0594e+07	5.69339e+07	1.94805e+06	7.1946e+07	2.54253e+07	7.15402e+06	1.83619e+07
P02766	2.41123e+07	3.25307e+07	214194645	1.43845e+07	4.68137e+07	1.41581e+08	2.86372e+07	6.38242e+07	138208961	2.96638e+08
O00429	4.39905e+07	2.60858e+07	8.28775e+07	2.26991e+07	6.11717e+07	1.08226e+07	3.04054e+07	4.30765e+07	2.44063e+07	3.06744e+07
Q13561	4.12992e+07	1.12741e+07	5.52787e+07	1.78321e+07	46493491	8.43901e+06	3.50728e+07	2.87194e+07	3.04326e+07	3.96775e+07
P02533	1.59508e+07	3.38714e+06	892939		294542			1.27158e+07	296557	2.22426e+07
P04792	3.19971e+07	2.13697e+07	8.78211e+07	5.59656e+07	2.10139e+08	1.23339e+08	7.50466e+08	6.95026e+07	2.63576e+08	1.01048e+08
Q9Y230	1.54185e+07	2.73283e+07	8.1121e+07	1.35077e+07	42212322	4.03411e+06	2.31635e+07	4.47192e+07	22683187	5.05673e+07
Q9ULD0	1.17913e+07	7.45757e+06	5.5372e+06	21598.9		1.1392e+06	51937.8	3.82205e+06	39156.4	1.10994e+07
Q8N3V7	4.31238e+07	9.52904e+06	7.88504e+07	9.56639e+06	7.0706e+06	1.44416e+07	2.98842e+07	3.53789e+07	2.55565e+07	1.23442e+07
Q8N142	7.6165e+07	1.10747e+07	7.87277e+07	3.14708e+06	5.89086e+06	1.66146e+06	2.94181e+06	6.62809e+07	2.73668e+06	1.1358e+06
O00571	1.72868e+07	1.7953e+07	4.48289e+07	1.52656e+07	4.78447e+07	5.0764e+06	2.82064e+07	1.77632e+07	1.51717e+07	2.10458e+07
P30086	7.3908e+07	9.06752e+07	2.50471e+08	1.52059e+08	5.62947e+08	4.82634e+07	1.52432e+08	1.73e+08	1.69167e+08	1.89656e+08
P31040	4.99918e+07	3.48422e+07	4.32998e+07	2.14497e+07	6.09307e+07	1.61101e+07	5.22547e+07	3.53861e+07	2.00098e+07	4.32433e+07
Q9Y2Q0	2.65693e+06	9.15367e+06	9.91992e+06	739189	1.20112e+06	2.14482e+06	2.83034e+06	4.36485e+06	3.72122e+06	4.57974e+07
Q14624	8.58913e+06	2.88103e+06	9.2158e+06	1.59132e+06	2.26392e+07	4.13332e+07	1.28085e+07	4.7132e+06	9.55809e+06	3.90664e+06
Q02252	7.33352e+07	9.33617e+07	1.70952e+08	1.12114e+08	3.8112e+08	1.29374e+06	4.59834e+07	9.29459e+07	1.39724e+07	4.72517e+07
Q15437	3.69149e+06	2.14563e+07	4.43825e+07	2.81732e+07	6.36447e+07	2.85441e+06	8.15827e+06	1.35934e+07	8.29767e+06	2.59069e+07
P10253	2.26864e+07	1.58973e+07	1.27153e+08	1.37592e+07	5.4101e+07	4.23499e+06	4.82151e+06	3.25491e+07	1.38835e+07	1.34706e+07
P49257	1.32039e+07	4.0893e+07	6.94238e+07	5.01325e+07	9.53598e+07	5.03888e+06	1.64038e+07	2.57677e+07	1.0839e+07	5.14946e+07
Q9NQC3	1.71312e+08	1.38494e+07	7.77933e+07	4.78668e+06	2.10368e+07	14337500	1.00303e+08	2.57134e+07	4.11353e+07	2.01746e+07
Q9UHB9	4.04671e+06	1.34565e+07	9.53014e+06	2.09266e+07	6.59898e+07	1.50437e+06	7.28866e+06	3.18526e+06	2.61195e+06	2.08416e+07
P51659	3.97512e+07	2.20301e+07	5.01796e+07	9.91925e+06	3.75103e+07	2.61683e+06	5.44286e+06	4.58682e+07	5.61767e+06	3.2273e+07
Q8WXF7	6.18309e+06	600385	7.9282e+06		618759	518447	2.49274e+06	3.1862e+06	921331	2.2061e+06
P02774	3.44807e+07	8.94541e+07	3.62897e+07	4.5669e+06	2.97919e+07	1.49086e+08	5.94258e+07	20526411	3.96877e+07	3.08469e+07
P50991	2.8095e+07	2.24002e+07	60035925	1.81933e+07	6.22087e+07	6.06022e+06	2.25366e+07	3.44072e+07	2.14851e+07	3.80373e+07
O00567	1.06397e+07	1.6548e+07	2.91922e+07	1.53593e+07	4.68808e+07	3.70471e+06	6.26036e+06	2.01195e+07	6.88676e+06	4.17036e+07
Q99623	1.19605e+08	7.03512e+07	9.47924e+07	4.95939e+07	1.2021e+08	9.29636e+07	6.1238e+07	5.64665e+07	4.35643e+07	6.47632e+07
Q9NVA2	4.15261e+07	4.83048e+07	9.97107e+07	2.79315e+07	1.07107e+08	1.27669e+08	9.08816e+07	6.28125e+07	2.02344e+08	2.86516e+07
Q9NR12	5.07566e+06	4.13366e+06	2.10529e+07	6.87699e+06	1.08753e+07	9.85941e+07	4.2185e+08	1.13033e+07	8.82861e+07	2.81587e+06
P00450	1.88904e+07	6.73338e+06	6.77656e+07	5.07024e+06	1.84977e+07	9.82457e+07	1.37064e+07	3.29535e+07	35249034	7.12384e+06
Q99832	3.31395e+07	2.57983e+07	6.88871e+07	2.26106e+07	7.22195e+07	1.00496e+07	3.69243e+07	3.74722e+07	2.50393e+07	4.15863e+07
Q5JPE7	1.02028e+07	8.29214e+06	2.77672e+07	3.10788e+07	7.66909e+07	1.7885e+06	4.35499e+06	7.95242e+06	3.72489e+06	1.33691e+07
Q9GZR7	1.12198e+06	6.79167e+06	3.58545e+07	580059	1.95279e+06	4.31733e+06	979002	1.93948e+07		3.56541e+07
Q13310	6.16139e+06	2.90516e+06	1.86437e+07	1.88937e+07	6.03891e+07	1.72673e+06	7.29941e+06	3.16494e+06	8.93681e+06	6.00243e+06
P05060	5.002e+06	2.75718e+07	3.66091e+07	417300	5.11775e+06	1.13243e+06	7.0179e+06	6.49994e+06	4.01889e+07	1.1546e+08
P07384	3.64656e+07	7.78709e+06	3.39934e+07	3.27137e+07	9.24576e+07	2.05855e+07	6.16341e+07	1.97745e+07	5.66295e+07	2.51248e+07
P58107	293185		343105	436590	647494	161947	1.20707e+07	56978.4		229560
Q9H223	5.87668e+06	1.62832e+07	1.81065e+07	2.77317e+07	7.89606e+07	9.20331e+06	1.75167e+07	7.04892e+06	2.66026e+07	2.56982e+07
Q9Y262	1.77117e+07	1.2484e+07	2.81903e+07	2.16747e+07	7.86577e+07	5316243	2.90279e+07	1.15182e+07	2.14727e+07	2.75585e+07
P40227	3.81086e+07	3.48456e+07	9.25863e+07	3.82948e+07	1.241e+08	7.40772e+06	5.89443e+07	5.38577e+07	3.73599e+07	5.34007e+07
P05091	2.73839e+07	4.58276e+07	5.35587e+07	4.73322e+07	132165838	7.52845e+06	5.96541e+07	2.90982e+07	5.75499e+07	4.21028e+07
P13796	1.87414e+07	2.73308e+07	4.38747e+07	9.13947e+06	2.91803e+07	1.92791e+07	3.49921e+07	1.1589e+07	64735948	2.91292e+07
Q9UQ35	1.27228e+07	1.63352e+07	5.08372e+07	5.13992e+06	2.28031e+07	3.3988e+06	5.08915e+06	2.31068e+07	8.65651e+06	2.38024e+07
P43490	9.61227e+06	1.84238e+07	9.771e+07	5.22215e+06	1.19235e+07	575249	1.64803e+07	6.3183e+07	3.29303e+06	1.35223e+07
Q9P0M6	3.19545e+07	2.57497e+07	7.48376e+07	2.21909e+07	8.40667e+07	2.8903e+07	1.89626e+07	6.39161e+07	4.32298e+07	1.55827e+08
Q14847	1.89703e+07	7.9348e+06	4.83374e+07	1.33254e+07	5.33766e+07	1.3729e+08	53199100	2.20053e+07	9.25602e+07	1.24983e+07
O00468	1.40349e+07	7.62424e+06	5.23276e+07	3.60287e+06	6.39239e+07	4.7078e+07	1.93774e+07	1.83532e+07	3.49021e+07	1.07962e+07
Q6NZI2	7.763e+06	4.40658e+06	3.46207e+07	1.13073e+07	2.98259e+07	9.05594e+07	2.61693e+08	9.22605e+06	1.6876e+08	1.45408e+07
Q96RQ3	3.38401e+06	1.09584e+07	6.90049e+06	1.39004e+07	6.23714e+07	1698606	7.7773e+06	1.79038e+06	966425	1.93909e+07
P35241	8.23455e+07	1.66972e+08	65200566	7.87732e+07	5.99748e+07	7.20312e+07	6.96084e+07	1.04321e+08	9.89855e+07	6.62119e+07
Q99714	2.31236e+07	5.58561e+07	6.101e+07	2.60238e+07	8.90805e+07	4.9442e+06	3.56151e+07	3.15427e+07	1.44029e+07	4.17943e+07
P36578	1.98098e+07	3.15771e+07	5.28122e+07	9.70704e+07	3.1071e+08	5.89448e+06	1.95834e+07	2.5358e+07	2.82778e+07	4.61926e+07
P20020	4.8512e+06	6.46939e+06	1.54976e+07	200276	3.18741e+06		303323	8.09477e+06	3.36429e+06	6.73389e+06
P17844	1.2059e+07	2.60998e+07	7.6126e+07	4.46688e+06	1.3809e+07	2.25598e+06	1.18364e+07	3.85071e+07	1.25976e+07	3.44997e+07
P19338	7.50232e+07	8.22828e+07	2.5465e+08	7.67092e+07	2.23695e+08	2.19666e+07	4.66893e+07	1.38645e+08	7.57995e+07	1.51425e+08
O75874	2.3468e+07	1.83796e+07	4.79388e+07	4.55802e+07	1.08646e+08	5.45085e+07	7.03588e+07	2.42182e+07	9.39355e+07	22284501
P07197	2.69261e+07	145162	4.92169e+06	2.54446e+06	1.75335e+06	1.45238e+06	1.72027e+06	515941	4.19356e+06	3.06615e+06
O60716	8.5257e+06	9.85254e+06	2.23032e+07	1.15722e+07	3.15074e+07	5.82024e+06	1.46444e+07	1.08156e+07	1.19009e+07	1.37682e+07
P00325	1.37649e+06	762919	3.954e+06	2.77228e+07	1.81798e+08	2.26046e+06	3.50263e+07	1.29465e+06	3.33578e+08	5.27809e+06
P49419	2.73673e+07	7.93061e+06	1.05969e+07	46798661	8.59478e+07	8.27471e+06	2.21839e+07	5.94237e+06	1.48628e+07	2.03578e+07
Q9BZL4	1.4156e+06	2.33337e+06	1.16947e+07	1.53337e+06	3.18884e+06	2.03099e+06	3.63863e+07	4.15139e+06	9.12586e+06	6.86582e+06
Q08378	1.02368e+07	6.67508e+06	3.32452e+07	3.89558e+06	9.28085e+06	4065366	5.27699e+06	9.88235e+06	8.50184e+06	2.93698e+06
P02788	862507	2.28827e+06	2.69587e+06	1846669	6.46036e+06	2.40326e+06	3.83759e+06	172992	2.16569e+07	2.28194e+08
Q93050	2.90228e+07	1.10806e+07	2.73516e+07	951681	1.30554e+07	399874	2.59678e+07	2.29231e+07	2.75867e+07	4.55738e+07
P00915	9.91687e+07	1.41448e+06	1.16999e+08	1.39049e+07	5.35627e+07	3.65559e+07	1.24868e+07	7.09234e+06	7.84988e+07	3.78879e+07
Q7L7L0	5.52624e+08	1.17294e+09	4.55241e+09	1.19341e+09	2638435067	5.47533e+08	886339579	3.1282e+09	1.46768e+09	2.56655e+09
Q12905	2.28687e+07	4.26027e+07	1.18305e+08	1.58344e+07	4.14229e+07	4.82599e+06	1.71893e+07	6.94664e+07	1.92977e+07	6.05531e+07
P14866	4.16655e+07	4.33582e+07	1.59296e+08	2.53656e+07	6.98637e+07	9.09129e+06	6.36784e+07	8.31359e+07	2.24866e+07	8.04896e+07
P00387	1.16961e+08	2.36362e+07	68507528	1.28757e+07	3.8891e+07	3.22456e+07	1.02809e+08	4.75372e+07	1.13591e+08	5.04941e+07
P37802	1.02785e+08	8.20803e+07	3.98834e+08	6.63173e+07	1.7599e+08	3.26738e+08	1.57438e+08	1.99681e+08	3.35068e+08	9.29184e+07
O95154	6.67741e+06	13374964	3.14857e+07	6.37366e+07	1.78691e+08	1.2784e+06	3.52196e+07	1.16358e+07	4.86491e+06	2.24465e+07
P35237	2.53848e+07	1.7645e+07	4.06641e+07	7.9083e+07	1.3616e+08	2.03398e+07	6.25344e+07	1.18482e+07	3.38395e+07	1.868e+07
P13611	6.39214e+06	7.86523e+06	1.27688e+07	379447	1.76068e+07	373915522	6.24489e+07	1.85926e+07	2.43791e+08	3.65684e+06
P24043	367144	1.84774e+06	5.03891e+06	877586	4.11173e+07	1.95115e+06	2.82982e+06	277090	5.40368e+06
Q5JRX3	2.1034e+07	8.40865e+06	9.03953e+06	7.8152e+06	2.29247e+07		4.25311e+06	4.19872e+06	598400	1.86903e+07
O14974	8.38672e+06	3.34455e+06	3.94997e+07	2.42117e+06	9.14246e+06	8.7001e+06	6.36416e+07	1.52937e+07	1.22666e+07	1.35271e+07
P51812	3.09983e+06	6.64573e+06	4.32478e+07	2.05532e+06	9.29665e+06	1.63878e+06	5.50969e+06	2.95084e+07	5.68148e+06	1.22411e+07
P55060	8.85401e+06	1.20736e+07	3.42545e+07	4.43683e+06	1.59758e+07	3.71426e+06	9.99137e+06	2.21919e+07	7.713e+06	2.56299e+07
Q15019	1.396e+07	1.51288e+07	8.49818e+07	7.55905e+06	2.42454e+07	2.11446e+07	5.93779e+07	2.15791e+07	8.17349e+07	1.32528e+07
Q15046	1.98883e+07	1.22897e+07	3.4499e+07	3.14684e+07	6.1323e+07	4.00221e+06	2.36412e+07	2.01994e+07	2.24737e+07	2.38776e+07
Q16401	4.35693e+06	2.13997e+07	5.20182e+07	1.53092e+07	3.85136e+07	3.12312e+06	2.47767e+07	2.27057e+07	1.75282e+07	2.83968e+07
P13804	2.82677e+07	2.56406e+07	2.59368e+07	2.29186e+07	8.47551e+07	1.52097e+06	4.4542e+07	1.6173e+07	1.56782e+07	1.83686e+07
P51884	2.31471e+07	6.38062e+07	8.09968e+07	4.39841e+06	7.51405e+07	2.78267e+08	1.72645e+08	7.70056e+07	3.18721e+08	2.51923e+07
Q9NSD9	2.30066e+07	2.09576e+07	3.32729e+07	3.43058e+07	7.94816e+07	2.09689e+06	1.53466e+07	2.86535e+07	1.30252e+07	3.24508e+07
Q13418	7.98722e+06	5.38382e+06	9.92061e+06	4.47829e+07	8.49183e+07	3.10273e+07	9.83805e+07	7.02609e+06	4.07822e+07	7.82276e+06
Q562R1			1.73135e+06						454920
O95340	8.21795e+06	1.84174e+07	1.68803e+07	6.56098e+06	2.59068e+07	1.55637e+06	3.24669e+06	5.40884e+06	1.27374e+07	2.43839e+07
P56192	9.92369e+06	1.5888e+07	2.97775e+07	1.39373e+07	4.38552e+07	4.38469e+06	6.03075e+06	1.54163e+07	5.69287e+06	2.3098e+07
P38919	1.07776e+07	2.41986e+07	7.20132e+07	1.36476e+07	2.52827e+07	6.61875e+06	6.0095e+06	4.02032e+07	1.49301e+07	39062902
P27144	5.59876e+07	4.30374e+06	5.6473e+07	79269.4	1.47726e+06	1.68488e+06	2.39771e+07	3.72516e+07	1.02562e+07	475637
Q9Y4W6	3.09151e+07	2.45674e+07	4.36615e+07	9.86793e+06	3.65188e+07	9.43252e+06	4.43021e+07	2.88924e+07	9.46362e+06	3.07013e+07
P18124	1.49063e+07	2.80034e+07	6.60976e+07	1.00641e+08	3.00281e+08	1.12813e+07	8.28452e+07	2.51333e+07	3.21506e+07	4.25577e+07
Q14683	2.55987e+06	7.90075e+06	3.54424e+07	4.2268e+06	2.0622e+07	4.85294e+06	1.20245e+07	2.64324e+07	5.10544e+06	1.8157e+07
O60437	569387	3.691e+06	1.03195e+07	1.26932e+06	5.13888e+06	639092	2.03208e+06	1.81746e+07	2.34983e+06	5.64991e+06
Q9UHD8	2.57736e+07	4.39524e+07	9.5841e+07	2.64149e+06	1.63627e+07	9.37573e+06	4.68933e+07	4.92053e+07	1.21106e+07	3.75538e+06
Q9HCC0	6.219e+06	2.2344e+07	1.92894e+07	1.29261e+07	4.95703e+07	2.16903e+06	5.57667e+06	1.29459e+07	4.71738e+06	1.99567e+07
P27338	3.50006e+07	5.60072e+07	5.42108e+07	7.8054e+06	3.18096e+07	1.58516e+07	6.41592e+07	2.74266e+07	3.33494e+07	1.37831e+06
P02549	1.48448e+07	2.99264e+06	9.54392e+06	2.62706e+06	3.90386e+06	4.77196e+06	3.01723e+06	4.19131e+06	7.31597e+06	1.14594e+06
Q13428	3.68395e+06	1.01783e+07	4.51022e+07	3.59659e+06	1.09271e+07	5.35193e+06	1.16625e+07	1.39414e+07	1.11059e+07	1.09841e+07
P08195	1.7362e+07	5.88332e+07	3.66605e+07	1.08185e+07	2.27009e+07	1.15293e+07	1.4976e+07	1.41642e+07	1.77324e+07	3.67927e+07
Q9HD20	5.91341e+06	1.52547e+07	4.58891e+07	4.64742e+06	2.59327e+07	4.59311e+06	1.32368e+06	1.16192e+07	9.19734e+06	1.30086e+07
Q16820	653489	3.85397e+06	1.14897e+08	514831	1.78247e+06	775719	1.96882e+06	2.75734e+07		1.32431e+06
P23284	8.96606e+07	1.02207e+08	1.63451e+08	1.75712e+08	4.81057e+08	1.46681e+07	7.99084e+07	2.45385e+09	8.88634e+07	3.10744e+07
Q96KP4	5.78312e+07	5.60288e+07	1.03965e+08	6.39045e+07	1.45707e+08	6.42588e+07	6.37647e+07	8.82974e+07	7.02573e+07	9.92151e+07
P31946	1.82876e+07	2.37588e+07	7.11348e+07	9.84467e+06	3.9164e+07	2.88637e+07	1.81068e+07	3.18655e+07	1.62138e+07	3.82145e+07
P40926	3.05267e+08	2.59082e+08	3.08099e+08	1.25917e+08	4.19935e+08	1.6505e+07	2.17094e+08	2.11052e+08	7.85811e+07	1.91499e+08
Q8IVF2	4.897e+06	2.10749e+06	2.80081e+06	1.14603e+06	5.27416e+06	2.93152e+06	3.3379e+07	1.71767e+06	8312860	1.7798e+06
P30041	1.10876e+08	3.27253e+07	1.09904e+08	8.01221e+07	2.78156e+08	6.00042e+07	1.55399e+08	5.54594e+07	1.05162e+08	5.30697e+07
P09093		531564	267543	4.08478e+08	8.81437e+08	9941.59	850584		1.31672e+07	1363429
Q96CX2	3.41948e+06	1.21314e+08	1.84697e+08	6.85595e+06	1.94195e+07	1.05645e+07	4.22603e+07	6.09461e+07	6.49111e+07	2.96826e+07
P00751	1.74922e+07	7.99703e+06	1.16895e+07	2.57489e+06	1.71301e+07	1.22649e+08	4.4626e+07	6.86759e+06	2.55921e+07	5.40627e+06
P61764	1.83953e+07	6.54109e+07	7.76327e+07	675282	3.85411e+06	1.37147e+06	1.47789e+07	2.98234e+07	7.669e+06	5.23466e+07
O60504	8.67212e+07	1.09973e+06	1.47768e+08	754607	1.96826e+07	2.83154e+07	9.96503e+06	6.26172e+07	3.00344e+07	5.18331e+06
P29536		416154	830143	184713	764240	2.06935e+07	180365838	1.05332e+06	2.08002e+07	1.35211e+06
Q9Y5S2	6.27532e+06	5.52862e+06	2.99191e+07	410118	7.75025e+06	8.47784e+06	4.88116e+07	1.34088e+07	1.90841e+07	1.76848e+07
O60701	1.1071e+07	2.48889e+07	3.85139e+07	2.86375e+07	9.9257e+07	1.32585e+07	7.97131e+06	1.84555e+07	2.56139e+07	1.6317e+07
Q07960	7.71482e+06	1.13013e+07	3.56463e+07	6.71663e+06	2.80248e+07	7.75498e+07	5.89869e+07	1.64177e+07	3.88818e+07	2.17236e+07
P09211	4.36705e+07	1.08681e+07	2.74074e+07	81444269	2.30893e+08	3.64905e+07	1.01535e+08	8968008	9.96921e+07	1.71868e+07
O95831	1.28941e+07	2.74291e+07	2.49546e+07	1.90557e+07	7.06019e+07	2.11731e+06	1.71338e+07	1.4429e+07	6.05435e+06	8.89341e+06
Q14789	4.68734e+07	4.28425e+07	4.63095e+07	4.66284e+07	3.61447e+07	6.00688e+07	4.86476e+07	4.51842e+07	4.50587e+07	5.02927e+07
P10909	2.10396e+07	1.46145e+07	2.53135e+07	6.88028e+06	3.14059e+07	7.71914e+07	3.65172e+07	4.3453e+07	9.05256e+07	125653463
P07954	60340539	5.24633e+07	7.12868e+07	4.13887e+07	1.71531e+08	3409209	7.00885e+07	3.8381e+07	1.21017e+07	4.01444e+07
Q9P2R7	4.3041e+07	3.70909e+07	4.39977e+07	1.39262e+07	6.29341e+07	1.70229e+06	3.34651e+07	3.28269e+07	7.84446e+06	5.47113e+07
P27694	2.4759e+06	3.19439e+06	2.85703e+07	1.90848e+06	3.23389e+06	1.98034e+06	7.72027e+06	1.65119e+07	4.06613e+06	9.24457e+06
P39656	5.60858e+07	7.93687e+07	8.11508e+07	1.46571e+08	2.49347e+08	5.57015e+07	5.05979e+07	9.00708e+07	7.35545e+07	6.92432e+07
P48643	3.99481e+07	4.11426e+07	1.09564e+08	5.03286e+07	1.58318e+08	2.07595e+07	6.7407e+07	52643497	5.39718e+07	6.11241e+07
Q9H0P0	3.6369e+07	9.28226e+06	1.01946e+08	1.15652e+06	5.17005e+06	242702	368374	3.45199e+07	1.72234e+06	1.70915e+06
Q96QK1	3.32654e+07	1.26052e+07	5.0408e+07	1.25235e+07	4.58041e+07	1.03025e+07	2.1364e+07	2.46238e+07	3.12752e+07	3.33264e+07
P21397	8.18309e+06	2.3979e+07	2.19726e+07	1.52319e+07	3.252e+07	1.19025e+06	4.71026e+07	1.22978e+07	1.25858e+07	6.5693e+06
Q7L775	5.82684e+06	7.35237e+06	44731160	1.09666e+06	3.86978e+06	4601808	3.50932e+06	3.44178e+07	8.3207e+06	3.66549e+07
P17174	1.04419e+08	3.18486e+07	4.99911e+07	1.26889e+07	3.58693e+07	3.79048e+07	4.19855e+07	1.42157e+07	2.43157e+07	4.16282e+07
Q9BUJ2	3.85162e+06	9.25227e+06	7.81636e+07	4.68473e+06	1.91568e+07	5.51181e+06	6.38167e+06	2.04066e+07	5.94389e+06	2.36886e+07
P08240	9.4546e+06	9.93026e+06	3.03946e+07	2.42928e+07	1.08087e+08	6.23383e+07	1.98905e+07	2.1264e+07	3.64839e+07	7.06146e+06
P06748	5.00526e+07	7.82026e+07	2.37357e+08	4.18212e+07	1.47112e+08	9.28093e+06	3.51908e+07	1.36899e+08	4.06093e+07	250485136
P35232	1.01414e+08	7.90679e+07	1.00257e+08	4.0061e+07	1.11321e+08	8.64587e+06	7.76158e+07	4.45333e+07	3.67279e+07	6.79711e+07
Q15020	9.6749e+06	1.5235e+07	8.27583e+07	3.46737e+06	1.42475e+07	4.30316e+06	3.38633e+06	4.64396e+07	9.95711e+06	2.05557e+07
P55265	5.45722e+06	8.58785e+06	2.64197e+07	3.25951e+06	1.49846e+07	2.06032e+06	4.43516e+06	1.16586e+07	7.57045e+06	1.91898e+07
P05165	2.95574e+07	3.61954e+07	6.0467e+07	7.10447e+07	1.69251e+08	9.76544e+07	6.72501e+07	5.03286e+07	1.1463e+08	49884584
P21399	9.20108e+06	1.63084e+07	3.33542e+07	4.06518e+07	1.02843e+08	1.17003e+07	8.6663e+07	1.84021e+07	1.72623e+07	1.47939e+07
O60506	6.86071e+06	1.11894e+07	2.22371e+07	1.18337e+07	4.29177e+07	2.75252e+06	1.13493e+07	8.86504e+06	1.33533e+07	1.67543e+07
Q01433	4.31025e+07	3.57109e+06	51683481	1.37015e+06	6.93329e+06	2.81476e+06	3.70117e+06	3.92686e+07	8.21378e+06	5.9236e+06
Q13884	3.77804e+06	1116457	6.24919e+06	1.45704e+07	45667780	4.97434e+06	3.87997e+06	4.18824e+06	3.5375e+06	1.06484e+07
P49792	7.3309e+06	6.36348e+06	2.28085e+07	4.07456e+06	9.0646e+06	588828	2.38035e+06	1.44628e+07	2.4066e+06	1.22188e+07
Q9Y3Z3	1.16051e+07	1.19751e+07	3.15093e+07	1.33095e+07	3.77964e+07	6.75013e+07	3.04942e+07	1.0164e+07	5.85895e+07	2.87387e+07
P62701	3.01516e+08	1.8561e+08	2.07159e+08	2.56825e+08	4.78922e+08	1.19592e+08	8.98805e+07	131477714	1.3435e+08	1.90926e+08
P08865	4.22505e+07	5.4977e+07	1.1692e+08	1.76137e+08	4.3583e+08	1.30951e+07	4.44914e+07	4.24595e+07	5.58596e+07	7.05588e+07
P41250	1.48117e+07	8.88807e+06	2.89597e+07	2.34634e+07	7.98698e+07	3.73522e+06	8.07909e+06	9.50112e+06	1.00863e+07	1.83379e+07
Q96I24	6.58898e+06	1.67035e+07	5.0006e+07	8.52877e+06	2.64793e+07	2.30847e+06	6.31332e+06	2.18833e+07	9.88552e+06	2.6548e+07
Q13162	2.18634e+07	2.37939e+07	3.18122e+08	2.20645e+08	4.13027e+08	2.0556e+07	1.12046e+07	5.98333e+07	5.19469e+07	2.90538e+07
Q8N163	8.82432e+06	1.47605e+07	3.01134e+07	4.92237e+06	1.85241e+07	2.81463e+07	1.13689e+07	1.70517e+07	2.22573e+07	2.4674e+07
P36269	370578	1.4328e+06	6.9576e+06	172063	2.7111e+07	5.86647e+06	3.01189e+06	5.33948e+06	130966384
P50895	1.29499e+07	1.18907e+07	7.80483e+07	2.82885e+06	2.77376e+07	1.71175e+07	6.67388e+06	3.60403e+07	3.2552e+07	2.95485e+07
P31943	2.71647e+07	4.61091e+07	1.55505e+08	2.96711e+07	5.8922e+07	1.36362e+07	2.05671e+07	7.5406e+07	3.247e+07	78998988
P04040	4.04648e+07	1.44081e+07	4.4851e+07	2.65018e+07	5.07378e+07	1.56623e+07	2.13018e+07	1.03217e+07	4.37636e+07	2.13863e+07
Q9BZQ8	1.86999e+06	545012	2.58231e+06	3.57852e+07	7.18406e+07	5.20888e+06	1.16064e+07	918745	1.10756e+07	1.30442e+06
P48444	1.69795e+07	1.9436e+07	39957819	3.43215e+07	6.57921e+07	6.1048e+06	1.27514e+07	1.8209e+07	1.08919e+07	1.97407e+07
Q16647	4.94033e+07	1.88095e+06		1.34759e+06	544807	3.94924e+06	7.91914e+06	1.71285e+06	4.61354e+07	1.27285e+06
P55084	1.67993e+08	9.1783e+07	1.95369e+08	1.09805e+08	2.19725e+08	4.21166e+07	1.87619e+08	5.79485e+07	8.69711e+07	1.35768e+08
P16402	7.34505e+07	143663739	8.14317e+08	1.97124e+08	647635730	7.40891e+07	1.39816e+08	8.30016e+08	3.45305e+08	5.58823e+08
P15144	1.9775e+06	336059	1.89003e+06	2.7778e+07	5.53932e+07	7.39662e+06	1.0076e+06	1.45279e+06	5.06011e+06	1.17636e+06
P37837	8.98093e+07	6.91966e+07	2.51601e+08	8.71399e+07	2.43533e+08	2.65431e+08	1.37758e+08	1.40146e+08	1.71196e+08	1.05425e+08
P62424	1.12564e+07	1.93364e+07	4.24209e+07	6.20278e+07	2.45522e+08	742449	9.84172e+06	1.3894e+07	1.20141e+07	2.68149e+07
P35573	2.08256e+07	2.92738e+06	1.9111e+07	3.77949e+06	1.38208e+07	2.87336e+06	9.5666e+06	8.39675e+06	7.12572e+06	7.38815e+06
Q96HC4	8.13194e+06	5.3998e+06	1.41993e+07	5.4408e+06	1.6015e+07	2.79947e+07	2.63125e+07	5.17023e+06	4.83272e+07	6.27618e+06
O60749	1.08188e+07	7.53871e+06	4.64679e+07	7.13399e+06	2.22519e+07	4.16731e+06	1.54466e+07	1.72041e+07	1.66857e+07	1.91563e+07
O95782	8.77549e+06	6.29991e+06	3.60587e+07	2.20956e+06	1.07131e+07	2.9265e+06	9.38172e+06	1.28545e+07	1.76235e+07	1.2792e+07
Q9BT78	1.43339e+07	9.53751e+06	4.34749e+07	4.69428e+06	3.12075e+07	1.65664e+07	2.48789e+07	2.61604e+07	3.70695e+07	2.58653e+07
Q9HC35	1.96237e+06	6.02027e+06	6.29297e+06	2.46147e+07	7.24163e+07	782893	1.24032e+06	4.7236e+06	3.14553e+06	4.93637e+06
P26639	1.93266e+07	1.54812e+07	4.52998e+07	2.6799e+07	9.36011e+07	6.78969e+06	1.67782e+07	2.34766e+07	13971086	3.1271e+07
P08603	1.26423e+07	9.03279e+06	1.06906e+07	5.27815e+06	1.37155e+07	7.5524e+07	2.13525e+07	1.12302e+07	3.95658e+07	8.01975e+06
P07737	6.2733e+07	5.4433e+07	2.06158e+08	4.55578e+07	165545602	9.97445e+07	5.57647e+08	6.80585e+07	1.58291e+08	8.64867e+07
P21980	5.84577e+06	3.60299e+06	1.10435e+07	1.24854e+06	7.51291e+07	3.85666e+07	4.94476e+07		7.35041e+07	5.93767e+06
P16519	5.08886e+06	4.49584e+06	1.00265e+07	4.06357e+06	1.2048e+07	1.82623e+06	1.42087e+06	1.1035e+07	1.00851e+07	9.51378e+07
P21810	9.31741e+06	2.44065e+07	5.01756e+07	3.49595e+06	1.96956e+07	2.06203e+08	1.72374e+07	3.39036e+07	6.7139e+07	1.97421e+07
P54577	2.67863e+07	8.64727e+06	1.69164e+07	3.02002e+07	8.78645e+07	952716	6.43884e+06	1.39268e+07	4.50541e+06	1.77103e+07
P54315	4.54747e+06	1.9683e+06	7.09248e+06	3.29459e+07	4.97986e+07	882778	2.05223e+06	4.32398e+06	188160	1.67908e+06
P42765	2.05987e+07	4.25277e+07	4.23342e+07	3.01125e+07	1.09405e+08	2.06913e+06	28850987	3.0507e+07	7.53814e+06	4.65348e+07
P43121	6.63564e+06	3.31352e+06	1.40843e+07	1.1681e+06	5.47501e+06	3.36056e+07	7.49308e+07	6.12851e+06	1.20253e+07	3.00942e+06
O15144	2.56079e+07	1.88097e+07	5.30036e+07	2.17044e+07	5.9686e+07	3.0224e+07	5.16179e+07	2.21306e+07	6.548e+07	2.93866e+07
O95834	1.17237e+07	1.11082e+07	4.10916e+07	1.55472e+07	2.81104e+07	4.60706e+06	2.16681e+07	3.39003e+07	5.39359e+06	4.17206e+07
P36957	8.75978e+07	6.53181e+07	7.03854e+07	2.35723e+07	7.51231e+07	9.83053e+06	8.92664e+07	5.02176e+07	2.22645e+07	4.94854e+07
Q02878	2.09571e+07	2.97558e+07	7.5857e+07	1.09562e+08	3.48461e+08	7.55408e+06	2.73197e+07	2.40033e+07	2.37822e+07	4.65855e+07
P01857	1.84622e+08	8.45303e+07	2.84076e+08	4.46326e+07	1.60494e+08	9.09646e+08	1.99889e+08	1.89066e+08	1.84722e+08	1.04249e+08
Q7L576	9.78524e+06	6.17744e+06	1.58871e+07	5.6481e+06	2.45767e+07	6.50064e+06	1.23282e+07	1.00006e+07	2.19335e+07	9.6196e+06
P23142	8.30773e+06	9.71447e+06	1.60481e+07	4.61099e+06	4.62585e+07	6.29511e+07	7.85958e+07	4.51985e+06	1.67668e+08	5.12037e+06
P35442	4.8148e+06	1.94838e+06	2.78241e+06	1.59839e+06	2.53198e+06	65558237	1415534	5.31324e+06	1.00524e+07	298850
Q9UHG3	2.09059e+07	1.76062e+07	8.57334e+07	2.56587e+07	5.58915e+07	6.65957e+06	3.92092e+07	4.9181e+07	3.12201e+07	3.92517e+07
P28838	1.69579e+07	2.50436e+07	3.81083e+07	1.11397e+07	5.18795e+07	3.1403e+07	4.45728e+07	1.88739e+07	7.25258e+07	1.52318e+07
P52789	6.81378e+06		2.21095e+07	1.92007e+06	6.38246e+06	2.9644e+06	617533	1.50965e+07	3.93626e+06	447333
P39059	2.09212e+06	4.93426e+06	1.08137e+07	4.80957e+06	5.20843e+07	6.447e+06	7.48747e+07	2.78881e+06	9.42197e+07	3.15864e+06
P51149	2.62251e+07	2.52982e+07	8.27529e+07	23668964	7.06852e+07	2.08178e+07	3.63693e+07	4.80844e+07	6.39328e+07	7.59676e+07
Q6P1M3	832028	9.74338e+06	2.12397e+07	2.57067e+06	1.13923e+07	1.46232e+06	3.07697e+06	1.5209e+07	1.79154e+06	8.99032e+06
P42167	1.03687e+06	812682	7.49532e+06	1.52733e+06	5.83316e+06	446702	1.05587e+06	4.22541e+06	2.93681e+06	1.37923e+06
P13591	5.77827e+07	6.89158e+06	2.58959e+07	2.55645e+06	1.30052e+07	3.11531e+07	1.72649e+07	1.94397e+07	2.33188e+07	2.55684e+07
Q06278	3.15482e+06	758383	2.47857e+06	1.40742e+07	3.22347e+07	306660	3.7298e+06	3.0096e+06	2.29685e+06	3.42056e+06
Q99536	5.24695e+07	1.79863e+07	7.77036e+07	9.89584e+06	3.9319e+07	4.8586e+06	2.43355e+07	5.0513e+07	4.707e+07	6.78344e+07
Q9UKG1	135677	1.52989e+06	2.11268e+07	3.71035e+06	1.77493e+07	5.46643e+06	9.0448e+06	6.22845e+06	1.48612e+07	7782289
O60282	5.83917e+07	3.44472e+07	4.66829e+07	3.54563e+07	4.36277e+07	4.07539e+07	4.22555e+07	5.06331e+07	3.77176e+07	3.00179e+07
P10301	2.15041e+06	2.33406e+06	3.7293e+06	2.06655e+06	1.02534e+07	2.06372e+07	9.16028e+07	1.81483e+06	4.47375e+07	2.62899e+06
O76038	6.61884e+06	4.93747e+07	2.46496e+07	5.33761e+06	2.53488e+07	3.79593e+07	2.85184e+07	1.22345e+07	7.05413e+07	2.26775e+07
P38159	1.6554e+07	2.31441e+07	7.20553e+07	1.21945e+07	4.04375e+07	1.43885e+07	8.97864e+06	4.06113e+07	4.35704e+07	3.85272e+07
P16444	1.72935e+06	1.05948e+06	6.04392e+06	3.57363e+07	9.28699e+06	3.33856e+06	5209754	2.85761e+06	1.68311e+08	1.91172e+06
Q06323	2.4714e+07	4.62884e+07	1.0677e+08	2.03606e+07	8.47494e+07	1.3798e+08	1.31951e+09	3.19675e+07	2.26967e+08	8.80651e+07
Q9NVD7	3.49102e+06	2.13187e+06	7.11791e+06	3.32895e+06	1.25785e+07	2.32332e+07	7.86645e+07	2.40144e+06	3.19673e+07	2.43837e+06
Q04695	5.13453e+06	276960	533015				660930	243751		9.95546e+06
Q96PK6	2.79489e+07	2.07674e+07	9.12816e+07	1.01462e+07	3.26847e+07	6.11549e+06	1.72003e+07	4.99388e+07	1.12651e+07	3.90056e+07
Q9NZB2	8.53894e+06	1.01976e+07	2.6773e+07	3.09347e+06	2.03521e+07	3.04278e+07	6.75358e+06	1.0746e+07	1.50999e+07	1.29052e+07
P14550	1.99633e+07	3.37017e+07	7.60574e+07	5.95712e+07	1.37661e+08	1.42e+07	4.19662e+07	3.96591e+07	6.72897e+07	2.98922e+07
Q04446	1.34382e+07	7.99855e+06	5.62763e+07	6107260	2.80059e+07	2.62808e+06	3.92055e+06	38520693	7.2849e+06	1.22249e+07
O75955	8.88415e+06	4.56642e+06	1.48173e+07	5.76417e+06	1.67772e+07	3.45318e+06	6.86933e+06	1.3185e+07	6.38639e+06	8.81622e+06
P09471	4.48771e+07	1.73405e+07	5.24861e+07	1.58913e+06	6.21125e+06	2.67733e+06	4.04708e+07	3.09529e+07	2.76263e+07	4.01369e+07
Q8N1G4	1.05184e+07	8.18207e+06	3.54039e+07	1.01516e+07	3.0174e+07	1.48448e+06	1.37636e+07	2.14314e+07	9.71286e+06	1.53677e+07
Q9Y617	7.97411e+06	1.64223e+07	1.18996e+07	4.56308e+07	1.73319e+08	3.34773e+06	9.9289e+06	6.78909e+06	4.83205e+06	1.1206e+07
P02792	1.56388e+08	4.18234e+07	1.03053e+08	4.7142e+07	7.57516e+07	1.43548e+08	7.49417e+07	9.89882e+07	7.90149e+07	1.0072e+08
O94973	1.17243e+07	9.32207e+06	2.76822e+07	5.71663e+06	2.44887e+07	7.56897e+06	1.15512e+07	1.29782e+07	1.62846e+07	1.75645e+07
P13861	1.04756e+07	1.36342e+07	5.83943e+07	1.33336e+07	4.06493e+07	6.61115e+06	1.91539e+07	2.33824e+07	2.08803e+07	3.89168e+07
Q06830	1.86101e+08	7.17763e+07	3.0788e+08	115180390	2.97343e+08	1.26306e+08	4.05176e+08	9.92994e+07	2.60338e+08	2.23103e+08
O76024	1.25831e+08	7.922e+06	3.85004e+07	737901	9.08892e+06	1.41189e+07	2.5002e+07	1.77702e+07	2.60195e+07	1.9781e+07
P27348	1.74088e+07	1.0328e+07	2.53683e+07	3.78835e+06	2.38237e+07	5.7948e+06	1.11626e+07	1.55617e+07	7.64253e+06	8.52559e+06
Q8NFP9	7.63017e+06	4.63033e+06	2.75982e+07	1.4139e+06	3649450	4559455	2.72822e+06	1.16344e+07	2236070	1.41038e+07
P20711	1.11937e+06	8.6025e+07		4.15364e+06	8.98696e+06	425160	30464070	356755	1.39317e+06	1.41254e+06
P02649	5.73644e+07	1.50815e+07	6.35452e+07	4.97896e+06	3.30745e+07	3.89828e+07	3.81328e+07	2.55794e+07	3.88325e+07	6.39268e+07
P61019	3.4265e+07	2.36735e+07	4.99613e+07	1.86266e+07	6.54975e+07	6.67933e+06	1.50895e+07	3.00321e+07	2.2668e+07	7.60195e+07
Q9UJS0	2.73111e+06	1.58295e+07	1.18679e+07	4.94477e+06	1.59412e+07	1.98532e+06	4.42088e+06	1.32153e+06	2.25271e+06	1.02572e+07
Q13435	9.28598e+06	1.27683e+07	40359442	7.3259e+06	2.13664e+07	8.26769e+06	5.26687e+07	1.77622e+07	8.27013e+06	2.30508e+07
Q9HDC9	4.56728e+07	3.62375e+07	1.70901e+08	1.70838e+07	1.00754e+08	5.44949e+06	8.97702e+08	1.12633e+08	2.43593e+07	1.08147e+08
O94906	2.4926e+06	1.17791e+07	3.13696e+07	1.33642e+06	9.82516e+06		4.40406e+06	1.74349e+07	2.3891e+06	1.20622e+07
P07910	3.11804e+08	2.91762e+08	5.1819e+08	2.9808e+08	3.94757e+08	2.34302e+08	2.71769e+08	3.97136e+08	2.93406e+08	4.08279e+08
P42166	5.87478e+06	1.06544e+07	4.43768e+07	9.53131e+06	3.17164e+07	1.37659e+06	1.99348e+07	2.79345e+07	6.15248e+06	2.21806e+07
P50995	3.2499e+07	9.32957e+06	3.97647e+07	2.13842e+07	7.13456e+07	3.36316e+07	68226743	1.47741e+07	5.01474e+07	2.1769e+07
P13746	4.54602e+07	2.38529e+07	1.34606e+08	7.68905e+06	1.79621e+07	5.64666e+07	2.30161e+07	3.94927e+07	4.88493e+07	4.12565e+07
P15531	20605319	8.91281e+06	5.10274e+07	9.36037e+06	3.57757e+07	1.9897e+06	8.32179e+06	2.17569e+07	1.05006e+07	3.43132e+07
Q13683	1.57597e+06	1.8625e+06	6.18991e+06	1.33645e+06	4.76614e+06	1.24096e+07	8.20049e+07	1.0041e+06	1.09252e+07	2.28231e+06
Q9NZ08	3.33927e+06	1.42223e+07	4.55298e+07	8.59674e+06	8.69038e+06	1.14094e+06	7.75108e+06	7.96002e+06	1.47301e+07	1.04013e+07
Q14247	3.44934e+07	1.3092e+07	5.03689e+07	1.30997e+07	9.29302e+07	1.23863e+07	5.23636e+07	1.45548e+07	3.77857e+07	1.69442e+07
P61204	4.8697e+07	4.30091e+07	1.26372e+08	3.77904e+07	1.07078e+08	1.73106e+07	4.07341e+07	6.7447e+07	5.31322e+07	5.55701e+07
Q92973	1.25107e+07	2.31396e+07	5.65075e+07	7.84522e+06	2.22299e+07	5.37522e+06	1.28985e+07	4.69536e+07	1.32658e+07	3.049e+07
P31930	1.0092e+08	4.29346e+07	4.78376e+07	3.63438e+07	1.20054e+08	1.54984e+08	8.616e+07	2.5323e+07	9.77317e+07	7.64248e+07
P06737	5.8901e+06	1.18881e+07	1.84719e+07	4.02679e+06	8.64193e+06	4576377	1.02741e+07	6.04277e+06	9.78859e+06	7.29459e+06
P38117	4.26058e+07	5.03698e+07	6.93977e+07	3.6055e+07	1.19584e+08	3.50696e+06	8.5935e+07	2.94412e+07	2.18075e+07	3.10329e+07
O75390	1.96034e+08	9.27173e+07	1.29579e+08	5.16827e+07	1.30698e+08	7.68375e+06	1.09101e+08	8.37503e+07	2.53325e+07	4.9871e+07
P22033	7.84246e+06	9.68742e+06	1.57365e+07	5.96644e+06	1.82792e+07	3.82138e+06	9.50871e+06	8.22261e+06	5.83777e+06	1.5078e+07
P05198	1.25048e+07	1.1292e+07	3.31152e+07	1.98594e+07	5.50148e+07	3.78518e+06	1.05073e+07	1.03097e+07	6.83124e+06	1.305e+07
O00764	5.1408e+06	4.67979e+06	3.00854e+07	5.07949e+06	2.12005e+07	758713	5.05988e+06	2.36933e+07	4.5847e+06	5.85734e+06
P36955	6.24503e+06	8.89876e+06	1.33157e+07	454654	1.1848e+07	4.62303e+07	1.3242e+07	1.09157e+07	1.71736e+07	3.47053e+06
P07478	166733	999642	1.88354e+06	1.37172e+09	1.5573e+09	1.93181e+06	460284	1703771	4.15963e+07	4.92379e+06
Q9H4M9	4.72291e+06	2.22738e+06	8.0287e+06	2.1481e+06	8.11537e+06	1.30629e+07	1.91171e+07	1.99715e+06	9.65681e+06	3.27538e+06
Q9H4A4	4.12449e+06	6.52838e+06	1.39163e+07	1.63361e+07	4.91604e+07	1.10351e+07	2.30341e+07	5.75607e+06	1.21851e+08	5.70727e+06
P18085	3.01958e+07	4.40676e+07	9.42878e+07	6.31884e+07	1.75435e+08	3.42833e+07	5.34687e+07	4.01071e+07	8.47202e+07	5.94458e+07
P09417	1.00482e+07	4.77913e+07	1.42312e+08	4.26802e+06	1.87179e+07	7.25371e+06	3.66345e+07	5.44032e+07	3.56873e+07	1.24294e+08
P29692	1.21206e+07	1.74359e+07	2.51631e+07	4.07426e+07	1.4478e+08	5.82779e+06	2.13266e+07	8.49343e+06	2.1282e+07	2.48779e+07
P49591	1.11254e+07	5.61593e+06	2.62184e+07	1.31051e+07	6.37821e+07	4.08296e+06	7.50497e+06	9.06971e+06	1.16861e+07	1.70484e+07
Q9NUB1	4.12769e+06	9.18854e+06	5.00761e+06	2.03505e+07	4.30211e+07	5.05251e+06	8.44042e+06	8.86446e+06	6.22991e+06	4.88079e+06
P35998	1.71887e+07	1.43155e+07	5.55426e+07	1.14251e+07	3.63386e+07	4.14265e+06	1.46481e+07	2.47873e+07	1.46961e+07	3.1979e+07
Q9Y2X3	3.13994e+06	1.27422e+07	1.64344e+07	1.19702e+07	3.44395e+07	4.04963e+06	2.97448e+07	1.00064e+07	8.46325e+06	2.53909e+07
P54920	2.20996e+07	1.95307e+07	3.87852e+07	1.58267e+07	1.92688e+07	1.10535e+07	2.1554e+07	3.30573e+07	1.53501e+07	2.90279e+07
P26599	3.23197e+07	5.69747e+07	1.11297e+08	2.30936e+07	98439274	2.00803e+08	8.469e+07	9.60629e+07	2.12376e+08	7.17947e+07
Q6WCQ1	2.31865e+06	6.38981e+06	2.49378e+07		1.06257e+07	1.4388e+07	9.72678e+06	1.32351e+07	3.41997e+07	1.06052e+07
A0FGR8	8.67882e+06	6.46775e+06	3.91198e+07	5.01891e+06	1.2759e+07	2.38751e+06	9.20479e+06	1.84927e+07	1.00698e+07	1.58001e+07
P21266	1.35879e+07	309704	8.73019e+07	1.56117e+07	1.3496e+08	5.70954e+06	3.51561e+07	4.25463e+07	4.3349e+07	2.23611e+07
Q14141	2.10823e+06	3.17856e+06	3.78999e+06	1.25458e+06	975591		10466653	1.67829e+06	389099	5.03471e+06
O95757	2.66937e+07	1.4967e+07	3.17531e+07	439517	3.94072e+06	1.00625e+06	5.80681e+06	1.18871e+07	2.59282e+06	7.50189e+06
Q9BTV4	5.82268e+06	5.55614e+06	2.30315e+07	5.60719e+06	1.27361e+07	8.60064e+06	3.2205e+07	1.74752e+07	3.89039e+07	6.19004e+06
Q9Y2W1	3.47837e+06	9.41713e+06	3.8908e+07	8.55868e+06	1.3212e+07	2.78596e+06	5.82509e+06	2.1857e+07	4.76272e+06	2.13743e+07
P60660	5.38812e+07	3.25772e+07	1.28216e+08	4.29084e+07	1.40074e+08	3.0482e+08	2.06828e+09	5.23391e+07	3.33426e+08	8.06318e+07
Q12907	1.39308e+07	2.24241e+07	8.12612e+07	4.40417e+07	1.13417e+08	2.1689e+06	1.62725e+07	3.04983e+07	1.05619e+07	3.63787e+07
P00491	8.53265e+06	6.96084e+06	3.58314e+07	2.63827e+06	2.10628e+07	2.59941e+06	7.53159e+06	8.95366e+06	7.03416e+06	5.7976e+06
P0DOX7	6.75277e+07	3.119e+07	4.60135e+07	1.56177e+07	6.02306e+07	3.02039e+08	5.46589e+07	5.09477e+07	5.43101e+07	1.3201e+08
Q9Y5M8	7.40147e+06	7.87043e+06	2.05509e+07	3.74603e+07	1.31105e+08	404120	3.71333e+06	8.49957e+06	6.59317e+06	5.40176e+06
A1L0T0	543554	951587	1.20229e+07		3.03031e+06		752668	4.31434e+06		2.11488e+06
O43837	3.96061e+07	1.54403e+07	1.28253e+07	3.4684e+06	1.19684e+07	4.10256e+06	1.34148e+07	1.48049e+07	8.81939e+06	1.92325e+07
P62937	1.41037e+08	6.24129e+07	3.72992e+08	9.6289e+07	3.27306e+08	9.60439e+07	2.216e+08	2.10539e+08	2.29977e+08	2.82641e+08
P21796	1.83661e+08	5.76026e+07	136094286	2.13153e+07	8.11032e+07	8.42973e+06	3.39442e+07	1.33048e+08	1.65139e+07	7.57641e+07
Q9Y6N5	4.06165e+06	1.96962e+06	9.27632e+06	1.09645e+07	1.36423e+07	2.24906e+06	3.33336e+07	3.48672e+06	1.31073e+07	4.39012e+07
Q16795	3.71056e+06	1.37818e+07	1.43327e+07	1.46885e+07	4.00824e+07	4.4793e+06	2.8693e+07	6.93605e+06	1.58354e+07	2.70885e+07
P28074	1.53458e+07	1.98677e+07	6.72844e+07	1.6807e+07	4.03343e+07	2.40072e+06	1.88e+07	1.91701e+07	7.79562e+06	3.66854e+07
O43809	2.00182e+07	9.49438e+06	4.11534e+07	3.89283e+06	3.61167e+07	3.82998e+06	4.34743e+06	1.71458e+07	1.42279e+07	2.1472e+07
Q13011	1.48559e+07	2.53488e+07	5.04195e+07	2.42219e+07	6.28222e+07	3.75315e+06	3.55808e+07	2.33875e+07	1.7228e+07	5.45219e+07
Q8WUD1	3.24144e+06	971046	4.53626e+06					1744689		4.36247e+06
P22392	1.31894e+08	1.33136e+08	3.23849e+08	5.2188e+07	2.43141e+08	5.75629e+08	2.96271e+08	1.54616e+08	7.03761e+08	1.29298e+08
P34897	2.84137e+07	1.90402e+07	9.88679e+07	2.52059e+07	7.00687e+07	929893	5.79526e+06	6.10273e+07	4.83684e+06	1.87981e+06
P07339	1.50825e+08	4.91301e+07	1.21255e+08	6.06247e+07	1.67675e+08	5.11203e+07	2.51597e+07	5.65213e+07	7.24185e+07	8.08063e+07
Q16790	2.20257e+06	1.15241e+06	3.26103e+08	607122		645440	1.14151e+07	8.43453e+07	3949997	2.09925e+06
Q9UBT2	1.88315e+07	2.18049e+07	8.02885e+07	1.56572e+06	5.9493e+06	1.81096e+06	6.10938e+06	4.62822e+07	5.7114e+06	2.73355e+07
Q8NFW8	1.45073e+07	1.57881e+07	7.00215e+07	6.26604e+06	1.15337e+07	3.92294e+06	3.61952e+06	5.92752e+07	5.35769e+06	2.60885e+07
P61981	7.71502e+07	6.90022e+07	2.80173e+08	4.65037e+07	1.39135e+08	3.76076e+07	6.33173e+07	2.40595e+08	9.4465e+07	1.46427e+08
P21281	4.61512e+07	2.42754e+07	5.87913e+07	1.0359e+07	3.45154e+07	3.82047e+06	1.71205e+07	2.89445e+07	1.85236e+07	8.77992e+07
Q5SSJ5	1.27938e+07	1.38909e+07	5.38295e+07	1.78941e+07	6.39443e+07	6.35555e+06	1.12377e+07	4.53122e+07	3.01636e+07	5.86124e+07
O00232	5.63655e+06	7.55995e+06	2.1374e+07	2.91521e+06	1.75022e+07	2.96667e+06	4.27581e+06	8.50717e+06	9.17261e+06	1.18889e+07
P12429	2.85098e+06	657866	5.28167e+06	1.67258e+07	8.20263e+07	2.08544e+06	4.08764e+07	2.79623e+06	7.10836e+06	7.23055e+06
O00148	283443	597040	3.44022e+06		189715			3.15871e+06	320760	368731
Q9Y2Z0	1.83429e+07	1.36905e+07	5.21335e+07	1.00445e+07	1.72789e+07	1.00585e+08	5.73443e+07	4.60182e+07	4.52648e+07	2.35369e+07
Q92614	4.63535e+06	7630407	1.83453e+07	993426	6.06665e+06	5.3573e+06	8.94183e+06	8.70288e+06	7.60877e+06	4.84569e+06
P41091	1.26881e+07	7.96139e+06	2.03492e+07	1.60217e+07	5.90762e+07	1.06814e+07	1.70462e+07	3.03509e+07	1.17471e+07	1.39308e+07
Q01518	1.59016e+07	8.93658e+06	3.15824e+07	8.16035e+06	3.34587e+07	2.65897e+07	7.26833e+07	5.14672e+06	4.61312e+07	1.2866e+07
P55809	3.05709e+07	2.56633e+07	1.97738e+07	172896	7.83073e+06	2.39435e+06	4.32658e+07	4.95794e+06	6.86705e+06	2.93114e+07
Q16643	1.37667e+07	6.79109e+06	2.43026e+07	1.9464e+06	1.33053e+07	9.88096e+06	2.34619e+07	1.16224e+07	2.31757e+07	8.92842e+06
Q99460	8.92734e+06	9.72742e+06	2.51473e+07	3.76537e+06	1.45232e+07	1.36467e+06	6.3538e+06	1.63922e+07	6.00695e+06	1.12712e+07
P49189	2.77804e+07	4.75077e+07	7.2507e+07	4.44085e+07	1.28141e+08	2.33381e+07	7.90994e+07	2.931e+07	5.10089e+07	5.29452e+07
P40925	9.56286e+07	3.07286e+07	8.33624e+07	4.21952e+07	1.07222e+08	4.55731e+07	2.08955e+08	3.09031e+07	5.5252e+07	7.48595e+07
P62987	3.72025e+08	2.44931e+08	9.16358e+08	2.06578e+08	6.22606e+08	2.18527e+08	3.85793e+08	4.80413e+08	4.04375e+08	5.91808e+08
P02461	2.62025e+07	1.67046e+08	1.96881e+08	16970710	2.13275e+08	4.81368e+08	2.94029e+08	1.92013e+08	7.22307e+08	6.47445e+07
P08572	2.92276e+07	1.18332e+07	1.26571e+08	3.24482e+07	2.56665e+08	3.19195e+08	3.61939e+08	2.83402e+07	5.26415e+08	2.25522e+07
Q96JB5	5.64606e+06	6.80855e+06	1.44585e+07	1.49152e+07	3.8665e+07	1.57383e+06	5.37504e+06	6.69593e+06	2.62674e+06	4.25457e+06
Q93009	5.77454e+06	8.65874e+06	4.53825e+07	2.42338e+06	8.50984e+06	1.24851e+06	3.11425e+06	1.50727e+07	3633556	8.63081e+06
P50479	8.98018e+06	3.07365e+06	4.87294e+07	2.56761e+06	6.11179e+06	7.8454e+06	6.25807e+07	3.38126e+07	1.97139e+07	3.44469e+06
Q7L014	2.46058e+07	1.15286e+07	4.91071e+07	9.82835e+06	2.12115e+07	1.00549e+07	1.65888e+07	1.44282e+07	2.74448e+07	2.05181e+07
P01011	1.36053e+08	8.28727e+07	1.14945e+08	9.28978e+07	7.8175e+07	2.32653e+08	1.00243e+08	9.97775e+07	8.89666e+07	7.88049e+07
Q96TA1	2894300	8.43176e+06	2.14057e+07	1.55954e+07	4.53671e+07	7.09434e+06	7.57233e+06	5.94529e+06	9.29861e+06	4.06352e+06
P80723	30037889	401137	1.5353e+06		3.26728e+06	1.46885e+06	1.89442e+07			1.79535e+06
P27105	6.89627e+06	2075013	1.8748e+07	2.75549e+06	9.86222e+06	1.44744e+07	8.34981e+07	2.93466e+06	2.88748e+07	4.05241e+06
O15027	2.19283e+06	1.19868e+07	2.67848e+07	1.08791e+07	2.11687e+07	1.74254e+06	2.79137e+06	1.03561e+07	5.03773e+06	1.4258e+07
Q96I99	2.96826e+07	1.32002e+07	2.35273e+07	4.32748e+07	1.49137e+08	2.62024e+07	6.24086e+07	9.54173e+06	4.58448e+07	7.55424e+06
P35270	1.37292e+07	1.14362e+07	1.82582e+07	9.70817e+06	3.45124e+07	444496	1.06123e+07	9.53313e+06	911563	1.84122e+06
P05141	3.84022e+08	382637713	3.682e+08	1.572e+08	5.4366e+08	2.20187e+07	3.41078e+08	1.87147e+08	5.98293e+07	1.29249e+08
Q8IZ83	2.96534e+06	7.26915e+06	3.55385e+07	1.0509e+07	3.25864e+07	2.85927e+07	2.27647e+07	1.44268e+07	2.57437e+07	6.06945e+06
P00390	1.81843e+07	1.16116e+07	3.00258e+07	1.64512e+07	5.41979e+07	5.74548e+06	1.50994e+07	1.22012e+07	1.28977e+07	2.17371e+07
O00151	1.3719e+07	2.71773e+06	1.49924e+07	3.57001e+06	1.152e+07	2.42904e+07	4.77478e+07	1.01636e+06	2.01908e+07	979637
P43155	1.77618e+07	2.63598e+07	1.58482e+07	4.63443e+07	8.61198e+07	2.90155e+06	23496777	1.26521e+07	5.10579e+06	1.19868e+07
P60228	7.06868e+06	8.1286e+06	2.29748e+07	1.93023e+07	5.29979e+07	3.04416e+06	9.40146e+06	9.03914e+06	9.13417e+06	2.23667e+07
P61158	1.04319e+08	5.09903e+08	7.36663e+08	1.2242e+08	6.65524e+08	1.61397e+09	1.50064e+09	6.49128e+08	3.17734e+09	2.2872e+08
Q92626	5.31321e+07	4.32557e+07	5.51229e+07	3.59992e+07	3.08696e+07	5.91781e+07	5.10214e+07	4.67877e+07	4.78596e+07	3.7873e+07
Q08257	4.66527e+07	6.49487e+07	91616867	3.16659e+07	9.37418e+07	4.67871e+07	6.43364e+07	6.31045e+07	5.86415e+07	4.90144e+07
Q15691	1.74564e+07	7.09082e+06	100881197	3.73491e+06	1.05809e+07	2.13393e+06	2.28403e+07	2.10617e+07	4.69908e+06	5.90238e+07
P24539	8.09124e+07	3.42675e+07	4.91055e+07	1.76259e+07	5.20096e+07	4.31834e+06	4.99448e+07	2.89449e+07	1.72598e+07	3.68398e+07
P49589	1.14314e+07	3.78933e+06	1.15419e+07	1.13177e+07	3.30991e+07	359710	1.27205e+07	5.35097e+06	1.54861e+07	5.35472e+06
Q15436	7.4946e+06	7.25243e+06	1.34284e+07	1.06465e+07	1.39482e+07	4.09274e+06	8.31625e+06	2.68191e+06	1.18114e+07	5.19942e+06
Q9Y265	1.91698e+07	1.96057e+07	5.65895e+07	1.23346e+07	3.04763e+07	1.91869e+07	4.55252e+07	3.29308e+07	4.58204e+07	5.13453e+07
Q15459	7.9203e+06	1.24138e+07	4.14703e+07	6.35271e+06	23172934	3.20792e+06	1.28653e+07	5.22264e+07	7.18042e+06	2.07841e+07
Q9UNM6	9.94009e+06	1.20269e+07	3.74844e+07	7.37573e+06	1.89002e+07	3.38958e+06	8.88615e+06	1.94555e+07	8.50365e+06	1.79588e+07
O75306	1.38306e+07	2.51918e+07	1.23832e+07	1.41485e+07	3.73489e+07	4.33418e+06	3.43275e+07	8.65742e+06	5.8276e+06	3.96279e+07
P30622	1.65115e+06	2.55924e+06	1.01169e+07	2.71688e+06	4.74821e+06	1.33447e+06	4.29959e+06	5.73265e+06	367965	2.77873e+06
Q8IX01	1.70293e+06	5.2174e+06	2.52113e+07		1.11504e+06	553399	2.13453e+06	8.90451e+06	789534	8.95345e+06
O75112		295045	218244	374692	332924	4.55407e+06	75495723	442529	1.12251e+06
P07196	8.86194e+07	695847	2.17317e+06	70447.2	207397	1.35288e+06	1.76848e+06	1.09095e+06	541502	792568
A6NHQ2	2.61154e+06	1.3022e+07	1.61867e+07	6.01678e+06	1.61953e+07	929290	3.01525e+06	11430308	4.83736e+06	3.63141e+07
Q9BXN1	3.19196e+06	1.09948e+07	6.35995e+06	1.13201e+06	2.92271e+06	1.19254e+08	4.20057e+07	1.61218e+07	5.10151e+06	7.25004e+06
P54317	20087.4		1.64784e+06	2.86312e+08	2.37181e+08		26025.2		4.58888e+06	1.16907e+06
P31948	2.7098e+07	1.02123e+07	3.99536e+07	1.40599e+07	4.30292e+07	3.6443e+06	1.20507e+07	2.17762e+07	1.20767e+07	2.90869e+07
Q15293	4.12649e+06	2.22196e+07	2.36646e+07	2.1413e+06	3.08849e+06	3.35858e+06	8.27201e+06	1.45877e+07	9.79392e+06	1.6304e+07
P56199	2.02511e+07	1.39135e+07	1.89274e+07	1.38077e+07	1.68996e+07	5.17633e+07	8.08228e+07	2.08545e+07	6.77514e+07	2.13112e+07
Q02818	1.44288e+07	9.87862e+06	2.54434e+07	2.16535e+06	6.71793e+06	4.35727e+07	1.28696e+07	1.26505e+07	2.04936e+07	1.48301e+07
P23786	6.76112e+06	1.71418e+07	1.06908e+07	6.29882e+06	2.94898e+07	773875	6.53653e+06	5.82172e+06	2.56246e+06	1.18569e+07
O43795	3.42677e+06	4.37285e+06	1.1486e+07	6.70027e+06	2.26566e+07	900236	1.495e+06	3.45374e+06	5.46747e+06	1.60772e+07
P09210	2.07724e+06	3.01132e+06	8.01125e+06	5.21219e+08	1.16949e+09	630821	1.92423e+06	3.66366e+06	4.46379e+09	4.18972e+07
Q9C0H9	1.14248e+06	2.9286e+06	1.33584e+07	637408	2.63828e+06	725447	750236	9.4307e+06	3.87806e+06	3.50662e+06
P01834	1.38398e+07	6.50887e+06	1.47615e+07	3.38224e+06	2.41917e+07	6.61857e+07	1.46821e+07	7.89658e+06	1.64104e+07	2.04899e+07
P05556	1.62727e+07	5.72453e+06	6.86313e+07	5.6918e+06	3.72493e+07	5.2635e+07	1.53576e+08	2.50117e+07	8.61441e+07	3.05766e+07
P62195	1.07551e+07	1.03114e+07	3.38099e+07	5.99737e+06	2.29855e+07	1.27443e+06	8.68069e+06	1.83387e+07	9.08091e+06	2.00977e+07
Q15008	9.16364e+06	1.07067e+07	3.14006e+07	1.0322e+07	1.9965e+07	3.75155e+06	6.50226e+06	1.34593e+07	9.06704e+06	1.45722e+07
P30876	2.24734e+06	3.37988e+06	1.72208e+07	1.23116e+06	4.70705e+06	1.33803e+06	1.59371e+07	9.51727e+06	2.33303e+06	7.6672e+06
P08217	7.89099e+06	3.185e+06	6.34106e+06	5.87397e+08	1.39597e+09	1.1715e+07	2.05016e+06	6.43163e+06	3.1244e+07	6.80184e+06
P00505	1.38945e+08	9.37635e+07	1.33392e+08	5.21944e+07	1.56537e+08	1.91433e+07	1.33228e+08	8.49095e+07	3.63464e+07	8.76663e+07
P05387	1.17806e+07	1.76455e+07	3.64999e+07	3.99605e+07	137234038	6.81525e+06	1.12185e+07	1.51568e+07	2.00752e+07	2.44778e+07
Q8TEM1	2.75352e+06	3.73193e+06	2.11568e+07	3.48824e+06	1.14717e+07	1.86509e+06	7965720	1.93235e+07	3.62653e+06	1.44458e+07
O43776	1.75395e+07	1.76891e+07	4.8806e+07	1.70494e+07	7.19644e+07	4.64057e+06	1.5739e+07	2.33223e+07	9.80698e+06	3.27668e+07
Q9NQG5	2.31829e+06	9.96915e+06	3.29922e+07	2.03185e+06	6.55577e+06	1.98174e+07	1.64272e+08	2.08295e+07	1.96906e+07	9.40851e+06
Q08380	1.65052e+07	1.89484e+07	1.48281e+08	681894	1.12648e+06	5.13642e+06	1.65675e+07	3.72894e+07	2.06386e+07	2.82232e+07
O00445	4.31463e+06	2.77091e+06	8.09589e+06	2.09951e+06	1.09578e+06	440375	1.85705e+06	3.16283e+06	1.04256e+06	2.94895e+07
Q92598	7.76015e+06	15227527	3.78165e+07	6.14907e+06	3.69857e+07	3.66477e+06	4.73122e+06	1.25677e+07	6.66316e+06	2.66194e+07
Q9UHL4	6.0712e+06	7.34408e+06	4.14908e+07	4.57456e+06	1.73383e+07	32365.8	1.01993e+06	8.70899e+06	5.11444e+06	1.22345e+07
P30084	3.87304e+07	2.33699e+07	3.57515e+07	2.21147e+07	7.22466e+07	224674	2.80254e+07	1.01492e+07	1.2226e+07	3.85609e+07
Q6P996	8.4906e+06	7.10238e+06	9.99939e+06	5.46062e+06	2.20717e+07	468727	3.22753e+06	3.74387e+06	2.82986e+06	4.26164e+06
Q92621	6.05833e+06	4.70351e+06	1.5415e+07	2.10777e+06	5.36846e+06	845137	1.24075e+06	13105137	1.90562e+06	7.35053e+06
O95870	8.16585e+06	1.62554e+07	1.73515e+07	5.94823e+06	2.50753e+07	6.18279e+07	6.4366e+07	1.54875e+07	2.96813e+07	2.16397e+07
P84085	3.15957e+06	1.96507e+06	9.34815e+06	663075	4.79953e+06	3.8457e+06	1.27629e+06	5.43357e+06		2.05939e+06
P17538	89899.9	128145		1.71261e+08	2.68777e+08		431503	140023	8.61936e+06	278948
P16157	7.42776e+06	475321	5.72674e+06	1.14739e+06	2.15054e+06				3.2569e+06	977273
Q92599	4.48003e+06	5.44367e+06	1.34595e+07	2.95561e+06	1.13737e+07	1.32815e+07	9.024e+06	8.33398e+06	3.41073e+07	2.22888e+06
Q14126	3.25543e+06	2.57273e+06	1.08671e+07	2.22259e+06	2.11281e+07	1.21571e+06	1.10321e+06	7.4609e+06	3.10762e+06	3.53713e+06
P06702	1.68471e+06	2.07462e+06	8.46142e+06	3.03041e+06	1.55797e+07		3.20094e+06	2.63367e+06	4.26723e+07	3.01279e+08
P11310	1.17592e+07	8.02086e+06	1.1477e+07	3.49099e+07	9.2991e+07	3.32868e+06	2.0072e+07	2.27617e+06	1.14376e+07	1.57887e+07
Q8WXH0	2.97037e+07	2.6122e+06	1.52409e+07	905160	4.0829e+06	2.20613e+06	4.00913e+06	8.51231e+06	6.10923e+06	4.68317e+06
B5ME19	8.92072e+06	7.69176e+06	2.00169e+07	1.5367e+07	4.04776e+07	2.84572e+06	1.06759e+07	9.18029e+06	8.26029e+06	2.33627e+07
Q8N1F7	1.75289e+07	1.40015e+07	4.60955e+07	1.10639e+07	2.93379e+07	4.74026e+06	9.24181e+06	2.40328e+07	9.58094e+06	2.0421e+07
Q16181	1.30097e+07	1.16204e+07	2.57309e+07	3.70165e+06	1.62486e+07	1.44116e+07	2.70681e+07	1.34609e+07	3.16289e+07	8.36577e+06
P20618	1.99754e+07	2.55914e+07	8.2794e+07	2.19146e+07	5.34554e+07	4.84479e+07	4.08282e+07	2.7279e+07	8.41153e+07	4.00102e+07
P13646	4.23716e+06	1.03695e+07	2.70805e+07	1.32563e+07	3.21997e+07		2.54134e+06	1.10139e+07		2.39628e+06
P28482	1.02244e+07	1.19671e+08	5.34698e+08	7.11497e+06	2.26979e+07	4.65771e+06	3.12798e+07	1.32398e+07	2.59703e+07	2.8938e+08
Q07866	2.17995e+07	6.67095e+06	2.67105e+07	2.08277e+06	7.25633e+06	1.0857e+07	1.04116e+07	1.09788e+07	9.81312e+06	1.78119e+07
P61106	1.28425e+07	1.75361e+07	7.83459e+07	8.25571e+06	3.34509e+07	4.8185e+06	1.31383e+07	4.07088e+07	2.65189e+07	2.65285e+07
P60891	3.70647e+07	2.50728e+07	1.14599e+08	9.69256e+06	2.14016e+07	5.32199e+06	1.30565e+07	7.46081e+07	2.14081e+07	4.29091e+07
Q9H0B6	8.51608e+06	2.14107e+06	7.53113e+06	810674	2.79496e+06	646961	894152	3.12868e+06	2.50391e+06	4.48411e+06
P00488	2.5762e+06	2.26929e+06	6.15094e+06	3.17467e+07	5.40182e+07	5.75684e+06	3.75097e+07	3.1878e+06	1.70514e+07	2.58708e+06
P12532	3.09912e+07	3.30039e+07	4.28412e+07	1.50628e+06	6.28629e+06	817387	6.64932e+06	2.63746e+07	1.1755e+07	3.98759e+07
P12081	1.73792e+07	2.19675e+07	7.26441e+07	1.92255e+07	5.54325e+07	4.98416e+06	2.42964e+07	3.25942e+07	1.61839e+07	3.04457e+07
Q8IUE6	8.85778e+06	1.12318e+07	5.68666e+07	1.77201e+07	4.35526e+07	7.00034e+06	9.31174e+06	5.06771e+07	1.64747e+07	6.24795e+07
P54727	6.13391e+06	2.03168e+07	6.8129e+07	8.05006e+06	3.36533e+07	3.41381e+06	2.02412e+07	2.4359e+07	2.05966e+07	2.349e+07
P43686	1.38357e+07	1.04523e+07	3.52393e+07	6.87613e+06	2.28696e+07	2.73006e+06	7.35188e+06	1.57755e+07	5.57014e+06	2.15925e+07
Q06124	1.74798e+07	1.85101e+07	5.45347e+07	3.16517e+06	1.75309e+07	94490632	5.36542e+07	3.21915e+07	2.18237e+07	6.4032e+06
Q15717	1.34804e+07	2.40548e+07	9.27418e+07	1.13321e+07	2.43856e+07	3505381	1.61954e+07	6.10783e+07	1.19714e+07	2.99231e+07
Q7L2E3	1.87999e+06	5.94898e+06	9.78198e+06	2.96509e+06	7.22229e+06		1.39458e+06	7.40463e+06	755622	16160028
O14744	1.15669e+07	1.85658e+07	4.52282e+07	2.11925e+07	7.99831e+07	2.92147e+06	1.29251e+07	2.04092e+07	1.33484e+07	2.25038e+07
Q9Y4P3	3.96195e+06	4.52877e+06	1.67578e+07	2.23807e+07	6.90489e+07	237791	1.61292e+06	6.45944e+06	1.25175e+06	6.82842e+06
Q9H9B4	3.84176e+07	5.27809e+07	7.57295e+07	3.86894e+06	1.67269e+07	2.24317e+07	2.01927e+08	4.85295e+07	3.46902e+07	5.49691e+07
Q9H0U4	3.08777e+06	1995940	6713164	678574	4.00595e+06	394832	888569	1.75363e+06	1.66429e+06	1.26017e+06
Q96HE7	6.69775e+07	3.47385e+06	8.27689e+07	1.1647e+07	2.59688e+07	6.45365e+06	1.38699e+06	2.70296e+07	1.21505e+07	1.88292e+07
P32119	2.44358e+08	1.03859e+08	4.0097e+08	7.06563e+07	2.3504e+08	4.48504e+07	1.56916e+08	1.26759e+08	1.60855e+08	2.71324e+08
P01876	1.01116e+08	6.80002e+07	8.56505e+07	3.12936e+07	2.03668e+08	4.27166e+08	1.35557e+08	49744309	1.23858e+08	1.8924e+09
Q86UE4	1.06316e+07	8.59502e+06	20759923	5.91845e+06	1.66321e+07	2.47552e+06	4.36858e+06	7.83272e+06	4.72027e+06	1.8469e+07
O60292	5.78901e+06	2.48806e+06	2.38974e+07	535888	1.62756e+06	1.84809e+06	6.28219e+06	1.44957e+07	1.67093e+06	5.58342e+06
Q14839	2.9209e+06	8.01186e+06	2.48311e+07	1.93745e+06	4.09152e+06	2.09869e+06	1.67424e+06	1.18601e+07	2.176e+06	8.8419e+06
O75110	1.10218e+07	7.77706e+06	6.03407e+06	1.83629e+06	3.6928e+06	1.29896e+06	1.03049e+06	3.01276e+06	2.55098e+06	3.46165e+07
Q9BZZ5	4.65523e+06	1.18554e+07	4.01676e+07	5.19334e+06	1.37046e+07	1.38853e+06	5.58824e+06	2.19734e+07	6.57643e+06	1.83167e+07
Q7L099	3.84642e+07	1.47621e+06	1.4362e+07	965449	7198782		1.38674e+06	1.21886e+07		3.73116e+07
P46777	1.27719e+07	1.62658e+07	4.39178e+07	7.72448e+07	1.87644e+08	4.0525e+06	1.2036e+07	1.17324e+07	1.78386e+07	3.08105e+07
Q9Y2Q3	1.58146e+07	3.91037e+07	2.10294e+07	3.97784e+06	2.43482e+07	2.83329e+06	1.85489e+07	1.4289e+07	7.82116e+06	1.49543e+07
Q9BWM7	3.03156e+07	2.53487e+07	6.43738e+07	9.37307e+06	4.68045e+07	1.77855e+08	4.6994e+07	9.31528e+07	315434954	2.56652e+07
Q16851	3.4211e+07	1.84073e+07	3.43649e+07	2.45207e+07	5.43401e+07	4.84911e+07	4.51069e+07	2.49783e+07	4.79733e+07	2.50862e+07
O95202	1.45817e+07	2.06729e+07	2.42259e+07	6.0928e+06	1.87363e+07	3.66503e+07	1.7343e+07	1.93518e+07	3.91001e+07	9.60151e+06
Q6GPI1				1.35597e+06	1.55833e+06
P10636	2.27104e+07	7.34838e+06	2.82169e+07	2.28659e+06	863146	350266	1.16338e+06	1.54111e+07	858122	3.49003e+07
P01871	1.36846e+06	986088	1.58832e+06		3.22226e+06	12939447		341828	3.50459e+06	3.06996e+06
P46781	3.46251e+07	5.58396e+07	1.10732e+08	1.47956e+08	4.52702e+08	9.73482e+06	4.14766e+07	4.59783e+07	4.7456e+07	6.38122e+07
A5YKK6	8.66916e+06	6.77269e+06	4.03599e+07	1.59087e+07	3.37295e+07	1.78353e+06	4.89867e+06	1.16779e+07	9.83911e+06	3.25621e+07
P28161	1.25957e+06	2.49928e+06	1.133e+07	4.59043e+06	1.89918e+07	2.83743e+06	9.19613e+06	6.6145e+06	1.39391e+07	6.59634e+06
Q9NTI5	751446	3.18394e+06	1.3398e+07	508976	4.70325e+06	4.46323e+06	1.04908e+06	1.07512e+07	2.75536e+06	7.29982e+06
P62333	1.08891e+07	8.188e+06	3.71043e+07	1.01179e+07	1.19857e+07	934928	4.16216e+06	1.3669e+07	6.81154e+06	1.94989e+07
Q96IU4	3.34615e+06	6.34766e+06	1.94381e+07	7.18662e+07	1.26886e+08	5.16537e+06	5.94893e+06	1.08538e+07	5.47494e+07	2.9788e+07
Q4V328	1.58912e+06	1.88822e+06	1.03354e+07	4.26278e+06	1.12941e+07	1.55652e+06	8.25089e+06	4.34449e+06	2.67016e+06	2.61839e+06
Q9BYX7	2.59416e+07	1.30042e+07	53284990	1.16e+07	2.2948e+07	44582929	1.4508e+08	2.85134e+07	8.82149e+07	25676258
P01892		6609049	368437	4.39079e+06	8.25243e+06		2.67017e+06		1.21398e+07	2.23432e+07
P48147	1.04963e+07	2.2665e+06	1.38041e+07	6.49421e+06	1.4144e+07	2.79916e+06	1.06238e+07	6.90494e+06	7.15494e+06	2891607
Q9H3U1	3.30195e+06	3.87933e+06	7.9942e+06	3.42646e+06	1.12027e+07	2.7711e+06	1.11891e+07	4.96125e+06	3.36256e+06	8.48808e+06
P31153	1.11245e+07	8.31283e+06	3.2297e+07	2.98348e+07	6.94925e+07	7.64175e+06	14949723	1.44402e+07	1.41472e+07	2.40721e+07
Q04917	1.03144e+08	1.15782e+08	3.22841e+08	41618592	1.92353e+08	505101463	2.93338e+08	1.71592e+08	837683885	1.25678e+08
O14558	844701	42948.5	4.86393e+06	4.05049e+06	1.81768e+07	1.05336e+07	2.30336e+08	6.80213e+06	72834580	5.23664e+06
P22676	2.7823e+08	707355	2.36284e+06	244634	917604	7.60704e+07	20937346	1.58499e+06	910646	358287
Q14BN4	5.46205e+06	5.15509e+06	8.62412e+06	5879582	5.27217e+06	12342066	1.5972e+08	6303349	8.33247e+06	5606341
P05166	1.19643e+07	9.18856e+06	8.94391e+06	7.09101e+06	2.81417e+07	2.72225e+06	1.08748e+07	4.31324e+06	1.90152e+06	7.6292e+06
P0DOX6	2.63637e+07	1.10603e+07	4.31586e+07	8.85143e+06	4.09318e+07	1.15601e+08	2.47396e+07	1.53236e+07	3.31599e+07	4.1245e+07
Q9BUQ8	1.31271e+07	1.36273e+07	4.28248e+07	3.93074e+06	9.55413e+06	1.75966e+06	2.44493e+07	2.16199e+07	7.54116e+06	1.04876e+07
O60256	1.06731e+07	5.34463e+06	4.2114e+07	7.70892e+06	2.36463e+07	1.58106e+07	4.57235e+06	2.0695e+07	4.04988e+07	1.43007e+07
P43304	2.16948e+06	9.6828e+06	26017734	2.50832e+06	9.92143e+06		3.62575e+06	1.47829e+07	2.29673e+06	9.87288e+06
P60880	1.72564e+07	7.569e+06	2.88594e+07		1.02877e+06	1.42338e+06	1.82089e+06	1.32989e+07	1429925	1.83736e+07
Q96AE4	8.47885e+06	7.84141e+06	2.01652e+07	9.84388e+06	3.4343e+07	3.47115e+06	8.56783e+06	7.92535e+06	8.50729e+06	2.5975e+07
P12268	2.13806e+06	1.87701e+06	7567201	6.23507e+06	1.82564e+07	301650	1.96595e+06	6.96554e+06	4.35634e+06	8.32191e+06
P52565	3.93501e+07	2.56831e+07	1.26852e+08	2.50382e+07	7.48934e+07	23372056	5.37795e+07	42254490	4.77517e+07	3.69584e+07
O00203	2.82627e+06	4.40818e+06	1.72636e+07	7.01541e+06	1.54211e+07	2.49739e+06	5.96009e+06	4.72617e+06	5.45696e+06	6.1984e+06
P31942	4850187	6.02588e+06	5.17206e+07	4.56819e+06	1.61703e+07	1.44269e+07	8.56929e+06	1.99614e+07	5.43518e+06	3.5935e+07
Q14166	5.70151e+06	2.9984e+06	1.10274e+07	1.1315e+06	7.85329e+06	7.6097e+06	2.69031e+06	1.0985e+07	1.41082e+07	2.42756e+06
Q16658	4.63091e+06	6.39404e+06	3.69256e+07	2.37317e+06	1.59078e+07	8.42948e+06	1.24361e+07	2.19045e+07	3.09717e+07	5.16469e+06
Q9Y3F4	7.81062e+06	1.00343e+07	3.20968e+07	5399716	1.21338e+07	5.01325e+06	1.7961e+07	1.55674e+07	3.97697e+06	1.41964e+07
O14773	1.20509e+07	4.34845e+07	1.56009e+08	4.84237e+06	1.63971e+07	3.11831e+06	2.97894e+07	5.65512e+07	1.16333e+07	4.7541e+07
P09429	8.27566e+06	5.91276e+06	8.85294e+07	1.92236e+07	3.65075e+07	3.28388e+06	9.95917e+06	5.03931e+07	1.13219e+07	3.8727e+07
P26196	8.61013e+06	5.16045e+06	1.45087e+07	7.59259e+06	1.32313e+07	4.98328e+07	7.3195e+06	9.83369e+06	4.14346e+06	11695213
P23368	21732320	2.27535e+07	21299574	2.63762e+06	1.18392e+07	1.36333e+06	1.99382e+07	1.78162e+07	6.6854e+06	3.35328e+07
Q9HC84	250577	558171	268091	571646	1.96244e+06	785228	1.65568e+06	444180	556391	1.1365e+08
Q8NEU8	2.25039e+06	3.19087e+06	2.06612e+07	967916	2.49231e+06	2.71713e+06	1.26221e+06	7.65828e+06	727013	2.94809e+06
Q07157	3.80797e+07	3.86556e+07	3.54671e+07	3.3534e+07	4.01055e+07	2.46886e+07	3.09424e+07	441432	2.71867e+07	1.7465e+06
P30043	3.29864e+07	1.22349e+07	4.48026e+07	1.8078e+07	4.29053e+07	1.12404e+07	2.89291e+07	1.96597e+07	3.78428e+07	1.07743e+07
P55795	1.0035e+06	4.37169e+06	1.45766e+07	1.43303e+06	3.45878e+06	917880	941882	2.87084e+06	2.26185e+06	7.43881e+06
Q31612	3.26655e+06	1.89043e+06	7.18568e+06	552068	1.41151e+06	1.15567e+07	794736	3.01426e+06	1.51138e+07	4.5743e+06
P05388	1.76322e+07	2.35632e+07	5.30445e+07	6.57338e+07	2.15266e+08	5.69076e+06	1.62051e+07	2.0476e+07	2.01822e+07	3.06765e+07
P11413	2.1722e+07	7.58269e+06	2.02836e+07	4.4639e+06	1.37223e+07	6.03546e+06	7.88067e+06	1.37177e+07	2.09557e+07	7.56791e+06
O43175	1.75233e+06	2.40954e+06	5.23743e+06	8.13048e+07	3.22349e+08	8.03993e+06	1.07511e+07	1.88626e+06	1.36622e+07	744149
O75592	4.39737e+06	3.21837e+06	7.61858e+06	2.52575e+06	3.7888e+06	2.46542e+06	711995	7.94689e+06	2.10243e+06	1.20458e+07
Q07000	1.63968e+06	1.64059e+06	3.19658e+06	19737.5	570741	1.08054e+06	827921	944063	961424	2.00223e+06
O14818	2.14544e+07	2.8535e+07	7.94906e+07	2.14051e+07	6.65841e+07	6.61741e+06	2.45458e+07	2.63307e+07	2.19573e+07	4.49956e+07
Q05329	1.79962e+06	2.37534e+06	7.86625e+06		3.6884e+06	1.25939e+06	1.97071e+06	3.64947e+06		3.5744e+07
P02790	2.77497e+07	9.77802e+06	2.34098e+07	5.73357e+06	2.72326e+07	1.02112e+08	2.78644e+07	2.01163e+07	39555403	1.04821e+07
Q9UGT4	163325		395908	282643	4.03917e+06	3.65195e+06	3.71943e+06	18714	2.13968e+07
O14617	2.54567e+07	2.1988e+07	3.97614e+07	3.0185e+07	3.34818e+07	2.77441e+07	2.06391e+07	40034747	2.81707e+07	3.45359e+07
Q16623	1.35637e+06	2.00046e+07	8.68233e+06	297653	1.07392e+06	1.15278e+06	1.05968e+07	5303802	2.44643e+06	7.90858e+06
Q96FW1	1.84116e+07	1.36263e+07	3.99345e+07	12020743	2.87881e+07	7.32594e+06	2.12596e+07	2.35702e+07	1.94767e+07	2.0858e+07
P16435	7.34978e+06	1.38816e+07	29325192	2.92867e+06	8.21626e+06	3.70643e+06	6.24788e+07	1.61782e+07	5.8935e+06	4.56965e+06
P05155	1.4828e+07	6.31123e+06	1.52431e+07	7.27535e+06	21676225	5.98383e+07	1.2572e+07	9.63385e+06	2.43045e+07	5.52911e+06
Q15365	3.8954e+07	3.1689e+07	9.09785e+07	3.87953e+07	1.17872e+08	1.70954e+07	4.24762e+07	5.28803e+07	3.6113e+07	5.11025e+07
P53041	2.02851e+06	2.23699e+06	1.55878e+07	589745	2.68927e+06	391349	2.5868e+06	7.82319e+06	1621784	4.76582e+06
P68400	3.72706e+06	4.8253e+06	23633787	2.57242e+06	7.7348e+06	1.12183e+06	3.2754e+06	1.24654e+07	4.33471e+06	9.45158e+06
P62826	3.83714e+07	4.79621e+07	1.92758e+08	2.15531e+07	7.76672e+07	1.24448e+07	4.00523e+07	1.09522e+08	3.85585e+07	7.623e+07
P53367	5.81434e+06	1.47903e+07	3.0658e+07	3.00386e+06	7.66452e+06	6.93599e+06	5.53555e+06	1.49246e+07	2.7555e+06	1.50098e+07
Q96A08		1318389	6169921	3.14788e+06	5223710	438081	1.00962e+06	6.27531e+06	1.00921e+06	6.83579e+06
Q9NYF8	2.33522e+06	5.24668e+06	1.67383e+07	1.65337e+06	5.96636e+06	11066966	4.80694e+06	1.02273e+07	1.30746e+07	9.46469e+06
O75830	319506	176795	4.64725e+06	3.99836e+07	5.95517e+07	1.32788e+06	305412	1.81111e+06	2.59725e+06	1022111
Q9Y285	1.29643e+07	6.50488e+06	2.25937e+07	1.56712e+07	4.1237e+07	1.01515e+06	4.66866e+06	1.79796e+07	9.72134e+06	1.96892e+07
P25311	7.68697e+06	2.01508e+06	1.65643e+07	1.09525e+07	2.24403e+07	1.92429e+07	2.9016e+06	5.9354e+06	4.48274e+06	9.65748e+07
P09455	8537016	6.12481e+06	8.75107e+06	2.01463e+07	9.56443e+07	2.99677e+06	395808	3.5351e+06	1.93451e+06	5.05939e+07
Q8TD19	2.14423e+06	6.46871e+06	2.6018e+07	2.20635e+06	4.25823e+06	1.56845e+06	6.61626e+06	7.79291e+06	1.27784e+07	7.32256e+06
P07686	4713231	7.67262e+06	3.12292e+07	3.33927e+06	1.49116e+07	586552	4.22258e+06	7.43688e+06	1.41289e+07	2.5111e+07
P62263	1.84348e+07	2.62062e+07	5.42971e+07	9.81444e+07	2.98282e+08	7.95536e+06	2.23926e+07	2.01649e+07	1.50818e+07	3.99913e+07
P61160	2.00651e+07	1.07612e+07	3.48725e+07	1.26339e+07	4.84073e+07	1.64972e+07	3.91614e+07	1.1641e+07	3.97067e+07	1.90145e+07
P49755	2.96161e+07	3.42578e+07	1.08192e+08	4.07469e+07	1.05297e+08	4.44627e+06	1.21589e+07	5.84899e+07	1.79919e+07	2.31984e+07
Q9NTJ5	8.38012e+06	9.25453e+06	2.51123e+07	7.71824e+06	2.82857e+07	591297	5.71271e+06	1.37046e+07	6.70182e+06	12679769
Q709C8	2.79084e+06	1.00701e+06	4.67009e+06	1.39642e+06	5.68933e+06	756421	2.51966e+06	1.85033e+06	3.48106e+06	1.04978e+07
Q9NVI7	6.58182e+06	8.55669e+06	9.59133e+06	7.59877e+06	2.25703e+07	4.74496e+06	4.64856e+07	7.08301e+06	4.54857e+06	6.35337e+06
P62191	5.89597e+06	5.38286e+06	2.82187e+07	6.14855e+06	2.24636e+07	7.07094e+06	2.68945e+06	8.2702e+06	6.28486e+06	1.13092e+07
Q9UGP8	5.93903e+06	1.96302e+06	6.86357e+06	1.08572e+07	2.86761e+07		2.34433e+06	2.54298e+06	2.85404e+06	3.51858e+06
P69891	2.29199e+07	5.83972e+06	5.87971e+07	1.74641e+07	1.96835e+07	9.46066e+06	7.83944e+06	1.35755e+07	6.9226e+07	2.29453e+07
P19971	553225	1.48811e+06	2.47924e+06	593170	1.46753e+06	8.2263e+06	2.66225e+06	741745	2.24571e+07	757747
P35611	5.83289e+07	4.61731e+06	1.14297e+07	7.16961e+06	4.01263e+07	2.77852e+06	8.99167e+06	5.15718e+06	56050113	3.66941e+06
P13521	2.26896e+07	2.43693e+06	5.87141e+06	411477	390613	4.50775e+06	6.12251e+06	9.34049e+06	1.12791e+07	119804165
P48047	1.16933e+08	4.88205e+07	6.84213e+07	2.62611e+07	8.49446e+07	1.01029e+07	1.23245e+08	4.2444e+07	3.03684e+07	6.11194e+07
P78417	2.68162e+07	2.01059e+07	4.22034e+07	1.94023e+07	6.43246e+07	3.96364e+07	4.86095e+08	1.60082e+07	5.69835e+07	4.86602e+07
P00918	3.2331e+07	1.24948e+07	4.0056e+07	1.53369e+07	7.4554e+07	9209857	6.1499e+06	2.16047e+06	8.55081e+06	7.07797e+06
Q15005	4374856	4.14021e+06	1.89374e+07	3.57372e+07	1.20581e+08	4405862	4.34506e+06	5.31635e+06	2.4663e+06	7.3461e+06
Q12765	1.79981e+07	8.27329e+06	4.75145e+07	2.36064e+06	1.47117e+07	3.67311e+06	1.22342e+07	2.27836e+07	8.61331e+06	1.59289e+07
P22087	2402779	5.4164e+06	1.40214e+07	7.31652e+06	2.20245e+07	1.06322e+06	597277	8.30271e+06	4.46697e+06	1.08441e+07
Q31610	1.27412e+07	2.52534e+07	2.30302e+07	3.81136e+06	1.74182e+07	9.9711e+07	9.3037e+07	4.25655e+06	7.34348e+07	1.49149e+07
P09622	3.65032e+07	5.86308e+07	6.73846e+07	2.76711e+07	7.0148e+07	5.50101e+06	8.73506e+07	4.26269e+07	1.17649e+07	3.89036e+07
P02748	1.61342e+07	1.23079e+07	5.60263e+06	1.01018e+07	9898782	3.9598e+07	8.54633e+06	3.11621e+06	2.41111e+07	1.80392e+06
P22059	3.86579e+06	3.79563e+06	1.29429e+07	4.24049e+06	1.70973e+07	649989	4.79084e+06	6.76804e+06	4.30883e+06	4.76367e+06
P14923	1.47594e+07	2.38244e+06	3.57926e+07	7.01866e+06	2.07374e+07	1.41667e+06	8.1525e+06	1.06887e+07	458390	3.00847e+07
A0A0B4J2D5	1.70001e+07	1.36817e+07	4.45458e+07	8.22087e+06	3.56817e+07	1.93647e+06	1.10078e+07	3.76413e+07	5.36528e+06	1.15291e+07
Q16698	3.83952e+07	20162017	3.08634e+07	3.00511e+07	88918903	5.71405e+07	40067129	1.55515e+07	5.00916e+07	2.10654e+07
P04899	3.10263e+06	8.37472e+06	2.24781e+07	5.35262e+06	1.73032e+07	1.55072e+07	2.31358e+07	1.05017e+07	3.99786e+07	2.21535e+07
Q7Z2W4	2.70278e+06	3.22152e+06	6.87849e+06	2.22817e+06	4.2974e+06	3.98244e+06	1.04069e+07	3.09468e+06	3.53104e+06	8.46549e+06
P05546	8.84466e+06	2.68277e+06	1.06332e+07	7.91315e+06	15649903	3.2463e+07	5.62336e+06	9.03613e+06	2.38622e+07	2.8235e+06
P16188	3.07648e+06			2.26772e+06		1.99012e+06	849770		2.0843e+06	374012
Q9P0L0	1.05326e+07	8.17086e+06	3.89872e+07	4.06077e+06	1.81955e+07	1.77004e+06	1.24567e+07	1.81184e+07	8454490	1.90933e+07
P98088	93481.1	296598	2890762	558264	2.0222e+06	1.761e+06	2.42055e+06		824738	1.97324e+07
Q93008	6.23727e+06	3.71502e+06	3.63705e+07	2.6483e+06	1.173e+07	3.29923e+06	8.30518e+06	1.72631e+07	9.40661e+06	1.54862e+07
Q9NY33	8.28188e+06	4.08855e+06	1.52011e+07	6.53326e+06	2.43551e+07	4.48406e+06	8.50821e+06	5.29866e+06	6.15023e+06	2.68782e+06
P29144	4.42916e+06	5.51158e+06	1.93228e+07	1.51986e+06	7.44709e+06	1.2726e+07	2.1454e+06	7.56866e+06	1.16189e+07	1.26483e+07
P54578	1.4535e+07	1.47272e+07	5.60853e+07	5.51627e+06	2.79427e+07	6.41114e+06	1.82739e+07	2.94422e+07	1.88667e+07	2.78125e+07
Q13620	4.4876e+06	4648608	1.95521e+07	2.23641e+06	6.91623e+06	893057	2.13615e+06	6.77581e+06	2.35313e+06	5.24338e+06
O43488	2.47423e+07	1.74723e+07	5.47616e+07	2.8489e+07	6.54882e+07	2.46064e+07	3.02879e+07	4.6916e+07	3.89956e+07	4.38454e+07
P12236	2.10917e+07	2.22647e+07	2.07874e+07	4294601	1.35351e+07	1395732	2.51326e+07	8.3319e+06	3.6614e+06	7.30977e+06
Q00325	1.37494e+08	1.13749e+08	1.48134e+08	3.96119e+07	1.42158e+08	1.20946e+07	1.16241e+08	1.01081e+08	3.93119e+07	6.94975e+07
P30040	1.70583e+07	3.40455e+07	2.16454e+08	1.73856e+07	5.49904e+07	1.4068e+06	1.49193e+07	4.01412e+07	2.48723e+07	6.94321e+07
O60664	3.48302e+06	1.6716e+06	7.21666e+06	2.13764e+06	15169517	6.69239e+06	8.35632e+06	4.26414e+06	10429353	6.35949e+06
P17301	446713	4.18083e+06	2.50117e+07	287860	1.83368e+06		2.53358e+06	7379847	8.74033e+06	732365
Q53EL6	6.60486e+06	5.87322e+06	1.07963e+07	3.5255e+07	8.6683e+07	5693283	7.12246e+06	8.37804e+06	1.27601e+07	1.6782e+07
O76094	1.87722e+07	2.26865e+07	6.68527e+07	1.74378e+07	4.94464e+07	3.56004e+06	1.65638e+07	4.90932e+07	1.11125e+07	2.62654e+07
Q6NVY1	1.46543e+07	3.89993e+06	3.05839e+06	2.2304e+07	6.68697e+07	554466	1.34154e+07	2.53076e+06	4.02672e+06	1.44012e+07
O75891				1.08367e+06	6.6325e+06		320755		136510
O00410	1.51816e+07	1.84426e+07	2.76783e+07	8.04255e+06	2.04976e+07	5.70087e+06	4.82839e+07	2.1509e+07	1.28538e+07	1.5232e+07
P26440	2.03718e+07	2.2978e+07	2.24944e+07	1.39017e+07	3.87071e+07	4.54552e+06	2.78499e+07	1.12828e+07	1.15553e+07	3.25288e+07
P50213	9.10419e+07	3.45838e+07	5.24567e+07	1.34206e+07	3.83653e+07	3.39244e+06	6.80462e+07	4.50705e+07	9.14625e+06	4.15343e+07
P21695	1.57041e+06	3.71963e+07	1.18957e+07	2.0995e+06	4263510		1.21391e+07	1.02603e+07	924477	9.04327e+06
P32322	829658	1.09087e+06	1.76366e+06	1.01421e+07	2.67121e+07	686669	316975	169415	433805
Q9UKV3	1.38326e+06	5.42557e+06	2.54099e+07	1.23608e+06	8.68948e+06	468192	1.11406e+06	1.34489e+07	2.64956e+06	1.028e+07
Q96E39	274918	202653	313390	267779	1.12324e+06			241053	311591
P61011	1.74244e+07	9.95543e+06	4.94139e+06	1.43501e+07	3.90859e+07		4.64481e+06	2.57597e+06	1.26091e+06	1.025e+07
P62820	1.005e+08	4.57935e+07	1.88788e+08	6.35103e+07	1.81668e+08	2.5623e+07	4.96259e+07	7.54481e+07	7.40971e+07	1.2486e+08
Q3LXA3	4.62585e+06	4.82924e+06	1.34476e+07	1.06735e+07	3.00849e+07	5.68796e+06	7.91823e+06	4.75625e+06	8.93138e+06	1.04276e+07
Q08945	5.13737e+06	9.36879e+06	2.69258e+07	3.44801e+06	9.44089e+06		2.50015e+06	1.61449e+07	5.09376e+06	1.82217e+07
Q13363	2.38496e+07	1.87254e+07	6.66427e+07	8.08614e+06	1.36665e+07	3.44659e+06	9.60597e+06	4.2473e+07	1.41958e+07	2.91019e+07
Q86YZ3	2.86673e+06	806360	3.88242e+06		3.4308e+06	9199107	2.52039e+06	1.81667e+06	12375584	7.50275e+06
Q15907	4.29933e+07	2.96303e+07	7.61979e+07	2.08247e+07	6.42285e+07	2.00533e+07	5.18661e+07	2.97976e+07	5.81912e+07	5.19461e+07
O75396	2.65229e+07	2.67285e+07	4.64297e+07	3.37555e+07	1.06815e+08	3.84273e+06	1.97014e+07	1.88755e+07	2.66592e+07	3.66877e+07
Q9UNZ2	9.26399e+06	1.45242e+07	6.04731e+07	2.1259e+07	6.70714e+07	4.70251e+07	2.30844e+07	2.04983e+07	5.83176e+07	2.12293e+07
P31937	1.26275e+07	1.35033e+07	1.46863e+07	6.34555e+06	2.77446e+07	449743	16750400	9.38776e+06	2.11876e+06	6.84269e+06
Q8IW45	7.54564e+06	8.21045e+06	1.90305e+07	3.327e+06	1.06088e+07		1.11981e+07	8.34578e+06	4.23949e+06	1.24008e+07
P47755	1.06535e+07	5.77415e+06	3.07906e+07	1.53691e+07	3.58317e+07	1.04798e+07	4.06477e+07	1.29869e+07	2.92882e+07	1.8992e+07
P00492	2.30257e+07	1.54551e+07	9.27753e+07	1.40261e+07	3.0701e+07	8.20185e+06	6.04444e+06	4.20107e+07	8.45642e+06	1.0875e+07
P09327	1.02209e+06	1.32756e+07	1.26433e+07	1.8538e+07	22439529	7.964e+06	7.86245e+06	3.11898e+06	7.92021e+06	439520
P51148	1.91072e+07	2.12172e+07	7.19694e+07	1.38403e+07	4.31297e+07	1.2369e+07	2.47585e+07	3.51904e+07	4.05931e+07	3.62682e+07
P78344	5.53466e+06	4.02592e+06	1.32987e+07	3.69041e+06	1.55441e+07	9.72518e+06	1.65469e+07	8.2335e+06	1.6912e+07	1.00208e+07
P10644	7.18742e+06	2.70522e+06	8.47713e+06	1.78733e+06	7.49831e+06	1.60862e+06	1.74353e+07	4.22803e+06	6.64428e+06	1.93227e+06
O95336	7.44955e+06	1.50273e+07	4.61945e+07	9.45674e+06	3.9532e+07	6.98696e+06	1.73204e+07	1.22341e+07	2.68775e+07	1.66549e+07
P29992	1.84656e+06	6.82425e+06	2.37167e+07	1.89317e+06	9.95029e+06	3.96686e+06	1.36009e+07	1.45559e+07	2.34827e+07	9.34597e+06
P42330	3.32517e+06	2.21505e+07	6.32409e+06	8.7792e+06	3.57239e+07	1.38407e+06	1.53942e+07	1.78411e+06	2.72917e+07	1.82056e+06
P02765	1.47012e+07	4.82184e+06	1.52261e+07	2.52227e+06	1.72338e+07	6.47694e+07	6.25863e+06	9.23526e+06	1.10448e+07	9.39426e+06
Q08379	1.37276e+06	4.76047e+06	1.70211e+07	2.4019e+06	9.42177e+06	1.39651e+06	1.70881e+06	6.91955e+06	1.69966e+06	3.26659e+06
P18621	9.08991e+06	8.19584e+06	2.29078e+07	2.59864e+07	9.29794e+07	2.04831e+06	8.04096e+06	6.73438e+06	6.4523e+06	1.13975e+07
Q9P2B2	7.19401e+06	2.56054e+06	6.06982e+06	2.21701e+06	50459074	2.04287e+07	1.18607e+07	4.6044e+06	9.58133e+06	960692
P51114	1.40947e+06	3.59166e+06	4.60118e+06	1.22997e+06	6.16954e+06	7.16435e+06	1.21014e+07	5.20909e+06	6.0631e+06	1.29914e+07
Q16836	2.7643e+07	1.13696e+07	2.58036e+07	1.35561e+07	4.89568e+07	121424	2.91003e+07	2.86298e+07	6.5564e+06	2.02082e+06
P00326		267125	193312	689476	3.9076e+06		312394	92244.9	1.85117e+06	147987
Q99497	3.48557e+07	3.55817e+07	9.51792e+07	3.70129e+07	1.70223e+08	3.34674e+07	9.75021e+07	3.32511e+07	6.65701e+07	7.44723e+07
Q9UJ70	1.16151e+07	1.26645e+07	3.29801e+07	1.33185e+07	3.77774e+07	7.75809e+06	1.84784e+07	1.67496e+07	1.89759e+07	2.16333e+07
Q8NBJ7	709245	1.06043e+06	1.3714e+07	6.57876e+06	1.11677e+07	257630	1.65638e+06	2.89654e+06	6.23567e+06	3.37803e+07
Q86YB8	559493	1.17338e+06	3.6797e+06	1.31497e+07	3.32222e+07	226743	76354.4	880610	1.87963e+07	3.33077e+07
Q5JTV8	3.16573e+06	3.19621e+06	1.64214e+07	1.90597e+06	1.12087e+07	3.87493e+06	6.27014e+06	7.27279e+06	1.06944e+07	8.64173e+06
Q96G03	2.0896e+07	5.64024e+07	1.12455e+08	1.83963e+07	9.13613e+07	2.8278e+08	1.62153e+08	7.80439e+07	4.61188e+08	6.13126e+07
P12830	1.92269e+06	4.03092e+06	6.53617e+06	9.47286e+06	3.0072e+07	1.60893e+06	2.29925e+06	2.4383e+06	3.90508e+06	7.61305e+06
Q96AG4	1.74139e+07	2.03016e+07	1.65107e+07	5.553e+07	1.70672e+08	2.06207e+07	1.5796e+07	2.79254e+07	2.07283e+07	1.94151e+07
P63027	2.80578e+07	1.02316e+07	4.636e+07	5.42467e+06	1.061e+07	8.49412e+06	1.42417e+07	1.22194e+07	1.7105e+07	7.52131e+07
Q66K74	9.43789e+06	3.49955e+06	1.6703e+07	831470	3.75486e+06	1.26431e+06	3.73346e+06	7.40018e+06	5.27607e+06	5.43887e+06
P61201	4.36681e+06	4.94772e+06	24731538	3.18297e+06	1.03296e+07	336971	3.91092e+06	1.42609e+07	1.41966e+06	1.65147e+07
P08243	3.16169e+06	8.60105e+06	1.92081e+07	1.59822e+07	5.82737e+07	1.60353e+06	2.46343e+06	2.84961e+06	2.30832e+06	2.95765e+06
O95394	2.52999e+07	1.9081e+07	2.02612e+07	3.44723e+07	6.55715e+07	2.09084e+07	1.87738e+07	2.40107e+07	2.01265e+07	1.82077e+07
O00303	7.32586e+06	6.58066e+06	1.81629e+07	1.40911e+07	3.88703e+07	739408	7.81805e+06	8.13321e+06	7.58356e+06	1.6671e+07
Q86UW7		325345	1.59066e+06	353332	902320			597705		594112
P07205	5.0706e+06	1.20569e+06	1.52195e+07	471582	2.03115e+06		2.36802e+06	1.16023e+07	1.31738e+06	858900
Q15631	1.09624e+07	4.82688e+06	2.22088e+07	6.78049e+06	2.58137e+07	2.30867e+06	5.35447e+06	1.14025e+07	8.50723e+06	1.35596e+07
P13716	6.72056e+06	5.36265e+06	1.4406e+07	1.32013e+07	2.91316e+07	2.02379e+06	10075259	5.50272e+06	1.13514e+07	6.90898e+06
O95678		994677	1.99357e+06	2.01789e+06	3.19205e+06			1.11701e+06	1.23415e+06
P30085	1.24463e+07	5.86312e+06	3.22602e+07	8.29792e+06	1.96469e+07	1.00733e+06	1.19577e+07	1.14348e+07	1.35402e+07	7.57493e+06
Q00577	4.71784e+07	3.03575e+07	4.4519e+07	3.6203e+07	3.14132e+07	2.18977e+07	2.09485e+07	4.60775e+07	2.84102e+07	3.81049e+07
P80303	7.07994e+06	1.16311e+07	2.0083e+07	1.88724e+07	2.16657e+07	4404871	1.12946e+06	1.28275e+07	2.37363e+06	1.37116e+07
P53992	1.33769e+07	1.01647e+07	2.32771e+07	9.09845e+06	30411506	1.19639e+06	3.53709e+06	8.98057e+06	6.44352e+06	1.91498e+07
Q9UBQ7	7.88821e+06	1.11687e+07	2.28446e+07	1.15029e+07	4.56283e+07	5.5388e+06	2.27045e+07	1.41768e+07	1.4195e+07	1.24161e+07
Q9Y6C9	1.8591e+07	8.63057e+06	1.20197e+07	3.7609e+06	1.22031e+07	1.08108e+06	1.02502e+07	5.93508e+06	4.31076e+06	1.03428e+07
O94905	9.82556e+06	3.35023e+06	1.39859e+08	1.08975e+07	2.92449e+07	3.06282e+06	8.12098e+06	3.35281e+06	7.87336e+06	5.98392e+06
Q9H4G0	2.06333e+06	2.6454e+06	6.0215e+06	1.96113e+06	6.62327e+06	6.80037e+06	3.90296e+06	5.13882e+06	1.19343e+07	5.75955e+06
P40123	598302	462415		719950	1.75834e+06	9.15115e+06	4.44269e+07	242502	6.17734e+06	561964
Q9HC38	1.18205e+07	1.61813e+07	5.54711e+07	1.43746e+07	3.68095e+07	6.11953e+06	1.30881e+07	2.00518e+07	1.09101e+07	3.02066e+07
Q9H0D6	5.25591e+06	7.41167e+06	2.4866e+07	1.79355e+07	4.81364e+07	4.19927e+06	5.28147e+06	7.22371e+06	2.73442e+06	1.37784e+07
P46977	1.86294e+07	2.03087e+07	6.0065e+07	1.13068e+08	2.16927e+08	5.98596e+06	1.59953e+07	2.70517e+07	1.69165e+07	2.84092e+07
Q7Z4W1	1.71283e+07	1.63576e+07	2.39659e+07	8.64892e+06	3.92604e+07		1.21456e+07	1.17816e+07	8.00047e+06	1.22784e+07
P20073	2.10225e+07	1.74387e+07	4.20219e+07	9.32973e+06	24388890	9.24473e+06	2.89065e+07	2.22829e+07	2.81588e+07	7.43771e+07
P62906	1.44804e+07	2.153e+07	2.79421e+07	6.61258e+07	1.97166e+08	4.96739e+06	8.04946e+06	9.58041e+06	1.036e+07	2.55658e+07
P11908	862672	264488	1.58314e+06		1.32476e+06		127160	1.83914e+06	373241
Q9UHX1	3.93009e+06	6.57067e+06	2.08126e+07	3.33385e+06	1.12747e+07	934605	3.40432e+06	1.04391e+07	6.28682e+06	1.4297e+07
P13807	4.57677e+06	3.18861e+06	2.59702e+07	1.23251e+06	4.18769e+06	758123	5.41038e+06	1.58442e+07	1.67281e+06	2.38276e+06
O75828	470835	482311	745750	172410	1.1301e+06	1.00344e+06			1.16931e+07	735306
Q8WXF1	3.53915e+06	1.10304e+07	31199820	2.68572e+06	7.08219e+06	1.34515e+06	5934760	1.69872e+07	8.68376e+06	3.05689e+07
Q6P1N0	4.2233e+06	3.71369e+06	1.63306e+07	5.09258e+06	2.06137e+07	2.25258e+06	1.00802e+07	4.40426e+06	2.83732e+06	5.8333e+06
P15880	1.49234e+07	1.45674e+07	3.55127e+07	6.66656e+07	3.04332e+08	3.323e+06	1.11693e+07	1.32448e+07	1.36106e+07	2.98274e+07
Q13347	5.52908e+06	6.32001e+06	1.70487e+07	1.23776e+07	2.64593e+07	956420	5.29343e+07	5.34949e+06	3.49334e+06	1.3333e+07
P17480	2.5638e+06	6.08227e+06	2.22356e+07	3.48479e+06	7.89172e+06	351580	2.22256e+06	1.12469e+07	4.00871e+06	5.78502e+06
Q9UIJ7	2.85796e+07	2.92288e+07	2.36053e+07	1.01301e+07	5.48373e+07	1.47762e+06	2.27491e+07	1.10398e+07	8.43855e+06	3.61357e+07
P00167	368548	2.03005e+06	1.23734e+07	2.81127e+07	7.21781e+07	3.29952e+06	4.33881e+06	4.77932e+06	4.47112e+06	3.78763e+06
P51610	1.61992e+06	4.9522e+06	2.04585e+07	1.60004e+06	4.10651e+06	2.74404e+06	1.28388e+07	1.26242e+07	4.87266e+06	9.46007e+06
Q96A33	1.24161e+07	1.24527e+07	39324607	1.52448e+07	5.82021e+07	1.78287e+06	1.19476e+06	1.28673e+07	8.71127e+06	2.30467e+07
P20774	986496	1.12639e+07	1.02252e+07	2.08913e+06	2.63669e+07	4.41695e+07	1.13984e+08	6.88249e+06	3.57298e+08	4.95477e+06
P54819	9.74125e+06	1.23573e+07	2.07708e+07	1.47431e+07	5.84264e+07	2.6858e+06	8.63343e+06	8.78216e+06	7.71246e+06	1.17413e+07
Q9UKM9	1.33443e+07	1.83073e+07	5.68041e+07	1.06428e+07	3.94561e+07	7.04329e+06	1.11212e+07	2.31923e+07	1.63917e+07	2.39411e+07
Q5JRA6	1.99477e+06	7.22609e+06	9.16376e+06	4.36487e+06	1.05346e+07	1.91354e+06	895976	3.69843e+06	1.74567e+06	9434083
P52306	1.404e+07	3.27223e+06	1.06225e+07	1.70812e+06	5.19088e+06	1.86914e+06	7.60142e+06	4.35707e+06	2.55641e+06	6.14119e+06
P46783	7.55783e+06	9.43442e+06	2.18556e+07	2.40861e+07	9.31638e+07	3.2431e+06	2.42393e+07	9.07967e+06	8.86067e+06	1.44554e+07
Q13554	1.46031e+07	3.1219e+06	1.13627e+07	461849	4.23387e+06	1.12387e+06	7.39944e+06	8.06992e+06	3.22252e+06	1.86585e+07
P61619	4.13163e+06	1.02621e+07	2.01964e+07	4.37365e+07	1.19178e+08	1.50056e+06	1.45421e+06	3.31123e+06	5.31359e+06	8.73707e+06
P21912	1.85781e+07	2.45443e+07	3.0863e+07	1.01691e+07	3.85722e+07	3.22669e+06	2.47425e+07	14591894	5.175e+06	1.76108e+07
Q12864	140437	1.32939e+07	448782		1.05533e+06	791852	2.06383e+06	416000	1.98141e+06	214162
Q9Y6R1	4.49487e+06	5.15925e+06	19442463	9.38764e+06	2.74218e+07	1.85582e+06	2600253	1.64379e+07	6.82437e+06	1.20303e+07
Q96GD0	8.19769e+06	1.68516e+06	2.48853e+07	2.49896e+06	3.90977e+06	2.32755e+06	5.52575e+06	1.62729e+07	3.01003e+06	1.2608e+07
Q9H115	5.72395e+06	1.83891e+06	1.44232e+07		1.22987e+06	1.04586e+06	953822	9.31341e+06		6.169e+06
Q9Y512	2.56278e+07	1.36335e+07	2.62238e+07	1.13149e+07	2.39372e+07	2.18266e+07	1.69115e+07	2.0209e+07	1.37313e+07	1.91171e+07
Q9NQW7	6.66306e+06	4.18545e+06	1.94771e+07	1.39279e+07	4.80747e+07	3.80776e+06	3.13287e+06	1.20185e+06	4.55318e+06	7968858
Q9H553	519004	1.12621e+07	2.79873e+07	6.78937e+06	1.53391e+07		1.17315e+06	1.15089e+07	879931	4.48773e+06
Q9NZ01	5.58127e+06	1.22654e+07	5.64945e+07	1.76007e+07	64634826	5.54901e+06	9.63901e+06	2.88932e+07	1.67725e+07	2.13762e+07
P30499				177798					1.30165e+06
P00568	1.43997e+07	1.81068e+07	5.70797e+07	1.15367e+07	2.52509e+07	1.99388e+07	6.23215e+07	3.06932e+07	4.47107e+07	2.80323e+07
P12235	2.26867e+07	1.91557e+07	3.29455e+07	2.77936e+06	9832595	830616	4.90866e+07	3.05882e+07	4.21845e+06	1.4039e+07
P09543	8.88337e+06	1.13897e+07	1.46107e+07	6.85386e+06	1.75215e+07	1.38332e+06	1.17285e+07	1.22476e+07	1.12176e+07	1.26112e+07
Q01814	3.15251e+06				306125		559827		545996
Q66K14	2.71174e+06	1.04198e+06	1.5012e+07	2.84979e+06	1.40871e+06	1.58316e+06	2.05948e+06	5.82017e+06	2.29033e+06	2.13221e+06
P61163	3.12741e+07	6.66366e+06	2.31036e+07	7.51944e+06	3.30541e+07	3.6048e+06	1.76762e+07	1.47046e+07	1.6952e+07	3.22824e+07
Q8TDL5		598576	7.58204e+06	565261	2.84767e+06	1.27796e+06	7.59983e+06	1504177	1.90802e+06	1.09808e+08
Q01484	3.94026e+06	4.39661e+06	1.53524e+06	2.65572e+06	1.37172e+06	898958	8.08607e+06	1.16646e+06	5.95611e+06	3.00213e+06
P46379	3.75782e+06	4.11654e+06	9.41407e+06	1.69919e+06	3.49897e+06		1.84305e+06	5.78947e+06	1.3659e+06	5.45465e+06
Q9UNF0	2.91317e+07	1.29602e+07	5.47817e+07	1.50803e+07	3.44326e+07	1.45187e+07	3.05635e+07	2.55369e+07	1.9722e+07	2.25428e+07
O60361	395807			782703	1.43195e+06
Q969G5	1.67507e+06	460746	8439150	535851	5.9306e+06	3.98064e+07	6.43781e+07	996501	5.0079e+07	1.38311e+06
Q9ULA0	4.12113e+07	2.72834e+07	41301736	1.05209e+07	2.81203e+07	1.13576e+07	2.20128e+07	3.29114e+07	1.46045e+07	3.68598e+07
P08559	2.66941e+07	1.82026e+07	2.62253e+07	1.1289e+07	3.66171e+07	1.47933e+07	40416424	1.52126e+07	2.43501e+07	1.96083e+07
Q99873	2.61144e+06	8.84989e+06	2.58841e+07	1.44985e+06	7.01853e+06	160954	3.09675e+06	1.10937e+07	4.13909e+06	1.60611e+07
P17931	5.49644e+07	3.7345e+06	7.74242e+06	9.43806e+06	2.84981e+07	1.59202e+07	1.73413e+07	3.68046e+06	4.78257e+07	5.61255e+06
Q12904	8.42567e+06	1.05697e+07	2.12731e+07	6.71256e+06	1.95672e+07	749979	5.80874e+06	9.04215e+06	4.00231e+06	1.4404e+07
P05164	93992.2	1.06588e+06	62868.1	420577	2.07408e+06	2.56227e+06	2.72147e+06	373306	6.93836e+06	3.59387e+07
P25786	2.51606e+07	2.65458e+07	7.90174e+07	2.23076e+07	6.53239e+07	1.3837e+07	23416800	2.97553e+07	2.00814e+07	4.44084e+07
P30044	6.86558e+07	3.10906e+07	6.20443e+07	4.39486e+07	1.5584e+08	1.24216e+07	3.98389e+07	3.15257e+07	4.18391e+07	6.16149e+07
Q16762	760958	4.37116e+06	5.96128e+06	1.02885e+07	5.83731e+07	255268	3.31517e+06	3.96557e+06	1.54216e+06	570975
P30533	361748	2.19253e+06	7.23127e+07	1.77183e+06	1.26372e+07		633108	1.74182e+07	3.16975e+06	2.47254e+07
Q9Y2A7	5.79015e+06	3.11677e+06	1.0494e+07	5.08448e+06	1.60336e+07	1.04531e+06	5.54897e+06	7.0736e+06	6.88399e+06	7.49021e+06
P04004	2.92421e+07	1.48716e+07	6.40055e+07	7.20029e+06	2.98737e+07	8.68421e+07	2.85682e+07	1.03717e+08	1.90083e+08	3.29328e+07
Q6NUQ4	791332	611585	1.51776e+06	5.05254e+06	2.65777e+07	680393	3.47866e+06	1.39515e+06	1.38299e+06	852822
Q9UBC2	2.84335e+06	2.64123e+06	1.54362e+07	1.15033e+06	2.07615e+07	1.08831e+06	3.26336e+06	5.89593e+06	5.28701e+06	5.46793e+06
Q16134	6.32002e+06	4.53429e+07	21194073	6.39833e+06	2.40224e+07	436316	2.89267e+07	7.21942e+06	6.00743e+06	1.64494e+07
O94760	8.72538e+06	5.50176e+06	1.84847e+07	9.92754e+06	2.76782e+07	3.399e+06	5.21017e+06	3.12069e+06	2.28183e+07	5.4077e+06
P68431	3.32754e+08	7.16617e+08	2.88971e+09	8.65852e+08	2.11648e+09	2.95928e+08	4.52496e+08	2.06081e+09	9.19361e+08	1.75874e+09
Q9NTZ6	5.06247e+06	1.10387e+07	2.70911e+07	5.5857e+06	7.73274e+06	5477669	3.65921e+06	1.88534e+07	5.6196e+06	1.66768e+07
Q9BWS9	557013	1.04687e+06	6.11225e+06	1.65637e+07	6.64646e+07	3.66006e+06	4.61021e+06	9.24425e+06	2.51439e+06	7.08233e+06
P17600	5.37153e+06	1.60394e+06	5.36676e+06		2.96947e+06	1.0095e+06		2.361e+06	929784	8.24354e+06
Q9NR45	3.58687e+06	4.88981e+07	3.52285e+07	1.50077e+07	4.19618e+07	8.11049e+07	1.31877e+08	1.62044e+07	7.57531e+07	7.09745e+06
P02794	7.19623e+07	8.01956e+06	6.52794e+07	7.73014e+06	6.79198e+07	3.21677e+07	67836444	3.33612e+07	2.20022e+07	5.6602e+07
Q684P5	5.32237e+06	8.45306e+06	1.54058e+07	1.47955e+06	5.48192e+06	4.35013e+06	3.62043e+06	9.22789e+06	4.38593e+06	1.18047e+07
O43399	1.3601e+07	8.29463e+06	2.11782e+07	8.72562e+06	2.31611e+07	9.72985e+06	1.89512e+07	1.05236e+07	2.07021e+07	2.8364e+07
Q8N766	6.38166e+06	7.67386e+06	1.88793e+07	7.50533e+06	1.68464e+07	592921	3.46602e+06	6.17501e+06	4.58471e+06	1.09663e+07
P63151	2.64318e+07	4.50091e+06	1.69197e+07	1.1061e+07	2.67039e+07	5.8664e+06	1.16078e+07	9.94131e+06	3.36827e+06	1.33494e+07
O60704	473769	990781	951819	1.42357e+07	2.5687e+07	3.49696e+06	909784	2.08172e+06	4.13799e+06	1.80408e+06
Q9Y224	1.00235e+07	9.20228e+06	4.68177e+07	6.3647e+06	2.09118e+07	1.17002e+06	1.12569e+07	1.80118e+07	6.43696e+06	2.0972e+07
P62241	9.31238e+06	1.54045e+07	2.9127e+07	3.9781e+07	155750703	4.02627e+06	2.3996e+07	1.42181e+07	1.30776e+07	2.00453e+07
O00408	1.77965e+07		1.05819e+06	1.10141e+06		1.37654e+06	1.18149e+06	258002	4.8191e+06	446176
Q13409	1.08685e+07	5.68869e+06	1.36812e+07	3164640	1.75986e+07	1.52677e+07	1.41235e+07	9.64534e+06	6.54005e+06	1.11958e+07
P45880	9.26511e+07	2.12398e+07	4.06376e+07	1.57747e+07	4.68579e+07	3.65797e+06	2.826e+07	3.5071e+07	9.87133e+06	5.8377e+07
Q99895	336359	733302	1.80401e+06	2.84807e+08	4.55405e+08	954818		897064	1.6265e+07	1.38478e+06
Q9Y5B9	2.63581e+06	5.93763e+06	1.96532e+07	1.99351e+06	4.4674e+06	2.83177e+06	1.82964e+06	8.99088e+06	4.5219e+06	1.28182e+07
P63244	2.93509e+07	3.71862e+07	8.36843e+07	1.19273e+08	3.11902e+08	2.019e+07	48137494	35546031	4.86808e+07	5.54476e+07
Q9UHQ9	4.6248e+07	8.56347e+06	3.35385e+07	5.10458e+06	2.31154e+07	2.12507e+07	4.02492e+07	2.25354e+07	3.16487e+07	8.10427e+06
O15382	3.68736e+06	7.20965e+06	1.27663e+07	1.32633e+07	3.64265e+07	758029	2.38839e+06	6.2099e+06	774698	7.91073e+06
O75131	3.94583e+07	1.8856e+07	1.77132e+07	1.09965e+07	3.10092e+07	5.05284e+06	2.41185e+07	8.21972e+06	1.96977e+07	25414731
O00154	1.1776e+07	1.29402e+06	5.09637e+06	1.34111e+06	3.10967e+06	3.3994e+06	1.5879e+07	1.77631e+06	9.82236e+06	1.95287e+06
Q9H3S7	2.81086e+07	1.51898e+07	4.22124e+07	2.89403e+07	5.26071e+07	5.80836e+07	2.28204e+07	1.77986e+07	5.40793e+07	2.73802e+07
O75694	2.57023e+06	3.54835e+06	9.17524e+06	2.01751e+06	7.04305e+06	1.38635e+06	258805	8.65115e+06	2.27374e+06	6.22543e+06
O43865	1.49277e+06	1.01838e+06	7.41586e+06	1.98342e+06	8.39475e+06		1.80457e+06	3.47104e+06	997271	4.07462e+06
Q9NTK5	6.74181e+06	3.46296e+06	1.03851e+07	6.42056e+06	2.42333e+07	3.47202e+06	9.19748e+06	8.88502e+06	4.95078e+06	3.75276e+06
Q9Y277	1.46653e+07	6.75841e+06	7.32659e+06	2.0722e+06	1.13394e+07	1.194e+06	8.06656e+06	4.36882e+06	3.48261e+06	6.62346e+06
O14579	5.98512e+06	7.86873e+06	1.86857e+07	1.02721e+07	2.63032e+07	326947	4.05964e+06	6.53887e+06	3.96095e+06	7.65855e+06
Q9BXP5	3.35619e+06	7.58388e+06	25022708	4.02251e+06	8.16638e+06	1.10461e+06	6.04343e+06	1.14278e+07	1.60589e+06	11239071
Q15942	8.17742e+06	1.56774e+06	1.17577e+07	2.58887e+06	8.58801e+06	4.5052e+07	1.2215e+08	4.10005e+06	3.9631e+07	3.4227e+06
Q7Z2K6	3.25004e+07	2.20438e+07	5.32679e+07	1.70759e+07	2.18209e+07	1.15054e+07	1.01006e+07	2.63021e+07	1.17667e+07	1.79348e+07
Q00796	1.07635e+07	5.04743e+06	7.99447e+06	9.19865e+06	2.35821e+07	2.60087e+06	7.56057e+06	6.01992e+06	7.14513e+06	8.83896e+06
P48637	1.35713e+07	1.66326e+07	3.7602e+07	5.88654e+06	2.02374e+07	9.44596e+06	1.7148e+07	1.02831e+07	1.35508e+07	2.03458e+07
Q96E17	2.4294e+07	2.53356e+07	5.69323e+07	9.12711e+06	2.26148e+07	546074	8.47973e+06	28834183	4.23406e+06	6.76135e+07
Q96KR1	1.20984e+06	3343189	1.1805e+07	922273	14867900	354224	2.85915e+06	9.33139e+06	1.92753e+06	7.67131e+06
P54289	2.88289e+06	843025	1.59751e+06	768621	2.07486e+06	2.92406e+06	1.26501e+07	571392	4.14331e+06	606124
Q96HN2	1.04318e+07	8.71914e+06	3.90277e+07	1.56874e+07	3.49467e+07	1.6498e+06	5.70525e+06	2.28242e+07	7.80255e+06	1.94941e+07
Q02978	2.74772e+07	1.99776e+07	2.64431e+07	4.22737e+06	1.63657e+07	1.07832e+06	1.29178e+07	1.97377e+07	5.43907e+06	13273083
Q9UJZ1	1.83239e+06	2.54661e+07	3.25358e+07	1.54721e+07	2.95217e+07	918662	1.07172e+07	1.56293e+07	137858	1.46632e+07
Q9UHB6	2.0998e+06	1.07978e+07	1.23164e+07	2.87321e+06	6.45147e+06	2.58956e+06	7.66574e+06	1.22739e+07	4.0368e+06	3.95697e+06
P05534						2.29436e+06	722371	564603	4869630
P22061	1.24115e+07	2.55639e+06	1.61184e+07	4.69703e+06	8.37955e+06	5082506	2.12543e+07	1.0595e+07	1.44754e+07	1.68538e+07
Q2TAY7	3.31948e+06	5.14855e+06	1.67556e+07	4.35667e+06	6.25492e+06	3.7292e+06	3.35844e+06	1.04516e+07	3.77861e+06	8.09438e+06
Q8NF91	3.3225e+06	3.54997e+06	8.40715e+06	2.655e+06	2.23015e+06	3.63156e+06	5.19955e+06	5.5843e+06	3.4137e+06	2.99259e+06
Q9NZN3						2.21262e+06
P36543	1.49582e+07	6.13345e+06	2.54406e+07	2.97972e+06	1.12817e+07	7.06723e+07	9.99967e+08	1.2707e+07	6.02466e+07	2.83335e+07
Q9UBW8	3.83848e+06	4.54663e+06	2.39666e+07	1.46615e+06	9.67786e+06	335297	7.42736e+06	1.00621e+07	5.46031e+06	1.74397e+07
Q9BQE5	5.66259e+07	191821	2.50331e+06	24808.8	8.05298e+06	4.24537e+06	4.18966e+06	21713.7	3.83209e+06	1.05564e+06
Q9NR46	3.34105e+06	3.58108e+06	1.90685e+07	3.48081e+06	9.57426e+06	1.28895e+06	9.23487e+06	8.65903e+06	2.37934e+06	1.29373e+07
P78559	1.98685e+06	3.10189e+06	1.17075e+07		961302	669223	6315837	3.29516e+06	9.982e+06	5.037e+06
P62269	2.0474e+07	2.54125e+07	5.17251e+07	8.1335e+07	3.3972e+08	6.99941e+06	24292423	2.25195e+07	1.89744e+07	3.359e+07
Q13618	9.19035e+06	5.47989e+06	2.08215e+07	4.65146e+06	1.97453e+07	1.74955e+07	7.56397e+06	1.26665e+07	7.65441e+06	9.21522e+06
P27361	1.08455e+07	2.41957e+06	1.40272e+07	2.24058e+06	5.74177e+06	3.91854e+06	4.38403e+07	7.08126e+06	1.48107e+07	8.05366e+06
P29508	84378.7	254963	151794	164022	348748	862979	728856	564739	466088	1.60609e+07
P05162	307092	209513	1621389	2.42134e+07	1.50877e+07	172990		295730	2.13216e+06	623784
Q9Y673	2.6486e+06	3.36425e+06	1.06053e+07	1.51405e+07	4.55308e+07	256124	9.06363e+06	7.84157e+06	3.37045e+06	6.86985e+06
O15173	7.33013e+06	1.55614e+07	4.04286e+07	14542826	4.39002e+07	1.64678e+06	1.93512e+07	2.8641e+07	1.47251e+07	2.29836e+07
Q9Y6G9	2.91573e+06	2.49828e+06	1.02546e+07	1.50581e+06	6.53395e+06	2.04144e+06	5.34994e+06	3.78153e+06	3.30101e+06	1.29781e+07
Q9BS26	9.41339e+07	8.67931e+07	161117288	1.00924e+08	1.35334e+08	9.71953e+07	9.54965e+07	1.23674e+08	1.08154e+08	1.06626e+08
Q01105	8.93311e+06	3.62714e+07	1.10401e+08	1.22264e+07	2.99825e+07	4.61799e+06	1.55252e+07	4.1254e+07	1.83807e+07	5.96287e+07
P49720	6.00799e+06	9.44881e+06	2.85892e+07	7.96844e+06	2.41665e+07	3.1925e+06	8.47587e+06	1.35719e+07	7.99539e+06	1.60973e+07
Q9HCB6		437408	728514	984165	5.20228e+06		4.62564e+07	190544	1.27985e+07	853628
Q15417	2.87138e+06	1.97576e+06	6.08399e+06	1.51498e+06	1.71144e+07	2.98418e+07	2.75894e+07	2.19022e+06	5.41101e+07	2.86223e+06
Q9BVK6	2.25094e+07	2.60485e+07	8.27438e+07	4.11719e+07	1.14268e+08	4.28652e+06	2.78056e+07	2.94428e+07	1.86285e+07	1.71959e+07
Q9UEY8	746247	2.01071e+06	3.51724e+06	5.48824e+06	1.43806e+07	476222	4.08346e+06	1.59446e+06	3.4686e+07	3.29665e+06
Q9UMX0	2454467	3.21553e+06	1.94055e+07	1.14236e+06	2.63391e+06	865728	3.61585e+06	8.81024e+06	3.16744e+06	7.73442e+06
O60832	6.82545e+06	1.50613e+07	2.17555e+07	9.36198e+06	2.11567e+07	4.93362e+06	6.26211e+06	1.58784e+07	4.79878e+06	1.24416e+07
Q96CW1	16670881	1.13793e+07	5.2691e+07	4.97171e+06	1.92337e+07	3.05913e+07	3.00537e+07	1.46774e+07	2.02131e+07	1.64422e+07
P08294	632897	5.88591e+06	2.18862e+06	3.43524e+06	3.14813e+07	2.65312e+07	3.52233e+07	688858	73785050	1.6373e+06
Q15435	1.04473e+07	5.83793e+06	1.23227e+07	9.91789e+06	2.17697e+07	7.38968e+06	2.16545e+07	8.11491e+06	8.93345e+06	1.08995e+07
P42126	2.57702e+07	1.69672e+07	2.22265e+07	2.21858e+07	6.38544e+07	433654	2.14285e+07	1.1597e+07	6.65091e+06	29050167
P25325	681476	2.42115e+06	3.2579e+06	1.14668e+07	3.57723e+07	853924	5.38313e+06	1.89959e+06	3.57574e+06	2.51327e+06
P46926	5.67972e+06	2.97369e+06	24789857	251325	7.94041e+06	1.36142e+06	7.64214e+06	1.39468e+07	8.37883e+06	1.40702e+07
P32969	4.26687e+06	7.25077e+06	1.84001e+07	2.08082e+07	7.26776e+07	2.45212e+06	4.50673e+06	7.17837e+06	6.14832e+06	9.04977e+06
P0DOX2	2.53422e+06	2773538	2.25638e+06	801437	6.87921e+06	1.04953e+07	4.47768e+06	752300	3.11026e+06	3.71776e+07
P49821	8.12143e+06	3.9763e+07	1.55164e+07	1.76854e+07	47182592	1.19021e+08	125403500	6.89968e+06	7.05304e+07	3.48675e+07
P01859	6.28023e+07	3.9667e+07	1.26243e+08	2.28325e+07	1.38164e+08	6.18217e+08	9.65904e+07	8.20318e+07	9.65745e+07	3.7179e+07
O14841			450429	1.28295e+06	8.32092e+06	609842	1.86736e+06	426485		204553
Q15181	1.16255e+07	1.65391e+07	2.3924e+07	1.44804e+07	3.81715e+07	3.55827e+06	1.7157e+07	1.26986e+07	9.62553e+06	2.00786e+07
P51570	2.85283e+06	3.79493e+06	1.78151e+07	1.13662e+07	2.44256e+07	3.12363e+06	7.21342e+06	1.12901e+07	7.20904e+06	1.13488e+06
P23141	757291	840240	644957	973264	4.12261e+06	508212	33832754		1.42236e+06	971130
Q9UL46	6.39095e+06	1.80538e+07	2.75115e+07	6.91904e+06	2.53572e+07	3.86733e+06	6.72441e+06	6.07958e+06	5.02131e+06	2.31793e+07
P46063	2.93217e+06	8.83481e+06	1.88259e+07	2.08399e+06	7.34844e+06	8.68514e+06	1.46083e+07	1.11553e+07	2.02787e+07	5647749
P47756	1.6516e+07	9.45919e+06	3.34989e+07	1.03082e+07	3.48559e+07	1.23772e+07	5.79423e+07	11523248	3.49401e+07	2.11267e+07
Q9C0C2	2.32533e+06	2.29343e+06	7.72855e+06	2.9468e+06	11601925	4.71123e+06	5.95735e+06	1.47058e+06	1.00776e+07	1.2387e+06
P48506	1.11667e+07	6.56465e+06	2.06714e+07	5.29487e+06	1.04868e+07	2.54655e+06	6.81345e+06	1.33709e+07	4.33432e+06	1.66532e+06
Q9UBF2	2.77929e+06	3.23397e+06	1.36933e+07	887059	3.82463e+06		457689	7.441e+06	253361	4.18429e+06
Q9Y696	1.06055e+07	2.89075e+06	3.03021e+07	5.39577e+06	1.49766e+07	11383814	6.05614e+07	4.83856e+06	1.52918e+07	3.28352e+06
P42285	1.03334e+06	4.99412e+06	1.58298e+07	1.78712e+06	4.64767e+06	455168	1.69934e+06	5.66875e+06	391546	9.26925e+06
Q6DD88	1.00311e+07	2.04124e+06	1.60668e+07	3.98927e+06	1.01173e+07	1.87273e+06	1.09753e+07	6.74793e+06	9.54772e+06	1.68584e+06
P02511	307069	379492	2.75022e+06	1.20187e+06	3.53576e+06	5.79464e+06	6.5097e+07	1.19667e+06	1.92501e+07	921460
P62136	7.16068e+06	7.36633e+06	2.49757e+07	3.74095e+06	1.65217e+07	3.70345e+06	1.4094e+07	1.08734e+07	8.79886e+06	1.20463e+07
P23528	3.09605e+07	2.25704e+07	9.09922e+07	2.08319e+07	6.14549e+07	4.20414e+07	1.66199e+08	2.65257e+07	8.817e+07	3.93168e+07
P52907	2.38797e+06	2.29685e+06	4.41482e+06	2.01017e+06	6.15356e+06	3.38395e+06	6.34655e+06	1.75078e+06	9.15158e+06	3.00001e+06
P55209	9.27514e+06	9.98924e+06	2.60708e+07	3.21681e+06	8.04099e+06	2.98518e+06	1.57389e+08	1.43552e+07	7.922e+06	6.61403e+06
P63241	1.12944e+07	1.58909e+07	3.45939e+07	2.79217e+07	8.00758e+07	3.42596e+06	1.68257e+07	1.28825e+07	1.69765e+07	1.91418e+07
P61313	1.31856e+07	2.263e+07	4.16457e+07	5.49575e+07	1.61579e+08	4.40741e+06	6.05872e+07	1.57073e+07	1.6794e+07	2.23093e+07
P0DOY2	3.08332e+07	1.36925e+07	2.35908e+07	4.7194e+06	3.15197e+07	1.71375e+08	2.62246e+07	2.04696e+07	2.84948e+07	1.02443e+08
P09619			243195	146767	1.08503e+06	2.50496e+06	275797		1.45759e+07
O43237	5.87342e+06	4.81302e+06	1.50163e+07	1.41775e+06	7.21119e+06	3.94771e+06	8.29745e+06	9.45358e+06	9.05386e+06	5.27727e+06
Q9UH99	1.75945e+06	998533	9.07058e+06	620304	1.08092e+06	2.55681e+06	3.99959e+06	3.98121e+06	1.4317e+06	901576
P26368	2.19278e+06	7.0624e+06	1.77752e+07	2.40122e+06	7.13436e+06	809769	2.89929e+06	1.27514e+07	3.33862e+06	1.39913e+07
P99999	6.62052e+07	6.45245e+07	6.60311e+07	8.75789e+06	3.18104e+07	3.27915e+06	4.45905e+07	5.09637e+07	9.7027e+06	2.18544e+07
A3KMH1	4.12363e+06	3.87272e+06	4.22588e+06	3.47417e+07	6.73967e+07	1.16738e+06	3484736	1.29717e+06	3.9929e+06	3.24045e+06
P18583	1.48954e+07	1.19963e+07	2.74439e+07	3.73785e+06	1.83616e+07	2.17853e+06	1.39303e+07	1.48884e+07	4.8371e+06	1.31702e+07
P50453	1.05565e+07	2.67399e+06	5.46875e+06	167630	3.95869e+06	4.25236e+06	2.45848e+06	346461	1.43204e+07	1.48104e+06
P01860	688936		2.35009e+06		1.36366e+06	5.98542e+06		1.50376e+06		1.35048e+06
P42224	5.97247e+06	2.5116e+06	1.16983e+07	846267	3456717	2.21758e+06	7.30945e+06	5.99742e+06	6.75598e+06	4.43889e+06
Q9P2M7	1.84433e+06	1.75189e+06	7.04885e+06	3.3596e+06	1.01288e+07	2.05064e+06	3.05312e+06	3.18609e+06	1.86834e+06	3.30675e+06
Q14766	8070449	6.55465e+06	7.38331e+06	1.14037e+07	3.01281e+07	5.53715e+07	3.62628e+07	9.66308e+06	2.12745e+07	5.66741e+06
P52209	1.74029e+07	2.50071e+07	4.15936e+07	2.24595e+07	5.47516e+07	2.73712e+07	1.30586e+08	2.35457e+07	4.46288e+07	3.02935e+07
P35813	7.11631e+06	5.78551e+06	1.92432e+07	2.50477e+06	9.15621e+06	989193	3.48825e+06	9.4779e+06	5.40797e+06	1.04067e+07
Q96RP9	5.72616e+06	1.72438e+07	9.28324e+06	5.26683e+06	1.19699e+07	884924	5106748	4.58347e+06	4.43576e+06	1.13042e+07
P28370	1.7784e+06	2.59704e+06	2.94468e+06					1.68597e+06		3.00422e+06
Q9UKU9	6.39765e+06	390192	6.25358e+06	121659	1.33295e+06	1.35527e+07	1.39123e+07	7592370	1.56808e+06
Q92896	1.29406e+07	5.02467e+06	3.30964e+07	7.76531e+06	1.52551e+07	6.12455e+06	1.99071e+07	2.18757e+07	1.37673e+07	2.71679e+07
O43294	2.663e+06	2.69868e+06	1.75835e+07	2.35275e+06	1.06987e+07	2.89251e+07	6.56056e+07	6.9482e+06	3.92672e+07	4.87394e+06
P51572	1.89947e+07	2.50715e+07	9.34038e+07	1.88652e+07	8.0993e+07	2.18224e+06	3.13506e+07	4.13967e+07	2.35474e+07	2.43171e+07
P01042	3.81085e+07	1.25736e+07	7.60928e+07	3.9261e+06	1.37638e+07	6.55799e+07	2.80703e+07	3.28041e+07	2.33986e+07	1.51449e+07
O15143	3.92318e+06	5.22151e+06	7.39823e+06	2.97302e+06	1.78852e+07	8.8116e+06	5.76303e+06	2.19193e+06	2.40218e+07	4.7608e+06
P09936	2.45728e+08	6.04969e+07	1.07771e+08	3.22324e+06	1.98251e+07	2.09152e+07	2.72797e+07	5.12375e+07	2.43191e+07	1.6577e+08
Q9Y3A5	6.8667e+06	5.61943e+06	1.82712e+07	4.82644e+06	2.19892e+07	9.41257e+06	3.3294e+07	1.40152e+07	1.1117e+07	1.11965e+07
P23381	6.57407e+06	1.00165e+07	2.55145e+07	8.94579e+06	2.01794e+07	3.04484e+06	1.49973e+07	6.30473e+06	1.07079e+07	1.41639e+07
P16219	2.29999e+06	3.64954e+07	7.86809e+06	1.86498e+07	4.43236e+07	103066	4.39526e+07	4.16241e+06	2.58384e+06	6.4381e+06
O95865	7.75233e+06	6.43911e+06	1.83795e+07	5.78198e+06	1.16965e+07	8.23198e+06	1.19632e+07	6.53787e+06	8.00184e+07	17986527
Q9P2K5	1.07857e+07	4.52945e+06	3.54668e+07	560685	7.45956e+06	446439	1.8114e+06	2.51096e+07	958770	1.88797e+07
P29622	2.52537e+06	544854	1.99823e+06	340225	3.28113e+06	1.77627e+07	4.24263e+06	1.0858e+06	5.5742e+06	846786
Q9UIA9	7.66674e+06	3.80316e+06	9.23629e+06	2.1243e+07	4.45189e+07	1.44027e+06	5.35839e+06	7.62035e+06	4.1074e+06	8.83208e+06
Q9UM54	4.86792e+06	3.86826e+06	8.12169e+06	1.75985e+06	8.57169e+06	200626	4.01636e+06	3.93365e+06	2.19853e+06	1.68594e+06
P34913	1.37819e+06	1.15372e+07	6.23017e+06	5.7515e+06	2.80484e+07	20618.4	8.56802e+06	4.3531e+06	1.89907e+06	1.0689e+07
O43426	1.67317e+06	374053	1.2264e+07		459379	206764	639928	6.81445e+06	946757	740311
Q13557	1.16574e+07	3.5448e+06	1.68271e+07	1.22424e+06	7.54953e+06	2.08637e+06	8389390	11431607	5.96164e+06	8.65562e+06
Q9UJU6	4.32254e+06	3.50339e+06	1.49726e+07	2.30812e+06	5.91279e+06	2.96237e+06	1.0828e+07	4.029e+06	7857424	4.98781e+06
P17980	1.92404e+07	1.70886e+07	3.9574e+07	6.00163e+06	1.85331e+07	50980590	9.14838e+07	2.06169e+07	2.79254e+07	1.87886e+07
Q53GG5	1.97429e+06	1.75561e+06	5.30324e+06	2.29235e+06	8.939e+06	2.02088e+07	1.20864e+08	1.55706e+06	2.1432e+07	2639887
P61088	2.34219e+07	2.44555e+07	7.89148e+07	1.57035e+07	4.93597e+07	1.82577e+07	48903326	3.05806e+07	35154268	2.87747e+07
Q9UBX5	952742	1.36806e+06	1.09653e+07	307255	6.43879e+06	1.96737e+07	9.48805e+07	3.16481e+06	1.58504e+08	469423
Q96N67	2.73648e+06	2.58177e+06	9.10664e+06	1.1055e+06	2.58956e+06	337784	4.34581e+06	6.91572e+06	987014	4.45849e+06
Q0ZGT2	1.2414e+06	2.67995e+06	8.14705e+06	841082	3.27097e+07	8.54644e+06	3.73797e+07		1.55384e+07	5.15754e+06
Q15120	2.88278e+07	2.07503e+07	3.04678e+07	1.46643e+06	8.71411e+06		6.25351e+06	2.16914e+07	2.25658e+06	1.09392e+07
P04424	1.13721e+06	2.70957e+06	1.79603e+07	6.29191e+06	1.20028e+07	164596	2.02607e+06	5.88299e+06	2.79677e+06	1.41101e+07
Q9Y4H2	1.21085e+06	192189	7.62324e+06			2.21499e+06		2.45498e+06	3.91835e+06	1.9207e+06
P11177	2.0606e+07	1.44407e+07	21526849	9.03266e+06	2.71047e+07	1.30408e+06	2.16118e+07	1.44537e+07	8.18797e+06	1.3114e+07
P05455	1.38451e+07	1.26586e+07	2.24364e+07	9.12121e+06	3.3037e+07	598735	1.26366e+07	1.61292e+07	5.00904e+06	1.63107e+07
Q96SI9		1.09528e+06	1.80173e+06	171805	306610			596344		331426
Q8WUY3	1.62942e+06	1.34083e+06	1.99545e+06	109518		131721	1.20908e+07	880431	903437
P29120	3.59192e+06	5.79141e+06	3.98241e+07		675298	1.63742e+06	549319	4.67191e+07	3.91683e+06	294005
A0AVT1	2.98857e+06	1.65513e+06	1.36707e+07	1.34512e+06	5.23946e+06	818354	1.85141e+06	7.91656e+06	3.64359e+06	3.78663e+06
P50402	3.0811e+06	3.53444e+06	1.81615e+07	2.53684e+06	4.21495e+06	2.01775e+06	6.97521e+06	1.12657e+07	5.85502e+06	2.3587e+06
P04181	1.40861e+07	1.33502e+07	1.30099e+07	1.28796e+06	4.75206e+06	776659	6.42402e+06	4.72798e+06	6.66402e+06	1.00283e+07
Q12792	2.86634e+06	1.03472e+07	3.62556e+07	3.78329e+06	8.33747e+06	3.1537e+06	2.00044e+07	8.09473e+06	1.66013e+07	7.3756e+06
P36507	8.83245e+06	5.08821e+06	2.25882e+07	2.37073e+06	1.28525e+07	2.24721e+06	1.29902e+07	1.46984e+07	9.48422e+06	1.60497e+07
Q9Y2S2	8.21677e+06	6.07139e+06	2.48524e+07	5843315	1.35671e+07	317626	5.37965e+06	1.87411e+07	9.82083e+06	1.6515e+07
Q13740	1.67622e+06	1.0138e+06	1.10798e+07		4.7023e+06	161666	1.10139e+06	5.2506e+06	1.89046e+06	3.85702e+07
Q02750	5.48959e+06	1.25425e+06	1.13155e+07	988485	2351678	1.05296e+06	1.90763e+06	3.77239e+06	1.79873e+06	5.78166e+06
Q1KMD3	7.31699e+06	8.24772e+06	3.07885e+07	5.01243e+06	1.64561e+07	1.74358e+06	8.45323e+06	1.34216e+07	9.1914e+06	1.11801e+07
P51531		1.76781e+06	4.02702e+06	606036	2.80226e+06			1.68585e+06	1.00358e+06	5.08585e+06
Q14151	4.53622e+06	5.56456e+06	1.81682e+07	3.27477e+06	5.61917e+06	4.09466e+06	5.26429e+06	1.11183e+07	8.10905e+06	1.27562e+07
Q5T4S7	8.96969e+06	2.54463e+07	3.13411e+07	6.72621e+06	3.22392e+07	5.75007e+07	4.33562e+07	3.75085e+07	1.05002e+08	1.37495e+07
Q9P035	1.41129e+07	1.59731e+07	2.78098e+07	7.36247e+06	1.99876e+07	329861	8.10671e+06	1.77138e+07	8.74396e+06	4.82961e+07
O60264	1.36023e+06	5.46109e+06	1.71776e+07	1.38952e+06	6.80218e+06	642526	1.03042e+06	1.13554e+07	2.1777e+06	8.00067e+06
Q9BZV1	2.99559e+06	4.44931e+07	1.83891e+07	3.31192e+07	1.27282e+08	3.96102e+06	1.02533e+08	1.94618e+07	7.38751e+07	1.22481e+08
Q9ULV4	6.72397e+06	2.55855e+06	9.84049e+06	865149	4.44272e+06	1.21592e+07	1.50098e+08	3.32221e+06	2.22496e+07	898295
Q96F07	1.94583e+06	5.14298e+06	6.43136e+06	1.21145e+06	3.31397e+06	11841944	9.68732e+06	3.2815e+06	9192334	2.19825e+06
Q9H2M9	5.59166e+06	2.88956e+06	1.14001e+07	887948	4.80905e+06		1.795e+06	6.01297e+06	2.69139e+06	5.09206e+06
P06865	5.87743e+06	4.7515e+06	3.1223e+07	736683	3.99883e+06	1.21964e+06	6.12941e+06	7.33353e+06	1.55328e+07	1.24793e+07
Q8NE71	8.14837e+06	4.73451e+06	2.007e+07	5.78104e+06	1.68104e+07	1.42717e+06	4.03751e+06	6.13849e+06	5.65787e+06	5.83946e+06
P52943	2.68886e+07	1.13508e+07	5.19942e+07	1.47185e+06	9.29633e+06	2.53998e+07	2.12834e+07	3.7079e+07	2.6582e+07	2.17317e+07
P51648	5515571	9.4095e+06	2.78778e+07	8.11499e+06	30103316	5.76884e+06	7.06271e+06	1.74914e+07	3.88371e+06	9.29156e+06
P60900	13601720	1.67584e+07	5.28543e+07	1.20877e+07	4.0789e+07	6.12167e+06	1.53817e+07	1.69163e+07	1.18096e+07	2.63314e+07
P28289	5.87956e+06	1.45508e+06	1.33761e+07	1.41541e+06	3.76413e+06	2.55864e+06	1.63772e+07	6.2269e+06	9.86157e+06	1.07864e+07
Q92932	9.12406e+06	6.93859e+06	1.25175e+07	10741145	3.92881e+07			4.26782e+06	177434	1.69972e+07
Q13510	1.58914e+07	1.21081e+07	4.1754e+07	2.17876e+06	3.10219e+07	4.65548e+06	1.00438e+08	1.19492e+07	1.07558e+07	1.36161e+07
P61247	1.30096e+07	1.52477e+07	2.238e+07	4.17773e+07	1.19016e+08	3.69952e+06	8.0697e+06	1.23058e+07	9.75514e+06	1.97154e+07
O14776	3.485e+06	6.18873e+06	2.08067e+07	5.03568e+06	7.96848e+06	770522	6.79575e+06	1.0119e+07	3.41811e+06	1.20925e+07
Q9BXW7	1.03626e+07	3.69227e+06	1.12093e+07	2867189	7.92783e+06	305176	2.75306e+06	1.10014e+07	724874	1.73074e+06
Q14165	8.36712e+06	9.14739e+06	3.87334e+07	2.58214e+07	4.32293e+07	1.43619e+06	2.94141e+06	1.63854e+07	2.85863e+06	5.95365e+06
P62140	5.05717e+06	3.8649e+06	1.32201e+07	2.42359e+06	8.23345e+06	4.90879e+06	2.01482e+07	6.16781e+06	8.16321e+06	6.16611e+06
P62249	1.76032e+07	2.3294e+07	5.54387e+07	6.71629e+07	2.09915e+08	5.10893e+06	1.82486e+07	2.18481e+07	2.37661e+07	3.23909e+07
Q7Z434	4.90475e+06	6.19722e+06	1.46301e+07	2.31195e+06	1.95601e+07	968259	3.42543e+06	7.60968e+06	3.15363e+06	3.75462e+06
Q15424	538368	1.23493e+06	5.72005e+06	438174	802832		421694	2.39675e+06	611616	1.98013e+06
P25788	1.12994e+07	1.48087e+07	4.0785e+07	1.2184e+07	2.95752e+07	4.80328e+06	1.09163e+07	1.48658e+07	9.47752e+06	2.18466e+07
Q13439	2.84097e+06	2.05463e+06	6.90713e+06	756172	3.7169e+06	2.15693e+06	2999691	4.85153e+06	1.85708e+06	7.25406e+06
Q9UI12	9.54251e+06	3.48758e+06	16620213	1.14497e+06	4.33509e+06	450670	3.94949e+06	5520009	3.5307e+06	1.80454e+07
P01019	6.71582e+06	1.40921e+07	2.86194e+07	783897	5.15112e+06	2.31309e+07	7.54805e+06	1.64307e+07	1.95434e+07	2.41938e+06
Q92538	5.96951e+06	3.21983e+06	9.11525e+06	2.98004e+06	9.91742e+06	269185	1.47919e+06	2.71335e+06	746329	4.85978e+06
O43301	1.24781e+07	515355	1.33681e+06	265035	1.6749e+06	1.65044e+06	4.03928e+06	1.31977e+06	17682493	601926
Q9Y5P6	6.2592e+06	8.71155e+06	4.50615e+06	1.98537e+07	48374128	8.38897e+06	14924533	5466789	7.42635e+06	6.14786e+06
P20339	1.35628e+06	2.69456e+06	9.25473e+06	1.75825e+06	7.29754e+06	1.29443e+06	2.47954e+06	3.83153e+06	4.07891e+06	6.67103e+06
Q5VYK3	1.49075e+06	2.94993e+06	7.67305e+06	892927	4.64892e+06	473022	1.59288e+06	5.5408e+06	428346	3.22314e+06
O43684	3.1547e+06	8.73644e+06	2.49688e+07	3.92281e+06	12814881	1.20042e+06	6.02874e+06	1.1557e+07	3.54569e+06	1.23096e+07
Q9Y4I1	3.26726e+06	1.66113e+06	5.01919e+06	3.32284e+06	7.83109e+06	5.37884e+06	1.3271e+07	1.70683e+06	1.50169e+06	4.06831e+06
Q99685	342889		663345	932317	628126	715838	1.38657e+06	250065	925287	1.05129e+06
O43719	1.0805e+06	5.57132e+06	6.85552e+06	118786	959039		1.2378e+06	7.94988e+06	1.03403e+06	2.5191e+06
Q8N2K0	4.81345e+06	1.19218e+07	3.41893e+07	1.08473e+07	2.48215e+07	3.47239e+07	1.01155e+07	1.63948e+07	4.24403e+07	5.7651e+06
Q14677	2.08406e+06	4.92433e+06	1.11823e+07	2.51294e+06	1.104e+07	1.38518e+07	1.91308e+07	4.11591e+06	1.25741e+07	6.11367e+06
P04632	1.4764e+07	3.32833e+06	2.08278e+07	1.11524e+07	2.73982e+07	6.96963e+06	2.0143e+07	3.95758e+06	1.48005e+07	1.09371e+07
Q8WVM8	4.09573e+06	4.96163e+06	8.52913e+06	6.90866e+06	2.16152e+07	766619	1.75181e+06	7.5208e+06	3.94046e+06	1.06749e+07
P48723	4.84401e+06	4247784	3.49455e+07	5.51294e+06	6.16831e+06	6.32801e+06	1.80126e+07	1.4244e+07	4.37896e+06	5.71955e+06
P47985	4.29461e+07	2.31443e+07	2.03332e+07	1.32174e+07	4.52646e+07	1.36298e+07	3.55932e+07	1.72312e+07	1.20524e+07	3.09898e+07
P09382	1.24484e+07	9.90079e+06	1.97652e+07	7.54001e+06	2.26067e+07	6.34112e+07	2.73689e+08	5.17181e+06	9.01144e+07	8.09559e+06
P20336	7.38036e+06	2.35589e+06	9576994		746859	334687		6.30947e+06		1.5428e+07
P36542	9.6235e+07	3.4817e+07	5.77494e+07	1.3959e+07	3.23151e+07	5.40605e+06	4.9756e+07	3.06365e+07	1.01533e+07	4.06144e+07
P51159	6.04651e+06	1.50333e+07	5.6659e+06	2.68676e+06	9.47188e+06	4.58538e+06	3.79155e+06	2.78572e+06	3.94646e+06	1.87477e+07
Q6UWY5	3.82074e+06	1955316	3.8282e+06	2.17301e+06	9.12293e+06	2.65904e+07	7.97701e+06	3.46133e+06	3.71517e+07	2.5243e+06
Q13425	3.3439e+06	7.54182e+06	1.37729e+07	7.01157e+06	2.61758e+07	5.23412e+06	2.43281e+07	5.11386e+06	1.61571e+07	3.0952e+06
O60271	6.87064e+06	3.3016e+06	1.33452e+07	2.136e+06	8.86333e+06	1.29015e+07	4.38584e+06	4.59489e+06	4.38456e+06	5.20896e+06
Q9BXJ9	3.18318e+06	1.10311e+07	2.35859e+07	4.06779e+07	7.68072e+07	2.85068e+06	1.34248e+07	1.55171e+07	1.12714e+07	8.34869e+06
P49418	1.25046e+06	118320	9.98784e+06		181306	210958		4.63062e+06	170997	527968
P51116	1.57653e+06	3.19464e+06	5.81637e+06	434113	1.12316e+06		1.12628e+06	5.47196e+06		7.92801e+06
P61020	2.74477e+06	1.41974e+06	4.73305e+06	721066	4.34603e+06	868888	3.47386e+06	3.95921e+06	3.41556e+06	1.43881e+06
Q9UMS4	7.38597e+06	1.20718e+07	3.75552e+07	5.93126e+06	1.62524e+07	1.93077e+06	3.89639e+06	1.81243e+07	4.57559e+06	1.75052e+07
Q14749	644596	610548	2.36048e+06	2.30148e+07	1.008e+08		480295	948246		529706
Q96DI7	1.18152e+06	2.58381e+06	8.50724e+06	781492	3.21309e+06	200236	576846	4.72983e+06	1317601	4.13156e+06
Q96GK7	3.78192e+06	1.39917e+06	3.8487e+06	4.51261e+06	1.50551e+07		2.43909e+06	3.44843e+06	1.70908e+06	3.77002e+06
O75923	1.70481e+06	1.19497e+06	2.36512e+06	1.09206e+06	568841	2.56244e+06	9.19265e+06	1.59896e+06	4.5391e+06	1.18181e+06
Q07021	4231537	9.39014e+06	1.1315e+07	2.26611e+06	1.00674e+07	975737	1.02865e+07	8.02254e+06	1.97133e+06	2.79426e+07
P13674	543770	1.29491e+06	14816492	1.4132e+06	1.22077e+06		1.00934e+06	2.80395e+06	1.41098e+06	1.45898e+06
Q9NVS9	2.77601e+06	7.98984e+06	2.66457e+07	5.78895e+06	1.0987e+07	1.21323e+06	3.59194e+06	7.04629e+06	7.64419e+06	1.05719e+07
O14531	8.42913e+06	1.28851e+06	1.3789e+07		2.38422e+06	531062	8.8381e+06	7.17274e+06	5.13157e+06	6.2836e+06
P17655	1.57531e+07	5.50797e+06	2.15239e+07	4.18134e+06	2.48927e+07	1.26276e+07	2.29541e+07	1.07385e+07	1.65574e+07	1.31707e+07
Q6PCB0	2.01593e+06	1.00438e+07	8.90838e+06	1.32006e+06	6.08064e+06	1.24042e+07	1.2657e+07		6.25465e+06	5.80852e+06
Q8NE62	8.01079e+06	2.8275e+07	8.32121e+06	1.08224e+07	3.46246e+07		3.94725e+06	4.04895e+06	2.0947e+06	8.42347e+06
Q13555	1.33217e+06	398866	1.95444e+06	590419	2.5029e+06		5.84421e+06	917066		2.23902e+06
P48739	2.60009e+06	2.88788e+06	1.29932e+07	2.97488e+06	7.20353e+06	816208	8.28457e+06	6.40285e+06	6.34234e+06	5.42227e+06
Q15366	1.1895e+07	1.8577e+07	47672315	7.29014e+06	2.81818e+07	1.57851e+06	1.06883e+07	2.44548e+07	8.78721e+06	2.25613e+07
P01833	436507	379754	1.20545e+06	24177.5	914879	1.27938e+06	1.02781e+06	666118	952345	2.96415e+08
Q6IC98	1.75426e+07		1.74062e+07		623336		266204	4.31156e+06		609958
P31323	2.71531e+06	3.31257e+06	1.17911e+07	922613	3.50983e+06		2.77011e+06	6.07704e+06	1.72207e+06	4.03901e+06
P50416	1.38543e+07	3.07313e+06	1.13008e+07	4.62446e+06	1.11823e+07	1.16167e+06	2.75129e+06	2.29897e+06	3.33838e+06	1.68258e+06
Q9NUJ1	8.01641e+06	8.40889e+06	8.3349e+06	4.84826e+06	1.53936e+07	2.81274e+06	6.79865e+06	9.53269e+06	4.0521e+06	1.79182e+07
Q07075	7.07886e+06	2.75914e+06	3.18895e+06	1.85839e+06	3.82773e+06	9.43081e+06	1621965	3392732	3.84952e+06	2.01304e+06
O95292	1.11546e+07	3.93945e+06	25958364	2.56628e+06	7.13942e+06	444450	4.32298e+06	1.13062e+07	4.28553e+06	1.01641e+07
Q96BM9	5.571e+06	2.44773e+06	6.89392e+06	3940059	4.43924e+06	3.68988e+06	5.70637e+06	5.94363e+06	3.43121e+06	4.79873e+06
P11217						597823			748927
O75475	4.52432e+06	4.60986e+06	1.79632e+07	5.90842e+06	1.45922e+07	1.23477e+06	1.78477e+06	1.26385e+07	5.25322e+06	2.55085e+07
Q9UFN0	4.01151e+06	1.12842e+07	1.29265e+07	3.64751e+06	1.19629e+07	952705	6.92855e+06	9.88302e+06	5.45488e+06	1.75513e+07
Q99747	5.38784e+06	3.35245e+06	1.23211e+07	2.51361e+06	5.93843e+06	1.11704e+06	2.92777e+06	9.9598e+06	3.48241e+06	2.15075e+09
Q9NZU5	1.89606e+07	1.12586e+07	2.16219e+07	20695280	2.04713e+07	3.50192e+07	7.20852e+06	2.12657e+07	2.55491e+07	1.90051e+07
P26232	656494		346003	116335	220378	420947	850773	137096
O94826	9.44295e+06	9.12038e+06	1.1697e+07	3.58014e+06	16376568	1.16663e+06	5.63697e+06	9.22601e+06	2.37141e+06	2.21828e+07
Q12756	4.99344e+06	3.48425e+06	7.7889e+06	59600.6	2.49171e+06	823756	1.41096e+06	4.85312e+06	2.50913e+06	7.39519e+06
Q8IZL8	1.05956e+07	4.26623e+06	1.81402e+07	3.23483e+06	7.33399e+06	5173085	1.63443e+06	7.40423e+06	30654733	7.71123e+06
Q8NF37	3.4448e+06	1.33966e+06	3.20938e+07		2.43887e+06		1.84509e+06	1.4389e+07	1.85945e+06	3.56539e+06
Q14254	6.06528e+06	3.09288e+06	1.18831e+07	2.18833e+06	1.11058e+07	1.79154e+06	5.12916e+06	1.08141e+07	6.92359e+06	7.31661e+06
Q92734	2.36864e+06	3.92492e+06	1.19738e+07	5.35154e+06	2.35137e+07	2.01966e+06	5.94763e+06	3.00072e+06	7.73682e+06	1.15327e+07
Q7KZ85	550146	1.28825e+06	6.16182e+06	343183	2.27678e+06	1484052	785467	4.58439e+06	4.90906e+06	1.95053e+06
Q99829	1.45322e+07	1.16635e+07	2.33091e+07	5.57533e+06	20083852	8.42422e+06	4.62376e+07	6.67559e+06	2.07286e+07	2.41561e+07
P31146	2.59766e+06	4.99056e+06	5.51572e+06	1.56273e+06	1.43143e+07	6.34052e+06	5.59708e+06	3.81319e+06	2.32983e+07	7.83034e+06
Q9Y383	1.45675e+07	1.00938e+07	5.60979e+07	5.14832e+06	1.98466e+07	35046274	24577514	2.15356e+07	1.69824e+07	1.20006e+07
Q13151	5.37112e+06	8.40063e+06	3.70078e+07	2.2394e+06	7.92777e+06	550418	6.78938e+06	2.62554e+07	5.08504e+06	2.53079e+07
Q6PKG0	5.35356e+06	2.83363e+06	1.09572e+07	4876014	2.34249e+07	1.39742e+07	7.69173e+07	4.09885e+06	3.10189e+06	8.48742e+06
Q14498	8.54854e+06	1.25545e+07	3.19011e+07	4.94499e+06	1.57173e+07	1.65268e+06	5.38723e+06	2.19545e+07	3.92877e+06	2.27324e+07
P21291	1.5847e+07	2.96023e+06	1.63374e+07	5.93472e+06	2.85295e+07	1.11766e+08	6.85508e+08	1.40649e+07	8.67966e+07	4.94773e+06
Q71UI9	8.73406e+06	1.17951e+07	8.10566e+07	1.9761e+07	3.95181e+07	6.13782e+06	1.06544e+07	1.03262e+08	2.51908e+07	4.54993e+07
Q9UL25	5.21283e+06	5.39406e+06	1.64949e+07	3.28572e+06	4.25034e+06	698804	4.86194e+06	6.66146e+06	5.97355e+06	8.22692e+06
Q9Y263	708590	3.91446e+06	8.34034e+06	1.35143e+06	5.01245e+06	1.15519e+06	4.15087e+06	2.59052e+06		5.35847e+06
Q9H3N1	1.28299e+07	1.05161e+07	6.13774e+07	5.47163e+06	2.33521e+07	2.73448e+06	8.87876e+06	2.35793e+07	7.52719e+06	3.38561e+07
Q92878	1.33894e+07	1.06451e+07	3.23302e+07	2.68429e+06	7.49611e+06	3.07922e+06	1.06327e+07	1.80366e+07	4.47872e+06	7.52164e+06
Q53GQ0	2.64172e+07	6.35964e+06	35654210	1.3457e+07	3.72135e+07	4.56878e+06	1.29684e+07	1.64921e+07	3102398	1.95093e+07
P25787	3.90605e+06	5.40874e+06	1.60206e+07	4.59577e+06	1.41202e+07	1.17829e+06	4.9178e+06	5569744	4.83933e+06	8.97515e+06
P52597	2.20814e+06	4.34187e+06	1.40765e+07	3.77058e+06	9.37785e+06	610909	2.37714e+06	4684791	4.91085e+06	1.02923e+07
P10155	4.22108e+06	3.54488e+06	8.883e+06	2.60631e+06	8.38591e+06	1.73733e+06	5.86831e+06	5.1645e+06	6.68225e+06	4.30964e+06
P30711			6.11123e+06	6.06106e+06		193534	1.19925e+07	1.31685e+06	8.91263e+06	80655.3
O43615	1.41414e+07	5.77025e+06	5.17754e+06	2.07071e+07	4.78711e+07	307458	3.55826e+06	2.90595e+06	7.56904e+06	4.68274e+06
Q9P2R3	1.04506e+06	5.15153e+06	1.12735e+07	1.61944e+06	3.40069e+06	548484	1.61604e+06	6.24729e+06	6.04884e+06	3.93741e+06
O95487	1.84956e+06	2.70508e+06	8803477	745593	4.80172e+06		75021.8	2.03734e+07	485980	3.62321e+06
P61221	3.98947e+06	3.98582e+06	2.0495e+07	9.74981e+06	2.89473e+07	1.78627e+06	5113060	7.38214e+06	2129988	4.53004e+06
P27695	1.33004e+07	2.11422e+07	8.42385e+07	8.55433e+06	3.52745e+07	1.95927e+06	11843974	4.98792e+07	1.85754e+07	5.84258e+07
Q9BXS5	1.85096e+07	6.9107e+06	2.49596e+07	5.44233e+06	1.77248e+07	3.26006e+06	9.97907e+06	9.9787e+06	5.04585e+06	7.02306e+06
P60981	2.29561e+07	1.9308e+07	6.17129e+07	1.16456e+07	4.54181e+07	5.13885e+07	2.33649e+08	2.09369e+07	3.23218e+07	2.226e+07
P27635	5.80868e+06	8.9201e+06	19201779	2.69651e+07	8.27541e+07	227480	5.57629e+06	6.85573e+06	4.70241e+06	1.0287e+07
P10768	3.66775e+07	2.3623e+07	9.3622e+07	1.74826e+07	5.54819e+07	1.89998e+07	6.46631e+07	5.93694e+07	4.90652e+07	5.13647e+07
Q13573	146889	1.35703e+06	8.41566e+06	4.46061e+06	1.21118e+07	422331	1.11377e+06	4.24228e+06	1.67934e+06	6.76079e+06
O95954	2.09318e+07	4.85367e+06	9.66289e+06	7.13089e+06	9433384	3.25479e+06	6.46957e+06	7.49204e+06	4854764	4636862
O75489	9.71405e+06	1.22428e+07	7.01793e+06	9.94515e+06	3.1286e+07	1.89696e+06	2.13653e+07	7.53028e+06	8.49659e+06	1.96598e+07
Q9UHD9	1.50781e+06	493247	3.72594e+06	118844	471153			914952	1.29846e+06	304993
Q9BQS8	665071	709635	7.41051e+06	1.02518e+06	4.14578e+06	804816	2.80971e+06	3.14989e+06	2.7499e+06	1.04943e+06
Q9BXF6	7.14702e+06		230158		205052		606758		548619
Q14894	4.27049e+06	8075752	9.08132e+06			327194	7.6694e+06	4.23222e+06	2.58179e+06	1.11414e+07
P27216	1.24859e+07	657882	443289	111820	241791	216989	325080		644337
P49915	2.5629e+06	4.41978e+06	1.33576e+07	3.17121e+06	7.52676e+06	462281	2.33554e+06	9058921	2.53645e+06	8.5522e+06
P11766	1.04761e+07	2.19688e+07	4.07592e+07	2.31351e+07	103420945	1.18558e+07	7.53119e+07	1.66157e+07	3.93078e+07	1.81664e+07
P11678	1.09886e+06	2.13187e+07	2.85998e+06	283335	1.04821e+06	1.62907e+06	805373	801729	204549	625120
P45973	1.61956e+06	1.20542e+06	2.29832e+07	138167	2.55971e+06	757521	7.64329e+06	1.16713e+07	3.1753e+06	6.05563e+06
O75347	1.03444e+07	8.91467e+06	4.45613e+07	5.87996e+07	1.32026e+08	12409708	1.61019e+07	1.42777e+07	1.2731e+07	2.44842e+07
Q9BW30	3.37139e+07	6.18412e+06	6.80095e+07	3.64354e+06	1.37999e+07	2.06254e+07	1.09068e+07	5.82112e+07	1.50989e+07	6.04131e+07
Q86XP3	2.80282e+06	3.94946e+06	1.60848e+07	1.73504e+06	6.36505e+06	198952	841670	6.56686e+06	625120	7.52008e+06
Q06033	846063	969312	1.02987e+06		190891	1.34431e+07	2865062	983775
P04196	4.06794e+06	1.21458e+06	3.76434e+06	666262	5.57422e+06	3.30575e+07	6.33584e+06	2.92007e+06	1.68509e+07	1.21234e+06
Q9Y4F1	1.38805e+06	4.11618e+06	2.32833e+06	2.46225e+06	9.76573e+06	5.99721e+06	1.12862e+07	2.44429e+06	1.02268e+07	7.78529e+06
Q9BR76	7.27226e+06	7.06298e+06	1.69433e+07	6.62987e+06	2.45044e+07	1.77063e+07	3.1709e+07	6.31796e+06	1.92874e+07	7.0222e+06
P29966	7.72322e+06	4.82497e+06	1.6648e+07	2.71605e+06	1.59575e+07	1.56433e+06	1.60992e+07	5.12617e+06	5.93118e+06	1.12625e+07
Q16706	504632	2.07314e+06	5.23312e+06	1.73146e+06	6.63159e+06	512485	5.5478e+06	1.69892e+06		494785
P51665	4.10327e+06	1.05553e+06	8.72947e+06	2.44181e+06	7.35615e+06	2.73143e+06	438427	3.03234e+06	3.59527e+06	3.65745e+06
P23229	659017	70748.3	1.3396e+06	1.25011e+06	1.58405e+07	427567			2.58521e+06	800211
Q4G0N4	3.32222e+06	3.50334e+06	5.64059e+06	6.63992e+06	1.98285e+07	686444	5.41355e+06	2.79491e+06	765541	2.40782e+06
Q96JY6	1.80159e+06	499456	946180	1.69143e+06	5.51295e+06	2.42117e+07	3.04601e+06	372160	2.74423e+07	1.71474e+07
Q7Z7H5	1.25487e+07	9.21594e+06	4.40077e+07	8.58202e+06	1.77806e+07	2.8898e+06	3.84125e+06	22420603	5.76848e+06	1.77387e+07
Q9H330	1.00022e+06	3.1509e+06	1.14331e+07	377310	1.40991e+06	357481	6.5183e+06	6.51356e+06	2.89765e+06	2.03885e+06
P51649	2.24919e+07	1.79397e+07	1.30257e+07	4.59429e+06	2.76717e+07	77458489	5.85524e+08	1.85935e+07	8.03633e+07	1.05206e+07
Q96JJ7	4269248	2.173e+06	1.53165e+07	1.26061e+06	2.94355e+06	768691	3.30153e+06	6.65557e+06	2.82673e+06	9.82143e+06
P01031	2142141	1.54306e+06	5868807	1.37384e+06	5.11852e+06	1.20619e+07	4.14001e+06	4.72609e+06	1.19267e+07	4.04362e+06
O43592	2.69407e+06	2.45719e+06	1.10363e+07	466009	5.85561e+06		808324	8.08764e+06		3.04688e+06
Q8TB36	1.52082e+07	2.95742e+06	4.61515e+06		1.60588e+06			1.64519e+06		2.29171e+07
P53597	1.14237e+07	9.25535e+06	1.29731e+07	7.46345e+06	2.49554e+07	1.48813e+06	1.2922e+07	9.88996e+06	2.85865e+06	1.09383e+07
P36873	1.01015e+06	1.40295e+06	5.43618e+06	1.42539e+06	5.65384e+06			4.11759e+06		1.33469e+06
Q9Y6B6	1.14246e+07	2.67507e+07	5.55755e+07	1.32728e+07	4.61988e+07	1.43351e+06	1.16465e+07	26544794	1.15003e+07	3.16358e+07
Q8TC12	6.63755e+06	4.58993e+06	29793926	3.24384e+06	7.29048e+06		927481	1.45182e+07	524575	1.08636e+07
P19021	3.66008e+06	2.72404e+06	6.33787e+06	447632	637089	1.27896e+06	335900	1.60986e+06	2.30512e+06	1.33245e+07
Q96C19	5.38466e+06	6.2921e+06	1.612e+07	1.40485e+07	4.22302e+07	4.40198e+06	9.07561e+06	7.28841e+06	9.93216e+06	5.85625e+06
Q8NI60	2.89751e+06	1.5861e+06	1.73079e+06	2.96016e+06	1.25029e+07		672254	1.88315e+06		3.10235e+06
Q9NX63	3.42533e+07	1.73734e+07	1.29705e+07	8.81867e+06	1.5546e+07	3.68534e+06	2.23447e+07	5.07664e+06	4878812	1.30593e+07
P62495	5.42092e+06	5.62926e+06	1.5363e+07	6.50714e+06	2.38484e+07	443636	5.71515e+06	8.09408e+06	3.78009e+06	7.46637e+06
P39023	8.9398e+06	1.56788e+07	3.4708e+07	5.90283e+07	1.47709e+08		9.15128e+06	1.38768e+07	1.26894e+07	2.01875e+07
Q96IJ6	2.29342e+06	2.40351e+06	3.69706e+06	1.25193e+07	2.40657e+07	1.98093e+06	1.10097e+06	1.27991e+06	3.21156e+06	2.7881e+06
Q12840			513844				2054491	509115		284636
P08861		299410	1.10356e+06	6.81931e+07	1.37006e+08		2.28567e+06	459051	1.69172e+06	1.58153e+06
O15460	350309	693736	2.04893e+07		1.47594e+06	960836	530522	3.01463e+06	1.19745e+06	1.60221e+06
Q9H6W3	201040	2.35056e+06	4.95637e+06	678353	1.89814e+06	419774	2.27076e+06	1.98891e+06	244776	9.62552e+06
Q13822	139098	2.26784e+06	5.61588e+06				252348	2.06554e+06	956073	1.91216e+07
Q16270	2.32752e+06	560340	2.37914e+06		2.61963e+06	2.95243e+07	1.49579e+06	3.4325e+06	2.50311e+07	1.74179e+07
Q9NR28	6.97011e+06	1.3309e+07	1.75711e+07	2.60483e+06	4.40638e+06	2.00527e+06	7.14975e+06	1.50266e+07	1.84437e+06	1.07154e+07
P12694	7.96004e+06	6.79472e+06	5.00997e+06	7.06384e+06	1.60626e+07		2.86997e+06	2.74574e+06	1.262e+06	7.54458e+06
Q92688	3.23513e+06	1.14568e+07	4.55522e+07	6.60646e+06	1.66735e+07	1.70763e+06	7.55656e+06	2.55837e+07	7.04992e+06	2.27577e+07
Q07955	4.13911e+06	5.77062e+06	2.04833e+07	7.84259e+06	1.82161e+07	3.62772e+06	2.51237e+06	9.56294e+06	6.77992e+06	2.50063e+07
P51452	6.21984e+06	6.88767e+06	4.64668e+07	1.00179e+06	5.21465e+06	1.82891e+06	5.83289e+07	2.07278e+07	4.54146e+06	6.72337e+06
Q7Z5L9	327494	564651	3.34518e+06	384236	759805		818088	962904		3.04348e+06
P18859	2.78375e+07	1.24967e+07	1.46611e+07	6.474e+06	1.84973e+07	2.80292e+06	1.73616e+07	6.78043e+06	5.85758e+06	1.23351e+07
P62750	2.56346e+07	2.25316e+07	4.07745e+07	5.85139e+07	1.73074e+08	4.10325e+06	2.05044e+07	1.86735e+07	2.00283e+07	3.53989e+07
O95674	5.24812e+07	8.94031e+06	8.16889e+07	1.26847e+06	7.09854e+06		2.63234e+06	4.08141e+07	1.80674e+07	1.03193e+07
O95817	1.23935e+07	2.39374e+06	1.11071e+07	3.62693e+06	1.32681e+07	3.57213e+07	2.41673e+07	7.04215e+06	1.09995e+07	3.49975e+06
Q96CW5	1282967	924259	5.49618e+06	1.9344e+06	3.23339e+06	242676	900154	2.31811e+06	1.42116e+06	1.96094e+06
P08648					611844	317802	1.73956e+07		998271
Q13232	7.99234e+06	3.80117e+06	7870790	2.81853e+06	8.98896e+06	1.1706e+06	4.94416e+06	3.63448e+06	1.08374e+07	3.20091e+07
Q92696	5.07213e+06	2.44342e+06	1.32578e+07	1.37621e+06	7.50919e+06	959953	922535	4.18477e+06	3.45168e+06	9.3359e+06
P24928	2.59688e+06	2.04778e+06	1.0578e+07	3379197	5.14995e+06	695818	4.11788e+06	4.71441e+06	2.90943e+06	3.37195e+06
Q13596	8.35347e+06	1.51239e+06	1.46704e+07	2.18924e+06	1.19559e+07	3.01638e+06	5.16439e+06	2.60975e+06	8.4824e+06	3.12858e+06
O15372	8.64938e+06	6.74913e+06	1.6216e+07	7.95388e+06	2.35478e+07	3.95145e+07	2.36934e+07	7.59952e+06	3.26505e+07	1.14025e+07
O75351	4.43148e+06	3.95476e+06	1.87622e+07	2.98341e+06	1.3e+07	1.63058e+06	7.68295e+06	8.80445e+06	7.0224e+06	1.00548e+07
P50552	2.14964e+06	1.87264e+06	3.83226e+06	667476	1.42668e+06	2.64436e+06	9.6388e+06	1.43735e+06	2.07298e+06	1.24815e+06
P39019	2.60628e+07	2.12182e+07	5.72847e+07	7.4127e+07	1.97969e+08	5.6263e+06	2.06914e+07	1.94677e+07	2.86629e+07	3.68149e+07
Q00266	1.01892e+06	89034.4	231397	3.32376e+06	1.27473e+07		247866
Q9UHG2	1.81754e+06	1.88939e+06	6.46679e+06		2865415	8.04315e+06	659272	2.47163e+06	3.04474e+06	2.14906e+07
Q13283	584595	1.51244e+06	5.11727e+06	861935	1.76199e+06	176483	867229	4.0464e+06	4.06463e+06	7.26209e+06
Q8N684	1.82225e+06	2173416	5.82181e+06	1.26082e+06	2.5087e+06	226688	576593	4.6778e+06	331252	5.60212e+06
Q9UI10	2211363	3.01723e+06	4.38742e+06	4.36724e+06	1.27964e+07	1.11659e+06	4.00322e+06	3.04417e+06	2.1136e+06	1.05262e+07
Q9NPF4	2.10718e+06	7.12415e+06	1.48378e+07	2.63715e+06	5.58524e+06	5.16017e+06	4.50725e+06	7.36034e+06	8.15596e+06	8.80068e+06
Q15257	6.59569e+06	1.04483e+07	4.37266e+07	6.86145e+06	2.45678e+07	4.05236e+06	2.0555e+07	1.87861e+07	1.26101e+07	1.71794e+07
Q07020	2.90455e+07	4.21301e+07	82877098	1.1407e+08	324863856	1.70019e+07	5.64806e+07	35791943	4.69973e+07	5.47729e+07
Q9UNW9	1.2289e+06		8.03676e+06			647662	3906741	2.48954e+06	224896	6.68052e+06
Q14651	651618	988960	3.20988e+06		2.17253e+06	303593		280972	247560	1.17651e+06
Q16881	5.1404e+06	1.03364e+07	1.45853e+07	1.0983e+06	2.89901e+06	4.19189e+06	18383311	9.79896e+06	9.57351e+06	1.06275e+07
Q52LJ0	3.63816e+06	6.07033e+06	3.29438e+07	1.96893e+06	7.56853e+06	449951	3.36379e+06	1.32681e+07	1.92519e+06	9.73179e+06
O60841	1.86963e+06	1.66647e+06	6.04989e+06	2.43241e+06	11952410		3.22496e+06	1.96026e+06	2.32142e+06	4.20817e+06
Q9H2U2	1.69528e+07	6.76527e+06	2.90203e+07	5.3516e+06	6.78277e+06	4.15456e+06	4.8624e+06	1.4093e+07	1.3293e+06	1.22376e+07
Q9NVJ2	1.49844e+07	3.02546e+06	1.84391e+07	2.91855e+06	1.729e+07	1.59377e+07	9.26155e+06	1.39838e+07	3.40368e+07	1.6212e+07
P29590	6.46241e+07	2.60104e+07	1.71839e+08	9.45038e+06	27828694	3.44678e+07	5.33666e+07	1.17253e+08	3.52702e+07	3.23822e+07
P36915	9454259	3.63752e+06	1.8004e+07	654373	2.80757e+06	3.89288e+06	1.58273e+06	1.01709e+07	8.41972e+06	1.26512e+07
P09488		71736.4			2.15747e+07	938443	729539	82544.4	2.28147e+06	338162
Q9UBV2	592322	1.13e+06	3.80136e+06	2.15668e+06	3.00139e+06		643933	1.8587e+06	324185	1.78891e+06
P07358	1.74891e+06	779177	1.05878e+06		1.86335e+06	2.242e+07	622663	1.90937e+06	8.84171e+06	1.35444e+06
P04216	2.04135e+06	2.16075e+06	7.37347e+06	2.22997e+06	9.36165e+06	5789478	1.04626e+07	3.96337e+06	8.08958e+07	4.79407e+06
Q9UBS3	1.01152e+06	2.32539e+07	2.27727e+06	189220	1.04378e+06	19561078	7.39097e+06	1.68318e+06	746856	711323
Q13098	5.32018e+06	6.63688e+06	2.13219e+07	3.18916e+06	1.28071e+07		1.84475e+06	1.08217e+07	3.70943e+06	1.67098e+07
P48556	1.09868e+07	10374359	3.14886e+07	6.86196e+06	1.85418e+07	2.86474e+06	6.91885e+06	1.5278e+07	7.06037e+06	1.48287e+07
O00299	2.19726e+07	1.72335e+07	3.89252e+07	1.34226e+07	3.22024e+07	1.8367e+07	2.57647e+07	2.33336e+07	3.97255e+07	2.49966e+07
P50502	3.9413e+07	1.40984e+07	4.6218e+07	1.05809e+07	2.94558e+07	5.69959e+06	2.09553e+07	1.47503e+07	1.45872e+07	2.67666e+07
Q10471	2.60548e+06	2.73082e+06	6458116	2.57951e+06	1.93146e+07	5.1141e+06	579924	3.55184e+06	1.72819e+07	3.17428e+06
P20340	2.06363e+07	9.19021e+06	3.13873e+07	7.461e+06	2.16587e+07	6.26829e+06	1.07795e+07	2.02325e+07	1.27504e+07	1.64082e+07
Q9UI15	2.12399e+06	431182	2.21719e+06	1.71155e+06	3.04312e+06	4.19212e+06	5.80295e+06	829972	7.36795e+06	5.16028e+07
Q9NQX3	2.36916e+06	2.07387e+06	1.16104e+07	4.50151e+06	1.05374e+07	252417	1.24157e+06	2.53554e+06	1.81193e+06	1.15604e+07
Q15477	5.83818e+06	3.40508e+06	8.35458e+06	3.98028e+06	1.12129e+07	2.46778e+06	2.16496e+07	3.82868e+06	5.76005e+06	7.33329e+06
P50897	6.99138e+06	5.57381e+06	8.04108e+06	8.31999e+06	1.04477e+07	1.93913e+06	4.69588e+06	9.22507e+06	478908	1.18685e+07
P53999	1.21352e+07	1.28603e+07	3.65298e+07	1.25205e+07	2.76152e+07	6096691	6.78766e+06	2.53678e+07	1.73613e+07	8.8684e+07
P53004	1.43095e+06	8.4815e+06	1.82221e+07	2.53002e+06	1.12824e+07	3.71289e+06	2.42335e+07	1.13343e+07	8346060	5.43679e+06
P08621	3.37692e+06	8.94383e+06	2.15165e+07	4.03626e+06	5.18672e+06	1.33294e+06		1.51673e+07	5.37684e+06	2.20194e+07
Q8NBS9	4.16949e+06	4.44784e+06	1.34939e+07	1.2933e+07	2.73045e+07	3.39674e+06	7.96487e+06	5.48048e+06	1.63185e+07	4397907
P22234	2.19844e+07	7559278	2.7646e+07	5.67648e+06	1.68061e+07	2.73556e+06	7.74631e+06	1.3354e+07	6.35992e+06	6.51556e+06
Q8WW59	1.09228e+07	9.51374e+06	1.47051e+07	3.24085e+06	1.40438e+07	1.11153e+06	1.4585e+07	8.16763e+06	4.339e+06	5.96725e+06
Q16630	3.43831e+06	5.78969e+06	1.71546e+07	2.8675e+06	6.53438e+06	51423	1.00386e+06	8.03103e+06	2.70519e+06	1.00279e+07
P63173	3.57873e+06	4.56101e+06	9.59496e+06	1.75581e+07	4.57001e+07	1.09491e+06	2.78347e+06	4.89854e+06	3.21771e+06	5.7632e+06
Q8TAQ2	2.83882e+07	1.84369e+07	4.23784e+07	3.42994e+07	2.86484e+07	3.65455e+07	2.73243e+07	3.15261e+07	3.51217e+07	3.98901e+07
P07585	1.23202e+06	9.80165e+06	1.1723e+07	390970	2.76943e+07	2.03571e+07	4.15861e+07	1.00226e+07	1.20882e+08	1.268e+06
P30039	1.4435e+06	5.17252e+06	1.5338e+06	2.2207e+07	3.98021e+07		2.08926e+06		1.1271e+06	331776
Q8TF65	491359	142996		3.14595e+06	8500475	181375		251197	994880	716017
P62753	3.20375e+07	1.5525e+07	4.48654e+07	31976989	9.90842e+07	3.36348e+06	1.15497e+07	2.15297e+07	1.47445e+07	2.09392e+07
Q8NC51	1.72581e+06	614670	4.02596e+06	3.42252e+06	3.31984e+07	1.10684e+06	1.93816e+06	869737	5.07145e+06	2.31889e+06
P40121	944889	4.54438e+06	3.67676e+06	3832984	1.00624e+07	1.88964e+06	1.96792e+06	1.52245e+06	5.55484e+06	3.49339e+06
Q9UQ80	1.64884e+07	1.97169e+07	5.11747e+07	2.42683e+07	6.99063e+07	2.33729e+06	1.13508e+07	3.02021e+07	1.38448e+07	1.97886e+07
P50148	1196381	1.9233e+06	7.62332e+06	672229	3.79949e+06	741195	5.06165e+06	4.4038e+06	5.36319e+06	2.20997e+06
P07360	1.31766e+06		1.08016e+06	866971	2.87904e+06	1.64643e+07	5.13366e+06	952176	5.66063e+06	865719
O00423	950654	1.27607e+06	7.98715e+06	1.18325e+06	1.46226e+06	1.13152e+06	3.49396e+06	1.4297e+06	6.04497e+06	524252
P02763	7.2821e+06	3.5695e+06	8.09791e+06	478316	2.94974e+06	4.20112e+07	9.87692e+06	4.57627e+06	9038630	5.01244e+06
Q08209	7105272	4.9314e+06	1.43793e+07	2.2862e+06	6.28464e+06	1.04149e+06	9.4292e+06	5.47606e+06	6.22092e+06	1.16526e+07
Q9P0K7	669178	393192	8.26032e+06	145032	363470	1.93086e+06	4.79577e+06	5.25888e+06	3.91588e+06
Q14108	1.40046e+07	1.15368e+07	2.93694e+07	8.11217e+06	4.41898e+07	1.52581e+06	1.78975e+07	1.56459e+07	6.60518e+06	9.89516e+06
O14732	627344		2.75423e+06	3.82574e+07	4.49018e+07		2.12926e+06	851798	676449	251834
Q13438	4.39867e+06	5.329e+06	2.00539e+07	4.97369e+06	1.69777e+07		742026	6.18462e+06	2.56613e+06	8.877e+06
P35637	9.49302e+06	8.13708e+06	3.99987e+07	6.63618e+06	2.55608e+07	4.38283e+06	8.32494e+06	1.70674e+07	1.12656e+07	2.32432e+07
Q09161	1.60428e+06	4.75202e+06	1.56953e+07	2.11991e+06	4.53709e+06	4.20144e+06	5620174	5.222e+06	4.10332e+06	6.59806e+06
Q96K76	2.22184e+06	881357	4.98883e+06	5.70428e+07	6.55836e+07	261817	947004	4.41475e+06	1.2724e+06	2.62273e+06
Q9Y2D5	3.38748e+06	2.68799e+06	1.29352e+07	2.60004e+06	7.20693e+06	4.51892e+06	5.96876e+06	4.4644e+06	1.53416e+06	2.68996e+06
Q9UQP3	9.03966e+06	8.38258e+06	5.86362e+06	8.68225e+06	7.81502e+06	1.00905e+07	1.96427e+07	10692407	1.09407e+07	6.57512e+06
Q8WXD2	4.58817e+06	470443	274615	485829	659913		431201	607856		1.92281e+07
Q9BQ13	713476	191101	925109	1.46365e+07	3.74534e+07			1.23406e+06
Q8TCS8	2.73675e+06	4.17192e+06	3.41772e+06	805424	9.24598e+06	1.29619e+06	2.02193e+06	1.82293e+06	1.8869e+06	2.15175e+06
Q07666	8.31067e+06	4.54971e+06	4.39543e+07	2.21679e+06	1.74283e+07		8.8755e+06	9.31933e+06	8.78252e+06	2.53358e+07
Q13045	2.37254e+06	3.17102e+06	8.4956e+06	672335	4.89787e+06	1.19934e+06	7.55262e+06	3.9179e+06	4.06908e+06	4.34671e+06
P51571	1.65584e+08	2.51877e+07	1.95557e+07	8.06308e+07	1.29314e+08	5.78883e+06	1.50749e+07	5.40417e+07	9.76148e+06	1.58068e+08
Q8TEX9	3.82087e+06	6.91315e+06	3.17737e+07	6.21596e+06	2.06348e+07	1.30674e+06	1.07993e+07	1.09949e+07	6.73312e+06	8.87205e+06
Q8WWM7	3.22658e+06	1.94335e+06	7.78051e+06	645709	5.86458e+06	2325921		2.43687e+06	668576	2.12429e+06
Q9Y570	6.40499e+06	4.48121e+06	1.13054e+07	954623	3.52376e+06	811682	3.98123e+06	9741223	2.05271e+06	4.71743e+06
O60784	1.70687e+07	2.87946e+06	1.70213e+07	1.6381e+06	7.71024e+06	2.06474e+06	1.78684e+06	3.06148e+06	1.50002e+07	9.19607e+06
O75439	8.55662e+06	1.43672e+07	1.42555e+07	3.38485e+06	7.3928e+06	1.35127e+06	7.31493e+06	6.45133e+06	2.81789e+06	1.00978e+07
Q8NBF2	3.43066e+06	3.00237e+06	1.26109e+07	2.06616e+06	1.17078e+07	3.83347e+06	7.51939e+06	4.68445e+06	4.512e+06	5.91577e+06
P00747	1.22643e+07	2.91984e+06	8.48957e+06	1.3091e+06	4.99415e+06	6.05419e+07	1.33457e+07	1.09942e+07	2.40575e+07	2.71352e+06
P35613	1.47532e+07	4.92555e+06	4.5256e+07	1565753	7569691	460365	2.31035e+07	2.11833e+07	5.32501e+06	1.44841e+06
Q9Y2T3	459684	3.89981e+06		4260719	2.63676e+06	1.12355e+06	274837	823478	1.48774e+06	1.31484e+07
Q04837	1.90075e+07	3.6634e+07	3.01473e+07	1.15408e+07	3.06971e+07	2.17586e+06	2.4928e+07	1.81499e+07	8.11923e+06	3.58912e+07
P62314	3.94486e+06	1.07413e+07	2.85849e+07	5.13163e+06	1.30485e+07	1.33283e+06	4.86608e+06	1.53305e+07	6.55932e+06	1.55756e+07
P61353	1.00247e+07	1.72066e+07	3.10245e+07	4.00683e+07	1.28333e+08	3.55885e+07	2.85747e+07	1.61996e+07	4.95503e+07	2.02452e+07
Q9UBQ0	8.45615e+06	5.9768e+06	2.31368e+07	6.30359e+06	8.17716e+06	2.11432e+06	5.87802e+06	1.01383e+07	3.42438e+06	1.45695e+07
P04179	5.05431e+07	1.09276e+07	2.58168e+07	1.46789e+07	5.27894e+07	2.67769e+06	3.87959e+07	2.42729e+07	1.54996e+07	1.65565e+07
Q7L5N1	4.85778e+06	3.35015e+06	1.67781e+07	2.97578e+06	1.27883e+07	676743	5.14764e+06	6.71082e+06	2.96847e+06	1.27571e+07
P00533	4.18891e+06	627896	1.07403e+06	671344	1.52746e+06	571905	3.18198e+06	1.2955e+06	1.34039e+06	119174
Q9NX46	1.19075e+06	1.75945e+06	8.95362e+06	1.47349e+06	7.28868e+06	489559	3.7341e+06	2.3343e+06	5.62077e+06	2.22065e+06
P23258	2.92598e+06	2.58878e+06	1.04257e+07	652716	3.25892e+06	650309	1.90617e+06	9.44935e+06	2944211	4.6751e+06
Q9GZT3	1.42625e+07	1.03097e+07	9.21018e+06	4.11687e+06	9.77383e+06	528827	4.60542e+06	4.78588e+06		7.98808e+06
O94855	5.41136e+06	1.52201e+07	2.10824e+07	14052016	2.80962e+07	6.41423e+06	9.66047e+06	1.10401e+07	1.21426e+07	1.47801e+07
Q5TZA2	1.6725e+06	3.11967e+06	5.94162e+06	3.56502e+06	2.75096e+06	1.00473e+06	2.28226e+06	5.43629e+06	2.02006e+06	1.82748e+06
P17612	1.44298e+07	8.65313e+06	3.8442e+07	7.72642e+06	2.01441e+07	4.9492e+06	2.21696e+07	17285562	1.48978e+07	16012752
P37108	5.46162e+06	4.86894e+06	19444725	5.04464e+06	1.66649e+07	3.23769e+06	3.28766e+06	9.74447e+06	6.16981e+06	1.20407e+07
Q8N1B4	2.64421e+06	3.20739e+06	7.54022e+06	1.89156e+06	3.57594e+06	695273	1.12081e+06	4.47635e+06	2.44689e+06	4.14714e+06
P62070	335747	216900	733276	348563	1.61448e+06		3.1995e+06		1.08889e+06	141398
Q86UX2		87296.4	127563		1.09169e+07	323183	6.99344e+06		7.30519e+06
P14324	4.82201e+06	4.73504e+06	1.59112e+07	2.95481e+06	9.40999e+06	2.49253e+06	5.93419e+06	4.55227e+06	4.55833e+06	9.09756e+06
Q12849	1777779	6.03503e+06	5.28022e+06	913259	2.76132e+06	337391	871980	3977121	1.04313e+06	7.75602e+06
P54725	1.83728e+06	2.63479e+06	1.26916e+07	1.85184e+06	4.5683e+06	1.45781e+06	4.31243e+06	4.4208e+06	3.82791e+06	7.86678e+06
Q9Y697	1.25691e+07	1.99932e+06	1.6399e+06	1.39614e+06	1.58671e+06		1.90508e+06	1.03971e+06		7.07526e+06
O43747	6.69762e+06	7.98184e+06	1.68132e+07	6.05284e+06	2.03134e+07	717264	2.54318e+06	6.89142e+06	3.58078e+06	1.06736e+07
O95573	1.14874e+07	1.07465e+06	1.55328e+07	306996	4.37799e+06	66956	1.53756e+06	3.4749e+06	703415	3.00335e+06
Q8NDA2	226066	448877	1.83205e+06	430306	1.93994e+06		9.27376e+06	1.4434e+06	618415	1.25826e+06
Q86TX2	4.54975e+06	7.35427e+06	6.91675e+06	734821	1.27408e+07	389983	2.44446e+07	2.3135e+06	3.65386e+06	9.95291e+06
O00330	7.05058e+06	1.44618e+06	2.72811e+06	552595	2.97719e+06		2.78877e+06	2.16131e+06	2.36363e+06	1.45166e+06
P49590	1.88193e+06	5.03141e+06	4.27143e+06		1.3867e+06	239903	913314	1.42044e+06		2.34475e+06
O60216	181519	3.2739e+06	9.91411e+06	670566	6.58495e+06		1.22359e+06	1.08617e+07	1.48039e+06	7.68282e+06
Q9H845	2.32296e+06	4.93887e+06	5788568	5.15783e+06	1.34658e+07		1.13553e+07	1.07329e+06	1.58373e+06	6.80764e+06
P13798	3.66981e+06	4.24242e+06	1.72257e+07	6.26405e+06	1.91852e+07	7.18053e+06	1.09489e+07	29056895	1.25221e+07	8.72733e+06
P11182	3.57291e+06	5.67371e+06	2.65396e+06	9.47643e+06	2.99708e+07	2.67504e+06	1.01273e+07	3.38092e+06		3.68359e+06
P07602	2.16407e+07	3.95505e+06	2.87948e+07	5.14934e+06	3.2189e+07	2.41944e+06	8.67424e+06	1.55397e+07	5.34879e+06	2.45741e+07
Q8NBX0	1.77651e+07	9.90092e+06	3.09015e+07	5.97772e+06	2.0129e+07	2.0293e+06	1.20646e+07	1.78953e+07	7.18493e+06	3.78661e+07
P55327	4.00654e+06	1.12606e+06	9.49125e+06	5.77683e+06	2.01451e+07	213060	1.09689e+06	5.07664e+06	3.44861e+06	3.32666e+07
P46060	6.36033e+06	2.26939e+06	1.13498e+07	1.88471e+06	1.02399e+07	1.40811e+06	5.34835e+06	1.39527e+08	2.85813e+06	8.20376e+06
O14828	1.88766e+06	1.18934e+06	4.80973e+06	1.40372e+06	7.68878e+06	2.0383e+06	371854	2.32465e+06	5.71029e+06	5.61685e+06
P33316	3.94955e+06	275277	5.23436e+06	463608	3.83059e+06		621340	864779		5.01976e+06
Q9H6Z4	1.20804e+06	3.48333e+06	1.35233e+07	1.46044e+06	3.89241e+06	231826	1.83472e+06	5.42136e+06	1.29379e+06	9.41013e+06
P06703	2.76479e+08	1.12361e+07	6.78017e+07	7187863	38491682	6.06767e+07	9.89478e+07	2.2367e+07	2.26895e+08	2.32901e+07
Q8N6H7	1.93641e+07	1.38041e+06	1.62911e+07	3.00782e+06	1.00657e+07	5.48612e+06	1.81649e+06	3.45661e+06	9.5261e+06	5.09532e+06
Q9H307	9.6965e+06	4.82429e+06	19404910	1.41155e+06	1.69696e+06	1.78867e+06	317807	6.14148e+06	1.49545e+06	4.73288e+06
Q14767	379214	211835	2.60297e+06	270777	656897	3.68289e+07	1.2885e+06	540562	1.20706e+07	332829
Q13492	8.09575e+06	7.49891e+06	1.74054e+07	4.76241e+06	1.08391e+07	9.00324e+07	1.3571e+07	7.65592e+06	2.79394e+07	9.71224e+06
P08708	3.16709e+06	3.36984e+06	9.80701e+06	1.51644e+07	4.37365e+07		9.95098e+06	4.26429e+06	2.22263e+06	5.1554e+06
Q06587	1.48609e+06	1.73193e+06	5.40792e+06	861371	208508		620310	3.15297e+06	547493	1.11121e+06
P00734	7.1302e+06	3.29669e+06	9618890	2.61682e+06	8.557e+06	3.19584e+07	5.04194e+06	6.10103e+06	1.21304e+07	4.91437e+06
Q9Y2W2	91383.1	1.45737e+06	4.10149e+06	307706	2.59392e+06		239236	2.70448e+06	388307	2.5443e+06
O95994	5.07999e+06	97462999	8.88291e+07	9.47344e+06	3.08566e+07	2890047	1.20714e+07	11082288	3.72543e+06	3.58872e+06
Q9H3P7	1.80899e+06	2.2505e+06	6.06318e+06	910767	5738275			2.4241e+06	980159	2.43852e+06
P28066	1.03409e+07	1.13804e+07	3.82504e+07	1.19402e+07	2.95242e+07	5.52574e+06	1.53619e+07	1.11131e+07	1.23211e+07	2.36804e+07
Q8NBJ4	301210	4.66056e+06	6.62702e+06	1.88585e+06	3.54256e+06		261361	2.59902e+06		1.14307e+07
Q14168	5.30164e+06	3.53485e+06	1.23014e+07	1.09744e+06	1.05085e+06		3.32689e+06	4.55849e+06	371700	9.67649e+06
Q9H254	388896	502070	3.08864e+06	241002		926084		1.35703e+06		1.0593e+06
Q9UPQ0	3971953	1.99995e+06	6.6413e+06	2.73037e+06	1.75551e+06	4.62744e+06	1.53772e+07	3.77351e+06	5.27856e+06	3.08844e+06
O95747	6.53433e+06	4.01852e+06	2.04498e+07	2596107	1.06261e+07	460484	6.65885e+06	1.32156e+07	6.76127e+06	1.00127e+07
Q86UU1	276531	957975	1.28767e+06	555146	1.13765e+06	1.60863e+06	1.95685e+07	260839	8.59386e+06
Q96HY6	3.11069e+06	2.86907e+06	1.43549e+07	3.31464e+06	26516444	707934	2.80462e+06	2.68866e+06	2.16819e+06	2.11586e+06
Q9NUQ8	852222	2.46415e+06	1.20964e+07	2.27869e+06	7.68978e+06	2.14716e+06	2.00748e+06	2.26194e+06	1.14455e+06	6.52266e+06
P05154	298520	96624.4	153530		628754	6.07886e+06	145354		918729
Q9NRV9	9.36367e+06	1.43897e+06	1.45971e+07	7.7342e+06	24754202	6.24256e+06	1.26053e+06	8.88989e+06	1.46737e+06	3.06572e+06
O15305	2.37006e+06	5.28041e+06	3.53559e+06	1.74215e+07	32503058	3208745	5.90013e+06	1.12825e+06	4.6615e+06	2.55878e+06
P62834	623211	1084974	2.98903e+06	1.7589e+06	3.79353e+06	756164	4.71618e+06	2.16597e+06	2.45019e+06	1.21099e+06
O94819	1.2104e+06	367292	3.5088e+06	2.18317e+06	8.69079e+06	809130	6.35815e+06	1.87904e+06	1.44039e+07	4.07634e+06
P16452	3.51761e+06	212287	1.22084e+06	396530		439794		279405	1.00116e+06	217923
P30050	1.22583e+07	1.55736e+07	3.25976e+07	4.67214e+07	1.46244e+08	8.96366e+06	1.01532e+07	1.3735e+07	1.55701e+07	2.07429e+07
O43290	1.77438e+06	2.06318e+06	8.06192e+06	220098	3.77317e+06		555130	3.17287e+06	1.35132e+06	2552841
P55196	2.00801e+06	1.32513e+06	4.45172e+06	2.98135e+06	7.90667e+06	828224	2.4662e+06	2.7686e+06	2.22462e+06	5.30502e+06
Q12955	178070	916204	1.58385e+06	899238	5.46608e+06	158952	802477		620843	858896
Q9H4F8	1.43668e+06	1.14124e+07	1.31996e+07	216549	2.0668e+07	7.29824e+06	5.836e+06	6.06624e+06	1.1624e+07	2.09281e+07
Q9Y281	1.80088e+06		973110	97722.8	717474	1.24476e+06	2.63961e+07	5.0846e+06	1.94911e+06	5.19941e+06
P00738	1.72074e+07	1.86772e+07	2.99989e+07	1.10978e+07	4.94983e+07	4.99402e+07	2.73934e+07	1.75885e+07	6.59208e+07	3.91873e+07
O00264	2.06329e+07	2.36497e+07	8.50108e+07	6133744	1.71298e+07	1.16331e+06	1.7116e+07	3.72014e+07	1.08428e+07	3.35557e+07
Q9H3R2	824448	1.28069e+07	3.04075e+07	301080	4.09372e+06	4.54203e+06	981767	7.28908e+06	7.30108e+06	672517
P05062		1.4793e+07		284816
Q9NZJ9		1.37385e+06	1.3201e+07	391633	1.48419e+06		475077	1.29195e+07	817633	1.46174e+06
P34949	2.12421e+06	1.27962e+06	575527	8.02611e+06	4.55357e+06	116378		1.35049e+06	2.54261e+06	737373
P09467	602874	2.92138e+06	4.33757e+06	6.45395e+06	1.46561e+07	1.38145e+07	5688498	2.42693e+06	3.47938e+07	1.16779e+06
P19440	995035	145297	1.902e+06	2.58651e+06	3.42925e+07	925552	1608032	540155	2.79811e+06	1.04323e+06
P40616	4.70353e+06	6.79067e+06	1.43948e+07	4.72727e+06	1.9109e+07	2.48647e+06	3.41682e+06	8.33322e+06	3.81802e+06	1.06577e+07
P35030	2.07221e+07	15840179	2.23085e+07	60535118	131191472	15017814	2.12439e+07	16274184	21762246	2.09313e+07
Q63HR2	680514	304988	1.79171e+06	336712	1.27759e+06	4.29846e+06	3.75486e+06	829971	6.54102e+06	841741
P35558	876466		1.13481e+07	708676				3.20718e+06
P22413		162495		328937	9.26904e+06	1.51636e+06	300146		1.18725e+06
Q12874	2.65583e+06	4.24275e+06	1.36471e+07	2.57071e+06	8.38745e+06		216611	1.02669e+07	1.06243e+06	7.43336e+06
P10515	3.89389e+07	8.88616e+06	1.89122e+07	5.38395e+06	2.43232e+07	2.33204e+06	1.76967e+07	1.44362e+07	7212557	1.36305e+07
Q92769	1.74393e+06	1.08138e+06	1.46545e+07	614464	1.47939e+06	1.36105e+06	3.2055e+06	8.27986e+06	1.43449e+06	4.72755e+06
P57737	6.1232e+06	2.04416e+06	7.98854e+06	3.11868e+06	4.71422e+06	892252	470031	3.82788e+06	4.59817e+06	3.76079e+06
O95716		214200	850536	2809342	7.80925e+06				232076	1.52456e+06
O15371	3.77034e+06	2.60755e+06	1.03394e+07	5.9066e+06	2.2504e+07	817896	1.55266e+06	2.63024e+06	4.38819e+06	1.06066e+07
Q92905	2.00273e+07	1.84078e+07	3.6002e+07	1.8649e+07	3.10557e+07	1.40074e+07	1.58668e+07	2.99239e+07	1.88775e+07	3.79019e+07
O60610	2.49146e+06	3.65521e+06	3.21956e+06	2.883e+06	5.65802e+06	2.4905e+06	2.06671e+06	2.86097e+06	3.22711e+06	1.90135e+06
Q5TF21	5.10899e+06	1.24495e+06	3.44865e+06	902108	805627	436944	1.47819e+06	1.96043e+06	1.69384e+06	279992
P98175	677030	1.87162e+06	7.00157e+06	4.94025e+06	8.21691e+06		495450	2.73178e+06	930511	3.42627e+06
Q14258	2.67239e+06	3.16728e+06	8.74288e+06	6.35281e+06	2.50845e+07	1.27847e+06	5.08751e+06	3.43482e+06	3.53282e+06	2.08938e+06
O75821	1.98992e+06	3.92377e+06	7.0323e+06	2.65491e+06	1.09391e+07	226324	1.66195e+06	1.93665e+06	2.0153e+06	4.72028e+06
Q13177	5.65896e+06	1.98474e+06	6.49619e+06	945526	3.49721e+06	3.05224e+06	5.15843e+06	2.69317e+06	4.24518e+06	2.73884e+06
P13073	4.34181e+07	20768056	1.86083e+07	1.45226e+07	5.27998e+07	3.66782e+06	3.22813e+07	1.18457e+07	9.75206e+06	3.13506e+07
Q9Y6Y8	3.6779e+06	2.03499e+06	7.6652e+06	5.85271e+06	1.4951e+07	3.32276e+06	1.86422e+06	3.72243e+06	2.93493e+06	5.16935e+06
Q14008	4.48488e+06	3.86514e+06	1.1099e+07	516656	8.38632e+06	20070452	9.25879e+06	5.65363e+06	2.98683e+07	4.3779e+06
Q9UH62	5.25903e+06	1.11564e+07	1.52962e+07	2.93275e+06	6.88206e+06	1.08002e+06	2.96019e+06	8.32442e+06	2.54271e+06	9.54279e+06
O95232	461774	2.34044e+06	1.05838e+07	945327	2.74022e+06		1.19341e+06	6.36209e+06	11377566	3.85509e+06
Q8TCT9	2.91027e+06	2.49462e+06	8.53894e+06	4.85998e+06	2.31097e+07		984373	3.37853e+06	444578	4.25112e+06
Q6NUK1	1.2142e+07	5.01484e+06	1.12448e+07	5.22396e+06	1.87947e+07	4.28386e+06	7.30629e+06	6.74901e+06	9.59335e+06	5.02945e+06
Q00169	1.97473e+06	2.80629e+06	1.06272e+07	1.29952e+06	3.83577e+06		4.88067e+06	6.97595e+06	3.1456e+06	4.37864e+06
Q8NBJ5	2.1059e+06	4.32335e+06	1.23135e+07	4.35565e+06	7.7464e+06	1.06928e+07	9621000	5.62882e+06	9.17732e+06	1.6497e+06
P15121	7.16116e+07	1.40069e+07	9.27905e+07	9.24089e+06	3.4528e+07	14213727	13297935	5.52963e+07	22831955	3.84859e+07
Q7Z3B4	5183957	4.32652e+06	2.78128e+06	5.46393e+06	8.23364e+06	3584951		8.84791e+06		2.19628e+06
P09871	2.55582e+06	494798	573003	125836	1.00664e+06	8.50385e+06	2.80929e+06	2.09386e+06	3.96952e+06	452913
Q92673	1.36948e+06	528436	650659	53892.3		1.38219e+06	4532737	275370	1.35985e+06	5.23118e+06
Q9BRJ7	1.64007e+06	1.01762e+06	4.85464e+06			310663	435804	2.87834e+06	263810	5.12672e+06
Q13367	3.61696e+06	2.04586e+06	3.51092e+06	327176	4.9492e+06	10870407	4.27956e+06	4.09874e+06	1.0653e+07	3.02446e+06
Q16740	4.4277e+06	7.29589e+06	1.7892e+07	3.78488e+06	9.8006e+06		3.22738e+06	5.783e+06	1.64446e+06	9.43485e+06
Q5T440	2.34211e+06	3.10377e+06	3.68497e+06	4.49374e+06	1.31148e+07		3.35263e+06	1.62218e+06		2.48066e+06
O75150	1.1674e+06	1.58439e+06	7.19155e+06	436322	2.97804e+06	3.71093e+06	841658	4.76765e+06	605659	1.08353e+07
Q06828	641571	581227	881023	188151		4.50499e+07	3.72454e+06	2.95022e+06	1.54433e+07	933021
Q9Y2B0	3.10038e+06	1.58817e+07	8.17135e+07	4.94862e+06	1.60734e+07		1.04367e+07	1.89726e+07	9.46285e+06	2.30312e+07
Q01844	4.9537e+06	9.24816e+06	2.16827e+07	7.78543e+06	6.9186e+06		3.40725e+06	10203430	3.31795e+06	1.64465e+07
Q13765	9.1641e+06	1.11428e+07	1.70976e+07	1.27046e+07	3.09375e+07	7.2023e+06	1.16852e+07	1.3718e+07	10411854	1.62365e+07
O60826	771524	644325	5.49564e+06	481446	2.63808e+06	839125	727410	2.25475e+06	1.95806e+06	2.95182e+06
Q9HB07	2.98076e+06	10655921	2.52962e+07	1.6566e+06	8.27274e+06	754651	7.8385e+06	1.69834e+07	4.65902e+06	4.53478e+06
A6NHL2	3888108	2167715	5324137	1.36806e+06	4.01602e+06		2.87934e+06	5.42152e+06	3.23145e+06	3.1505e+06
O95373	7.34775e+06	2.56143e+06	1.1167e+07	2.78247e+06	5.80178e+06	764300	5.80206e+06	2.78653e+06	5.79524e+06	3.96806e+06
Q5VU43		1.58762e+06	5.57828e+06				618151	1869782		501578
O43252	501068	1.09296e+06	4.01342e+06	1.74262e+06	3.41014e+06	656257	1.11302e+06	1.62156e+06	1.26496e+06	3.58603e+06
Q9NTX5	5.35131e+06	3.03057e+06	4.44552e+06	9.11445e+06	2.11537e+07	347781	1.01666e+07	1.34932e+06	5.76156e+06	2.11996e+06
Q16576	4.63847e+06	7.07903e+06	1.91697e+07	2.79972e+06	7471483	2.44775e+06	5.22851e+06	1.32499e+07	6.98795e+06	1.13358e+07
P51003	732302	3.74905e+06	8.781e+06	1.3396e+06	2.08098e+06	442913	957431	5.76933e+06	908048	3.33749e+06
P61604	7.52836e+07	6.69454e+07	5.42111e+07	3.30921e+07	9.94813e+07	7.42382e+06	6.57272e+07	3.09346e+07	3.58912e+07	6.79278e+07
Q13564	2.50333e+06	3.53115e+06	8.4054e+06	1.00846e+06	4.24501e+06	1.17155e+06	1.83944e+06	3.92195e+06	1.8878e+06	3.91122e+06
Q92747	6.1373e+06	2.74314e+06	1.41594e+07	2.37738e+06	7.84223e+06	1.99436e+06	1.63198e+07	4.30911e+06	4.70019e+06	9172423
Q9BUT1	2.97251e+06	1.67219e+06	2.50074e+06	4.63844e+06	2.08356e+07	1.54381e+06	4.19651e+06	1.62221e+06	1.07124e+07	3.47553e+06
P46109	5.33227e+06	3.07906e+06	1.15968e+07	656390	4.3906e+06	1.66107e+06	4331239	4.79369e+06	7.63405e+06	6.22176e+06
A0MZ66	578295	2.30429e+06	5.60544e+06	3.3351e+06	7.30117e+06	1.35564e+06	1.85629e+06	1.78848e+06		2.88437e+06
Q01968	3.75242e+06	4.78377e+06	1.69659e+07	1.85519e+06	1.70634e+06	3.76474e+06	6.04747e+06	5.48444e+06	5.43017e+06	1.06175e+07
P27708	1.60844e+06	920987	5.22713e+06	2.89109e+06	5.83864e+06	1.09014e+06	1.01611e+06	2.43953e+06	2.22232e+06	2.56423e+06
Q9UBE0	6.61249e+06	1.27116e+07	4.53765e+07	1.03591e+06	7.49721e+06	4.87814e+06	7.07805e+06	2.37757e+07	3.2348e+06	2.03033e+07
P62081	9.61181e+06	1.24821e+07	2.59097e+07	4.44959e+07	1.10403e+08	2.33767e+06	9.44418e+06	9.53704e+06	1.1233e+07	1.61981e+07
P53007	1.8153e+07	6.04231e+06	1.90183e+07	4.13183e+06	1.83279e+07	1.75218e+06	1.08761e+07	1.30249e+07	6.19684e+06	9.96323e+06
Q15836	700296	1056694	2.07841e+06		1.54719e+06	1.02477e+06	2.05008e+06	733805	2.91457e+06	2.03244e+06
Q96DN0	300827	149927	445114	2.02686e+07	7.58833e+07	480597		919815	1.18471e+06	132602
P51858	3093609	3.83589e+06	1.1458e+07	4.7419e+06	1.1341e+07	1.02312e+06	356636	5.28817e+06	3.3791e+06	8.10708e+06
Q9Y653	961982		3.29435e+06	321328		1.12624e+06	331967	9.86249e+06	380535
Q14353	585095		1.22182e+06	1.33705e+07	7.03699e+07		769687	343972	1.50962e+06	1.51935e+06
Q8NFH5	2.11333e+06	1.11622e+06	5.39102e+06	229676	5.28143e+06	2.34409e+06	1.06769e+06	3.60788e+06	3.82519e+06	2.69119e+06
Q9NRW1	3.27853e+06		5.23546e+06					3.30566e+06		432165
O96005	751421	1.90488e+06	1.53126e+07	478139	4.55729e+06		1362775	3.47232e+06	1.22754e+06	9191265
P51690	245622	7.40393e+06	2.78883e+06	4.13907e+06	9.50125e+06	331660	596085
Q6L8Q7	2.36349e+06	3.64197e+06	8.87088e+06	1.80344e+06	5.82213e+06	557041	1.94695e+06	5.04876e+06	1.16505e+06	4.50971e+06
Q15661	3.24972e+06	3.65536e+06	2.90476e+06	7.12496e+06	7.17933e+06	2.35805e+06	1.20355e+07	3.11516e+06	2.48562e+07	2.86608e+06
P04080	5.40256e+06	7.24847e+06	3.36381e+07	3.87397e+06	13185371	3.79433e+06	1.63246e+07	1.06717e+07	2.72702e+07	3.3239e+07
Q14C86	2.49831e+06	456289	8.37031e+06		1.13871e+06	1.73663e+06	1.42476e+06	4.65662e+06	1.588e+06	2.07787e+06
P62993	9.1473e+06	4.57263e+06	2.23052e+07	974562	5.63868e+06	1.88098e+06	6.72772e+06	1.08061e+07	1.09538e+07	1.34841e+07
O14975	1.55477e+06	7.90418e+06	1.50429e+06	1.01469e+06	1.3594e+06	464811	1.00816e+06	1.23478e+06		1.59267e+06
Q9NUQ9	4.31249e+06	1.89083e+06	7.22359e+06	1.52549e+06	5.67263e+06	1.8259e+07	6.10586e+07	2.60695e+06	2.73255e+07	5.39668e+06
Q86V81	3.27253e+06	7.54283e+06	3.12598e+07	5.26101e+06	1.08955e+06		3.4855e+06	18117949	8.20027e+06	2.02185e+07
O00391	898673	650608	1.14955e+07		2.37787e+06	1.05675e+06	1.30796e+06	5.575e+06	1.52133e+06	8.12179e+06
P22102	3.01688e+06	3.45919e+06	1.89574e+07	7.2782e+06	1.80605e+07	3.17364e+06	9.77361e+06	8.16488e+06	5.13624e+06	7.61611e+06
Q8N0X4	7.34392e+06	3.52795e+06	2.87258e+06	1.30789e+06	3.448e+06	620412	3.03169e+06	1.42487e+06	1.5347e+06	1.24063e+06
Q9Y646	2.70185e+06	4.4334e+06	5.98908e+06	2744898	4.42091e+06	3.08307e+06	2.66954e+06	4.70339e+06	6.08992e+06	1.29005e+07
O75534	1.3643e+06	1.70665e+06	2.20518e+06	1.32383e+06	3.08398e+06		1.50742e+06	856464	1.12744e+06	2.4639e+06
Q8NBQ5	1.16363e+06	723366	2.15866e+06	4.05569e+06	4.29094e+06		680778	451601	2.56137e+06	1207048
Q9Y5K8	4.19065e+06	4.34924e+06	7.2576e+06	820638	1.66702e+06	398037	2.03331e+06	1.86069e+06	1.78549e+06	1.24634e+07
Q9HCU5	1.72582e+06	2.47806e+06	5.47284e+06	2.69394e+06	1.06644e+07		1.39595e+06	1.33175e+06	1.46427e+06	2.76671e+06
P61018	4.39214e+06	2.84127e+06	1.52729e+07	645858	3.94278e+06	561549	2.58911e+06	5.97061e+06	3.89385e+06	3.87359e+06
Q8IY17	3.32582e+06	6.9076e+06	2.16145e+06		4.68178e+06	1.65389e+06	3.62433e+06	2.97333e+06	1.60386e+06	5.66268e+06
P82909	6.7758e+06	7.51527e+06	7.42438e+06	611293	5.52951e+06	706474	5.15103e+06	3.78931e+06	1.26784e+06	6.36853e+06
Q9UNH7	3811908	2.16355e+06	1.14384e+07	1.77806e+06	6.71979e+06	29027218	1.12908e+08	4.46904e+06	2.8968e+07	4.81865e+06
Q8WVV9	699998	838728	3.26416e+06		3.95969e+06	591556	855046	5.01989e+06	421776	3.04242e+06
Q6UXG2	835701	5.43703e+06	2.56536e+07	5.44259e+06	1.59922e+07	1.3408e+06	2.39652e+06	9.10276e+06	4.34162e+06	2.77404e+07
P19652	1.9913e+07	1.29299e+06	4.65753e+06	2.27926e+06	3.69944e+06	2.59526e+07	5.91009e+06	7.59812e+06	9.79344e+06	2.38218e+06
Q13867	3.01221e+06	5.31449e+06	2.29045e+07	2.3689e+06	6.32659e+06	1.77915e+06	2.20099e+06	1.1279e+07	4.05258e+06	1.03816e+07
Q09028		2.22513e+06	5.36379e+06	560106	2.58987e+06	595372		3.39446e+06	301309	2.98664e+06
P20810	5.78784e+06	5.17798e+06	15424801	806274	1.5904e+06	1.6595e+06	4.45229e+06	7.55849e+06	3.74093e+06	3.42813e+06
O43852	9.91544e+06	8.86276e+06	2.23565e+07	9.96306e+06	2.29246e+07	7.7664e+06	2.84847e+07	8.16104e+06	1.40479e+07	6.20304e+06
P62330	2.46316e+06	3.41507e+06	6.29888e+06	5.36527e+06	1.5919e+07	1.84202e+06	3992175	3.39984e+06	5.69089e+06	4.91099e+06
P48449	3.43066e+06	2969446	9.46983e+06	193727	5.44755e+06	667903	1.75198e+06	5.49931e+06	847586	3.97437e+06
Q8TBC4	1.66728e+06	3.04996e+06	8.02525e+06	1.21287e+06	3.73402e+06	2.50596e+06	3.80701e+06	3.57031e+06	3.06608e+06	5.64036e+06
Q99459	2.77293e+06	4.86087e+06	1.14842e+07	5.20465e+06	6.20961e+06	1.71741e+06	1.40496e+06	7.86846e+06	2.70291e+06	6.0593e+06
Q8IV08	6.35484e+06	1.09288e+07	4.31647e+07	1.62637e+06	7.23642e+06	1.43772e+06	1.09997e+07	1.09586e+07	4.85544e+06	3.04976e+07
Q8TCJ2	7.76289e+06	5.65814e+06	1.90319e+07	1.78624e+07	3.58915e+07	6.99249e+06	8.11262e+06	1.46861e+07	1.20729e+07	9.32e+06
Q13526	7.58926e+06	8.82184e+06	2.22295e+07	2.42135e+06	3.10041e+06	779898	1.13042e+07	1.20672e+07	5.91068e+06	2.24815e+07
Q9BUP0						5.60938e+06	366821		523883
Q7Z794	1.20453e+06		603930	454006						1.53028e+06
Q9UBB4	5.33506e+06	3297871	1.02923e+07	1.50489e+06	5.6507e+06	341873	3.82467e+06	5.04075e+06	2.52052e+06	6.00034e+06
Q969X5	8.52314e+06	2.73429e+06	4.96232e+06	7.27404e+06	1.73285e+07	1.71035e+06	4.93351e+06	5.17308e+06	10333961	11371406
Q14558	2.59014e+06	1.11938e+06	5.45581e+06	983271	3.64141e+06	333744	583794	3.49444e+06	932195	937508
Q8WZA9	1.77993e+06	3.02765e+06	9.71539e+06	43594872	7.18508e+07	4036265	5.05884e+06	2.67655e+06	6.50998e+06	4.21913e+06
O95822	2.81439e+06	2.65694e+06	6.50712e+06	643908	4.12364e+06			2.62291e+06		2.37027e+06
Q9UN37	3.80597e+06	2.41014e+06	3.69498e+06	2.04683e+06	6.97053e+06	4.78953e+06	1.33975e+07	4495925	1.04994e+07	2.79106e+06
P14927	10876426	5.22773e+06	5.3146e+06	5.00586e+06	1.50825e+07	586408	1.20813e+07	4.12886e+06	3.69899e+06	1.0761e+07
P62244	1.09313e+07	1.13541e+07	2.89619e+07	4.08413e+07	1.22745e+08	3.30918e+06	1.01348e+07	1.29512e+07	1.37795e+07	1.98427e+07
P24534	1.66386e+07	7.94155e+06	2.25205e+07	2.30613e+07	8.94164e+07	3.21346e+06	6.72845e+06	9.78685e+06	9.46202e+06	1.59044e+07
P48163	6.05132e+06	3.73403e+06	5.61416e+06	1.27769e+06	2.38119e+06	1.81502e+06	2.0799e+06	1.89628e+06	4.25819e+06	773270
P61254	11149388		17195154	7.3623e+06	17943336				11572192	5.33588e+06
Q92930	2.68838e+06	539674	2.15894e+06	178265	1.7408e+06		1.28405e+06	551946	3.88087e+06	1.65935e+06
Q13404	5.48728e+09	4.62611e+09	5.61093e+09	5.24499e+09	4.1215e+09	5.13526e+09	5.42681e+09	5729393399	5.72447e+09	4.61443e+09
O14979	1.04685e+07	1.19227e+07	4.30519e+07	6.19959e+06	2.09747e+07	3432416	6.35966e+06	2.63227e+07	1.38628e+07	2.50936e+07
Q3KQV9	425317	2.19091e+06	7.47822e+06	1.24408e+06	3.20665e+06		261130	5.70064e+06	1.54013e+06	1.34635e+06
P63220	1.37421e+06	698640	3.09652e+06	1.81398e+07	3.92935e+07	2.53655e+06	2.37266e+06		1.81315e+06	4.10964e+06
P62873	1.98794e+07	2.31685e+07	8.88047e+07	2.02406e+07	43777236	1.52595e+07	2.78536e+07	6.83563e+07	4.76134e+07	4.13202e+07
P60866	1.6955e+07	20196576	4.46543e+07	6.49728e+07	1.56065e+08	3.75769e+06	1.54456e+07	1.6889e+07	1.15515e+07	2.6971e+07
O95396	1.18703e+06	3.63464e+06	1.65073e+07	2.88644e+08	3.14951e+08	4.22411e+06	4.25048e+06	7.96551e+06	4.96466e+06	7.26612e+06
Q08J23	1.56068e+06	6.8501e+06	1.18931e+07	1.81717e+06	5272694		1.05039e+06	4.60709e+06	1.08371e+06	5.53779e+06
Q08AI8	1.0079e+06	3.08894e+06	1.33762e+06	773444	184728	1.7778e+06	609684	1.43519e+06	753207	1.63867e+06
O15067	432987	1.54812e+06	9751736	1.26146e+06	3.33939e+06		1.0842e+06	3.57273e+06	378263	1.83577e+06
O95433	2.11371e+06	4.80274e+06	1.77868e+07	423114	6.10297e+06	444579	5.09524e+06	8.31782e+06	1921824	1.08958e+07
Q8NFV4	4.98528e+06	7.57292e+06	7.85231e+06	4.88543e+06	7.67998e+06	2919672	3.58102e+06	5.31037e+06	2.07209e+06	2.73279e+06
O15126	1.87779e+06	3.89171e+06	1.18608e+07	426190	4.38878e+06		2.28421e+06	5.54294e+06	2.39188e+06	1.64266e+07
O75340	9.64446e+06	1.07027e+07	3.75807e+07	6.93323e+06	16755814	2.8683e+06	1.19343e+07	2.38171e+07	1.36838e+07	1.81405e+07
Q15363	5.56376e+06	5.62961e+06	1.9731e+07	6.2198e+06	1.89013e+07	1.94666e+06	3.12371e+06	8.58475e+06	3.41897e+06	3.00077e+06
P35612	6.7748e+06		909463	12388409	1.24327e+06	2.02952e+06	1.97935e+06		869770
Q93034	3.73091e+06	1.67235e+06	6.07432e+06	807661	3.81686e+06		2.61907e+06	3.64117e+06	2.09552e+06	1666852
P25789	9.01494e+06	1.10167e+07	2.98536e+07	8.04161e+06	2.02671e+07	4.44068e+06	7.11395e+06	1.0555e+07	9.84409e+06	1.878e+07
Q9P0J0	7.41309e+06	8.87156e+06	1.39716e+07	7.53566e+06	2.50183e+07	950430	1.87499e+07	7.79302e+06	4.70743e+06	1.61965e+07
P30048	4.51183e+07	3.8407e+07	6.63916e+07	2.16009e+07	8.00385e+07	6855543	5.04571e+07	32054189	2.64571e+07	5.28349e+07
O94903	4.99596e+06	5.15408e+06	1.32159e+07	9.75599e+06	27244423	1.07917e+06	7.10241e+06	6.92503e+06	7.8655e+06	1.46486e+07
Q9Y4J8			173328	100707	361699	531717	8.27213e+06		799691	301097
P02760	2.13534e+06	773265	2944369	507621	1.16789e+07	2.17434e+07	1.33012e+07	3.23805e+06	5.60901e+07	3.90321e+06
Q3YEC7	3.97842e+06	4.46794e+06	1.02586e+07	1.98092e+06	3.70145e+06	1.30114e+06	2.43235e+06	6.33469e+06	4.40344e+06	6.20269e+06
Q9BSD7	4.02339e+06	2.04224e+06	264950	727301	5.88315e+06		948039	410929	12592.8	4.38767e+06
Q9H0E2	1.09574e+07	1.11447e+07	37487660	5.30296e+06	1.42893e+07	220797	6.37985e+06	3.13751e+07	3.88772e+06	5.81304e+07
Q8TDQ7	597725	600575	1187436	231465	405043		3.30562e+06	850711	581816	925753
P14317	81190.5	580526	1.50449e+06	574370	1.41156e+06	1.78902e+06	1.49441e+06	234835	4.69162e+06	225785
Q12860	6.69015e+06	8.24685e+06	6.66378e+06	1.46476e+06	1.10182e+07	1.42479e+06	5.12348e+06	1.49556e+06	6.11418e+06	8.70654e+06
Q9Y625	590097	762787	2.60171e+06	466145	311393	984707	433368	1.25622e+06	4.17772e+06	1.54021e+07
Q9NZL9	3.64197e+06	2.67309e+06	1.16034e+07	2.91153e+06	6.33764e+06	968725	3.6788e+06	7.04691e+06	2.85525e+06	8.92959e+06
Q9HA77	1.04876e+06	2.62209e+06	2.61759e+06	1.05686e+06	3.94414e+06	1.13712e+06	540040	357185	1.02247e+06	459212
Q02880	1.08369e+06	2.52209e+06	7.11051e+06	1.09277e+06	4.70962e+06	3.34359e+06	1.29705e+06	4.20587e+06	1.55045e+06	6.0778e+06
Q13547			2.08994e+06		1.19896e+06					863610
Q9H269	3414892	1.52207e+06	3.50466e+06	1.31041e+06	698848	1.85174e+06	1.43512e+06	3.12028e+06	3.09162e+06	3.62676e+06
Q9UN86	510167	865431	3.18006e+06	531922	1.01446e+06		868864	809566		1.27141e+06
O43681	7.11084e+06	1.43873e+07	3.25801e+07	4.19189e+06	9.87947e+06	3.92373e+06	9.7811e+06	1.99708e+07	8.472e+06	20575168
P26373	2.3244e+07	3.78136e+07	7.2089e+07	1.14536e+08	3.07401e+08	1.0501e+07	2.73539e+07	27946101	3.74545e+07	5.03751e+07
Q9NUQ7	2.74687e+06	1.6498e+06	5.00708e+06	1.46969e+06	8.94007e+06		233145	1.65908e+06	1.21521e+06	2.48839e+06
Q13442	5.43178e+06	4.86686e+06	7.4431e+06	6.94369e+06	14448822	840729	3990211	8.45342e+06	2.14577e+06	9.70154e+06
Q9BTW9	2.83681e+06	1.33762e+06	7.09134e+06	630891	6.17963e+06	287460	2.8132e+06	1.82388e+06	2.06562e+06	2.16539e+06
Q96CS3	3.05645e+06	4.68736e+06	1.21398e+07	840736	2.68582e+06	463265	3.80421e+06	4.88435e+06	769754	4.51868e+06
Q8IV36	1.52487e+06	4.76003e+06	9.16482e+06	3.37867e+06	13809876			2.78018e+06	466422	4.8188e+06
P62847	2.03326e+06	3.04733e+06	5.79551e+06	9.37966e+06	41864229		1.04498e+06	1.89664e+06	2.26391e+06	4.69022e+06
Q13619	200152	229874	622538	113614	1.95649e+06	296424	588184	162071	651992	400279
Q969H8	4.47602e+06	5.52235e+06	4.95074e+07	12849593	2.71823e+07		1.55959e+06	6.2001e+06	4.87358e+06	1.7019e+07
Q9Y618	777226	1.64306e+06	5.88114e+06	1.06995e+06	486215			3.49047e+06	413627	466102
O15320	546657	1.9367e+06	3.45405e+06	1.34854e+06	3.89811e+06	155622	2.10028e+06	1.3997e+06	325255	2.28537e+06
Q9HAB8	2.65459e+06	2.10633e+06	1.32965e+07	3196060	2.06996e+07	1.85661e+06	7.03091e+06	3.41647e+06	2.98733e+06	935595
Q14320	1.88354e+06	2.89879e+06	7.84366e+06	264332	1.15717e+06	903220	1.49526e+06	4.13952e+06	4.36253e+06	4.27798e+06
Q9Y394	1.6419e+07	1.204e+07	2.89263e+07	8.46793e+06	2.81817e+07	7.71339e+06	1.48213e+07	1.75734e+07	1.84186e+07	1.7549e+07
P07093	9.55084e+06	2.78868e+06	5910141			1.70184e+07	543364	4.32978e+06	4.36473e+06	5.08686e+06
Q9H8L6	337279	112997	4.82705e+06	136944	1.89923e+06	2.50651e+06	3.02461e+06	521157	1.24469e+06	828239
O43396	1.97695e+06	4.91312e+06	1.82912e+07	1.50061e+06	7.20323e+06	1.62277e+06	7.79965e+06	8.88093e+06	3.50824e+06	1.15817e+07
P11166	1.99631e+07	1.02781e+06	1.24198e+07	563867	1.42828e+06			8.47321e+06	3.1719e+06	736847
Q9NPJ3	1.45443e+07	6.80775e+06	7.25449e+06	2.99506e+06	1.04403e+07	154092	6.81299e+06	6480804		7.75527e+06
P20337	436256	3.54702e+06	4.04363e+06					1.3127e+06		1.70883e+06
O00267	1.52885e+06	3.58616e+06	6.32145e+06	781661	2.37892e+06	312543	632240	4.61441e+06	853825	3.54892e+06
Q9NQT8	919045	1.94013e+06	1.89777e+06	585939	3.30909e+06	1.561e+06	4.04982e+06	1.17275e+06	3.48521e+06	4.06156e+06
Q9Y276	3.78168e+06	1.37679e+06	3.97044e+06	3.19395e+06	8.5797e+06		592065	2.51858e+06	735643	2.61997e+06
Q6IQ22	3500348	2.33843e+06	1.04692e+07	3.12878e+06	4.48042e+06	3.09964e+06	5.02348e+06	5.52088e+06	3178770	7.48813e+06
P16284	1.40434e+06	1.22872e+06	1.17137e+07	8.15346e+06	1.23489e+07	802370	3.40886e+06	3.19117e+06	2.12862e+06	3.11549e+06
P08754	2.63535e+06	1.96518e+06	4.70543e+06	4135801	10809480	2.47819e+06	3.46229e+06	2.29998e+06	7.77687e+06	1.51922e+06
P55083	657812	776988	1.56944e+06	114100	7.06235e+06	1.71224e+07	7.17092e+07	998467	1.16316e+08	211141
P09012	4.27937e+06	9.59579e+06	26432332	4.85333e+06	1.29367e+07	796716	2.55146e+07	1.67945e+07	4.0433e+06	1.80235e+07
P02747	7.87223e+06	3.89217e+06	7.40571e+06	742074	4.49974e+06	1.23859e+08	5.97302e+06	7.76234e+06	1.6021e+07	2459346
P29350	957842	1.34996e+06	7.90647e+06	348026	531742			2.4108e+06	849056	599340
Q12996	1.15282e+08	2.82143e+08	1.26998e+09	3.07369e+08	7.99753e+08	1.38228e+08	247392096	8.19616e+08	396110880	7.09722e+08
Q9Y446	2.16573e+06	359535	3.51624e+06	958387	4.6507e+06		1.58692e+06	2.39692e+06		529911
P54619	2.61718e+06	1.99858e+06	5.56234e+06	1.28657e+06	3.00155e+06	540780	3.84741e+06	2.31443e+06	2.77325e+06	1.70671e+06
O14787	2.31383e+06	2.12192e+06	5855787	367579	242544		998638	5.15096e+06	1.73463e+06	4.42755e+06
P04217	1.55644e+07	4.4879e+06	1.13837e+07	5.12829e+06	1.41287e+07	6.34265e+07	1.11425e+07	6.81534e+06	2.02109e+07	4.37967e+06
P61086	5.85872e+06	4.90224e+06	2.26329e+07	3.46547e+06	1.08732e+07	4.52776e+06	8.99956e+06	6.28415e+06	4.09437e+06	1.07265e+07
O00170	4.16336e+06	2.46081e+06	8.83161e+06	1.52034e+06	3.7663e+06	832158	2.49425e+06	5.80845e+06	3.30075e+06	7.32137e+06
Q9H2G2	1.70797e+06	888667	2.74671e+06	1.03007e+06	4.74494e+06	2.44035e+06	8.85904e+06	1.17204e+06	1.39906e+07	3.61031e+06
Q99733	8.27691e+06	4.79106e+06	25171910	1.20471e+06	4.90979e+06	39693945	2.06352e+07	1.44654e+07	8.75871e+07	9.84732e+06
P61026	5.28731e+06	4.38443e+06	1.06714e+07	3.92451e+06	1.38475e+07	4.35006e+06	7.73133e+06	7040969	7.48547e+06	7.29876e+06
Q13630	2.57988e+06	2.78261e+06	8550658	5.45552e+06	1.93605e+07	1.25288e+06	7.1908e+06	2.62147e+06	8.61272e+06	3.9115e+06
Q15349	691852	896845	5.30497e+06	508625	1.34023e+06		1.20104e+06	3.46198e+06		1.62838e+06
Q5T9A4	460537	348751		611166	783764					305725
Q9BRQ6	4.18912e+06	7.10944e+06	9.94523e+06	3.20131e+06	6.65523e+06	21616014	8.88265e+06	6.71544e+06	23136500	4.00808e+06
Q14344	1.45895e+06	2.88067e+06	1.90968e+07	3.27377e+06	5.58024e+06	2.42551e+07	9.90205e+07	2.25493e+06	2.14536e+07	3.30836e+06
Q9BSH5	1.81149e+06	5.43786e+06	5.65332e+06	5.17322e+06	7.43711e+06		1419608	2.54154e+06		3.51964e+06
Q92743	5.93652e+06	1.72821e+06	1.15419e+07	3.68204e+06	6097498	1.21605e+07	1.01155e+06	1.10113e+07	886865	2.6886e+06
Q92890	2.21356e+06	4.38987e+06	1.24691e+07	1.33462e+06	5.02289e+06	591987	4.29961e+06	4.4852e+06	2.97347e+06	4.85374e+06
Q8WWY3	7551749	1.40771e+07	2.11149e+07	5.13121e+06	3.94301e+06	5.79563e+06	1.5751e+07	7.61074e+06	12019231	1.16419e+07
Q9Y223	477314	757533	5.90124e+06	89457	984599			2.4641e+06	138689	1.45232e+06
Q9UKS6		96984.2		261675	3.01219e+06		4.19951e+06	146188		180031
Q10713	2.74646e+06	4.56052e+06	3.91676e+06	856207	1.25985e+06	35663.6	1.60654e+06	1.87463e+06	210903	2.72313e+06
Q13616	5.07331e+06	2.24156e+06	1.21837e+07	1.03241e+06	7.88584e+06	6.15866e+06	7.35565e+06	3.68859e+06	339631	6.29822e+06
P55010	1.1862e+08	8.87642e+06	1.12516e+08	1.90902e+07	7.36808e+07	2.59833e+07	15471711	1.51833e+07	8.66449e+07	3.78254e+07
O95793	737194	1.43247e+06	6.29526e+06	1.11381e+06	4.44693e+06	769239	443058	1.55073e+06	1.50895e+06	5.18564e+06
Q16849	134301858	1.16499e+08	1.36051e+08	1.78651e+08	1.39107e+08	1.536e+08	123488456	1.93104e+08	1.70057e+08	1.62755e+08
Q3ZCQ8	2.10529e+06	1.98049e+06	1.17289e+06	152852	1.10484e+06		1.31473e+06	1.39612e+06	469344	1.42e+06
Q9UPT6	2.29465e+06		1.50558e+06		356552					1.05388e+06
Q9GZM7	221134	6.86981e+06	2.94808e+06	210095	2.31815e+07	1.75364e+07	4.55322e+07		4.90013e+07	4.58564e+06
P45954	8.55821e+06	4.57478e+06	5.83476e+06	1935627	1.29766e+07	491678	3.74901e+06	2.41081e+06	1.19436e+06	2.52558e+06
Q5JSH3	931918	315276	7.08409e+06	330843	505609		1.56398e+06	2.52157e+06	383636	2.72864e+06
Q9C0C9	1.90664e+06	2.77379e+06	8.70391e+06	980002	1.52377e+06	5745045	1.96365e+07	1.85853e+06	4.63992e+06	2.95808e+06
P36405	2.40056e+06	3.05284e+06	9.09388e+06	381544	3489987	2.02703e+06	3.66703e+06	4.2229e+06	4.49018e+06	1.19206e+07
P07305	4.38133e+07	14663543	1.7116e+08	3.27778e+07	1.81164e+08	1.96169e+07	2.61184e+07	1.26735e+08	4.31271e+07	5.89065e+07
Q10570	5.75086e+06	6.43088e+06	6.22635e+06	6.28596e+06	2.67479e+06	5566464	1.63264e+06	8.77829e+06	3.39376e+06	6.88865e+06
Q9Y315	598830	1282301	6752172	2.30017e+06	8.13768e+06	474921	1.15741e+06	4.24492e+06	3.15342e+06	1.20772e+06
Q92797	1.24921e+06	2.88865e+06	6.78052e+06	774193	2.02179e+06	1.15314e+06	1.12437e+06	4.83928e+06	1.81792e+06	3.09407e+06
Q9NUP9	3.31617e+06	2.71421e+06	6.92871e+06	3.66546e+06	8.02957e+06	1.52913e+06	5.07863e+06	2.24709e+06	4.27675e+06	6.18937e+06
Q9Y2V7	1.57243e+06	1.33003e+06	6.36107e+06	558438	1.50578e+06	2.5769e+06	1.0279e+06	3216291	2.11252e+06	2.7258e+06
P16278	2.66466e+06	2.26663e+06	7.25103e+06	920130	3.75446e+06	229779	1.23916e+06	700447	2.93796e+06	3.01873e+06
Q03135		1.8843e+06	1.05698e+07	4.25299e+06	5.28855e+06	3.08065e+07	1.00692e+08	90329.1	3.20904e+07	1.79211e+06
P43652	3.09536e+06	682126	2.64316e+06	668100	2.70641e+06	1.41333e+07	1.78791e+06	2.03606e+06	2.04338e+06	1.0452e+06
Q9C0E8	7.87693e+06	1.20564e+06	1.16531e+07	398520	722116	3.26043e+07	1.064e+06	9.47907e+06	3.99868e+06	1.81695e+06
Q9BUL8	7.15176e+06	4.20125e+06	1.5082e+07	1.74386e+06	9.18772e+06	3.52809e+07	1.13602e+07	8.46356e+06	1.40962e+07	5.85299e+06
P02746	3.91303e+06	2.53388e+06	3.32573e+06	382088	3.50617e+06	8.68912e+07	4.43332e+06	5.61077e+06	1.06087e+07	683615
P20908	179731	491810	869586		241471	9.27556e+06	454527	1.08027e+06	1.55664e+06
Q13057	2.8787e+08	3.40193e+08	2.23806e+08	2.80636e+08	2.15038e+08	2.88196e+08	2.26831e+08	2.56048e+08	2.43444e+08	3.14197e+08
Q5T5C0	3.81863e+06	910257	2.41791e+06	645760	1.52608e+06	403190		449504	1.50593e+06	5489908
P30626	2.40025e+07	1.25907e+07	60969739	1.36118e+07	3.77207e+07	5.22064e+06	1.67083e+07	4.45746e+07	28867508	3.90757e+07
Q96C86	8.83098e+06	7.48989e+06	24065072	9.05063e+06	7.93018e+06	6.50379e+06	6.71625e+06	17059970	7.85181e+06	1.47164e+07
P43034	7.28347e+06	3.4846e+06	1.88444e+07	3.04901e+06	5.16814e+06	3.12127e+06	6.86254e+06	1.17403e+07	6.88872e+06	9.5647e+06
P61224	9.5658e+06	1.20609e+07	3.19932e+07	9.22643e+06	3.20057e+07	1.71048e+07	5.41984e+07	1.23592e+07	4.38076e+07	1.81083e+07
P19623	5.08322e+06	3.70655e+06	3.42395e+06	7.67525e+06	3.78942e+07	3.84427e+06	4.06987e+06	2.17378e+06	8.21799e+06	1.78585e+06
O95140	7.00953e+06	4.10553e+06	9.64847e+06	767870	1.07354e+06	704237	1.94254e+06	5.62709e+06	2174020	7.27029e+06
P08574	1.3567e+07	6.03916e+06	1.35565e+07	4.06097e+06	1.45749e+07		2.70672e+06	3.48384e+06	333729	9.85367e+06
O95861	4.27573e+06	2.36211e+06	1.3469e+07	2.93097e+06	9.03792e+06	1.61996e+06	4.49049e+06	4.66819e+06	4.80237e+06	8.21024e+06
Q9HA64	8.40672e+06	4.67705e+06	1.78767e+07	2.44513e+06	7.29412e+06	1.16044e+07	6.37782e+06	1.04986e+07	2.40284e+06	5.14784e+06
Q6DKK2	665913	3.16626e+06	4.72833e+06	2.15313e+06	3.14491e+06		354155	1.58733e+06	193479	3.99489e+06
Q9NSK0	3.02505e+06	1.15728e+06	3.98017e+06	1.40828e+06	4648910	975585	2.0063e+06	2.29295e+06	994277	4.30404e+06
Q96A65	2.50908e+06	1.91988e+06	5.44677e+06	3.08332e+06	1.76633e+06			1.62309e+06		2.34898e+06
Q92805	2.09225e+06	469137	5.32297e+06		1.5806e+06			1.701e+06		260699
P23588	6.61181e+06	7.45288e+06	2.87655e+07	5.33507e+06	2.83815e+07	2.08818e+06	4.49349e+06	1.10336e+07	7093073	1.73e+07
P30419	1.1488e+06	1.91912e+06	4.74018e+06	1.4679e+06	5.15135e+06		1.4925e+06	2.72326e+06	1.22169e+06	2.50702e+06
P62917	1.68645e+07	2.75294e+07	4.91376e+07	98057854	239262087	7.13708e+06	2.05876e+07	2.09748e+07	2.34848e+07	3.83422e+07
P62277	1.09705e+07	1.65647e+07	3.67769e+07	5.04399e+07	1.69412e+08	3.26538e+06	1.55634e+07	1.38893e+07	1.87262e+07	2.34507e+07
Q15637	2.51015e+06	2.01833e+06	1.21313e+07	1.53016e+06	4.01548e+06	19609.7	1.03173e+06	5.90693e+06	2.1732e+06	5.93929e+06
Q9ULP9	883478	703713	147215	1.47097e+06	5.78134e+06		125584	714193	274333	453632
O75494	4.38671e+06	6.19845e+06	1.85803e+07	4.09784e+06	1.27746e+07	1.04022e+06	3.46577e+06	1.00072e+07	4.94937e+06	13202283
Q16543	1.16373e+07	9.83785e+06	3.76839e+07	5.32687e+06	2.06822e+07	5.36878e+06	1.65972e+07	1.46314e+07	1.14123e+07	2.05467e+07
Q7L1Q6	7.18357e+06	4.6317e+06	1.65959e+07	4.62997e+06	1.44044e+07	1.57646e+06	8.02614e+06	5.65961e+06	7.79179e+06	1.76079e+06
O75964	1.61157e+07	9.60979e+06	9.31007e+06	6.91741e+06	1.40098e+07	8.27536e+06	8.70769e+06	1.63817e+07	14175468	1.37473e+07
P31151	8112.82	7714.69			6625.36		7873.46	542441		1.5696e+07
P07741	7.39618e+06	4.1594e+06	1.75242e+07	1.69227e+07	51901090	4.89839e+06	1.16628e+07	4.86614e+06	2.17598e+07	6.09208e+06
P40261	4.11205e+07	1.10365e+07	3.82177e+07	164919	1.77899e+06	6.63022e+06	1.48599e+07	6.31114e+06	7.25024e+06
P28070	5.25805e+06	1.11247e+07	1.36315e+07	4.70601e+06	2.19566e+07	3.47547e+06	9.1198e+06	2.32065e+06	9305588	2.36824e+07
Q15418			1.05189e+06		290653		218094	431302	433235
Q13185	1.20552e+06	2.56593e+06	7.31266e+06	1.22578e+06	6.65653e+06		356050	2.89688e+06	328455	5.78598e+06
P30038	7.77852e+06	3.24922e+06	3.29041e+06	837717	4.15369e+06	168742	9.45759e+06	1.51569e+06	1.15885e+06	1.29701e+06
Q9NPH2	3.8583e+06	2.10949e+07	6.97355e+07	8.19475e+06	1.98298e+07	1.971e+07	3.93186e+06	2.2769e+07	1.20784e+07	8.24903e+06
P61966	602824	2.58844e+06	7.02942e+06	2.40059e+06	6.87993e+06	3.19504e+06	3091293	2.1317e+06	5011962	2.8824e+06
Q02413	5176961	1.10552e+06	2.25829e+06	879108	4.89779e+06	225395	1.62638e+06	905796	1.98363e+06	4.39811e+06
P51553	2.78147e+07	1.1038e+07	1.1187e+07	5.13267e+06	7.29979e+06		9.40435e+06	10804427	2.78566e+06	9.95358e+06
P51692	1.11831e+06	1.20575e+06	6.0542e+06	327971	929271	313385	1.64105e+06	4.12058e+06	2.61252e+06	3.92588e+06
Q9UJW0	6.57755e+06	2.58264e+06	9.07294e+06	3.02036e+06	6.59451e+06	1.13594e+06	3.52722e+06	4.58317e+06	5.16659e+06	7.08819e+06
P00403	1.17188e+08	6.11892e+07	3.51191e+07	3.74519e+07	146317667	5.23017e+06	6.80972e+07	2.4589e+07	2.52761e+07	7.23506e+07
P49773	4.68878e+06	5.73995e+06	1.94666e+07	3266649	7046734	2.66368e+06	5.44977e+06	1.65018e+07	6.96975e+06	16189414
Q8NBN7	1.40227e+07	2.16567e+06	6.39244e+06	839651	581425	1.70932e+06	7.35155e+06	3.40763e+06	324436	4.97279e+06
Q9Y295	2.99706e+06	1.01181e+06	1.34939e+06	4.32827e+06	1.34925e+07		1.27436e+06	749082	1.81432e+06	2.98888e+06
P61326	1.08166e+06	4.54789e+06	2.01246e+07	2.97008e+06	6.61154e+06	2.59321e+06	7.12333e+06	1.01582e+07	1.08958e+06	8.74877e+06
P62266	5.8883e+06	3.94257e+06	1.44632e+07	1.52451e+07	6.5434e+07	632491	8.49638e+06	3.01238e+06	2381021	9.47087e+06
P22352	2.92341e+06	3.40634e+06	17257209	1.12923e+06	8.14622e+06	2.74506e+07	2.19491e+07	1.4766e+07	5.31018e+07	6.90306e+06
Q00059	9.71625e+06	4.96094e+06	8.4758e+06	7.05528e+06	2.98912e+07		3.65727e+06	2.26637e+06	2.5242e+06	8.38353e+06
Q8N568	615209	298347	3.69645e+06				842697	2.71062e+06		162968
Q99439					1.74511e+06	2.6441e+06	2.66421e+06		4.11961e+06
P16401	5.17926e+06	1.17282e+07	7.71103e+07	1.30588e+07	5.19258e+07	6.84687e+06	7.59239e+06	5.04652e+07	3.5816e+07	4.34657e+07
P11172	1.07208e+06	1.19907e+06	3.65234e+06	1.53702e+06	3.95307e+06	140364	2.42569e+06	3.22265e+06	2.00142e+06	4.39352e+06
Q9NQX4			318869	222949	4.72118e+06	290209
Q6YN16	1.42167e+06	8.89127e+06	4.2646e+06	3.74358e+06	1.48659e+07	1.68937e+06	5.56982e+06	1.24849e+06	1.92837e+06	5.70071e+06
O43324	1.69505e+06	3.82995e+06	7.55803e+06	3.27622e+06	1.10847e+07		1.0928e+07	4.01459e+06	2.80802e+06	5118062
O60341	1.30254e+06	1.62353e+06	7.63872e+06	528088	2.61804e+06		268547	4.36186e+06	1.54176e+06	2.86575e+06
Q9BY44	8.08871e+06	6.23051e+06	1.16918e+07	5.66964e+06	1.63278e+07	1.82212e+06	8.19337e+06	8.46576e+06	3.31145e+06	9.31501e+06
Q9H9P8	3.60067e+06	4.97959e+06	8.88766e+06	8.88382e+06	1.04693e+07	702856	3.40827e+06	3.14678e+06	3.43159e+06	4.09128e+06
O43169	5.61752e+06	1.79652e+06	6.3794e+06	1.74109e+06	2.98268e+06		1.80087e+06	3.36425e+06	999166	554762
P57740	1.90579e+06	975235	6.16109e+06	561808	3.97502e+06		3.59333e+06	2.95914e+06	1.21561e+06	2.0906e+06
Q99805	1.58182e+07	1.1959e+07	1.8243e+07	1.26715e+07	3.90884e+07	3.25724e+06	1.28593e+07	1.12779e+07	6.08388e+06	1.86128e+07
Q6NSI4		1.0191e+06	7.7272e+06		234829			2.34415e+06		109943
Q8TBC5	1.4099e+06	475950	1.31692e+07	616496	296166	1.19877e+06		7.45539e+06	839898	6.9975e+06
Q12959	311400	656666	2.88355e+06	346239	2.5332e+06		1.66473e+06	670456	1.52136e+06	2.23195e+06
Q9Y240	771710	1.33896e+06	9.65938e+06	1.8187e+06	6.63057e+06	1.71471e+07	842346	11523220	4.4187e+06	2.98044e+06
P51532		288443	483483					229573
P02743	6.60899e+06	758301	2.59218e+06	1.33247e+06	2.42266e+07	4.92254e+07	3.62478e+07	570475	1.27472e+08	3.8083e+06
P40222	4.30718e+06	4.73496e+06	1.18209e+07	4.80824e+06	9.94887e+06		907532	3.5119e+06	1.30237e+06	2.9389e+06
P20042	1.23383e+06	3840833	8.59106e+06	7.62074e+06	26007914	938213	3.78215e+06	5.05176e+06	2.27301e+06	4.92539e+06
Q9Y4W2	362099	2.43596e+06	8.6693e+06	1.09925e+06	2.62983e+06	569776	2.39854e+06	4.46206e+06	889315	2.76671e+06
P42766	4.33667e+06	7.43409e+06	1.43404e+07	2.30795e+07	76096862	1.46647e+06	5.72694e+06	5.02358e+06	5.8274e+06	9.53018e+06
Q16775	7.19546e+06	1.94627e+06	1.52695e+07	9.28558e+06	2.29612e+07	1.0399e+06	8.78927e+06	1.80687e+07	5.79113e+06	1.45945e+07
Q92544	2.02621e+06	4.65112e+06	1.17365e+07	1.19191e+07	1.41593e+07	201716	1.41293e+06	8.23915e+06	1.57371e+06	1.73283e+07
Q9UDT6	108914	588014	797210	5.62708e+06	1.54984e+06	1200392		433653		441122
P49407	1.00926e+06	209626	1.99111e+06	542359	1.04762e+06		2.16679e+06	842644	911680	305565
P48378		1.2972e+06	3292397	2.90563e+06	3.30605e+06			1.69908e+06		1.2199e+06
Q8TEQ6	2.13827e+06	2.33819e+06	7.97437e+06	625105	3.93405e+06	4.23715e+06	4.31608e+06	4.36886e+06	6.26854e+06	5.09826e+06
Q13131	4.18693e+06	5.38843e+06	9.35445e+06	1.91226e+06	5.95582e+06	1.75564e+06	3.40003e+06	5.54024e+06	2.7072e+06	5.21439e+06
P49756	1.37938e+06	2.63963e+06	1.18344e+07	8.3055e+06	1.9546e+07		2.45803e+06	3.37491e+06	3.00076e+06	5086096
P35858	399248				414989	5.17545e+06	969582		2.09026e+06
Q6VY07	1.5334e+06	415723	1.47022e+06	430108	505708		1.78355e+06	605643	907843	649132
Q9Y6Q5		2.66972e+06	3.14309e+06	2.8687e+06	9.85371e+06		377404	1.26671e+06	1.03176e+06	2.8968e+06
P14678	9.25732e+06	1.5536e+07	4.26847e+07	7.48024e+06	2.11482e+07	2.42979e+06	6.61146e+06	2.27017e+07	8.17498e+06	2.37575e+07
O75569	6.77e+06	2.35501e+06	5.80091e+06	2.21909e+06	4.22492e+06	912756		2.90772e+06	752130	4.83668e+06
Q8NE86	788960	2.08436e+06	6.54963e+06	240722	1.19084e+06	767643	2.10819e+06	4.24777e+06	1.29515e+06	2.01257e+06
Q9NQR4	2.50828e+06	5.23338e+06	6.53322e+06	5.95552e+06	2.01132e+07	2.44154e+06	9.92147e+06	3.07641e+06	6.41603e+06	8.0965e+06
Q15126	3.89108e+06	5.1356e+06	1.5654e+07	612758	1.13508e+07	623313	2.35493e+06	2.6534e+06	2.0915e+06	1.004e+07
Q99729	2.50804e+06	4.45097e+06	1.73876e+07	2.0893e+06	5.55374e+06	1.87108e+06	2.52825e+06	1.10139e+07	5.37034e+06	8.57162e+06
Q7Z4S6	2.73608e+06	840754	3.95855e+06	160968	600096	1.37516e+06	2.98145e+06	698620		4.27357e+06
P05026	114388564	2.59387e+07	88157102	1.08689e+07	4.20816e+07	2.75629e+06	1.80588e+07	69860352	7.48536e+06	3.30386e+07
Q96FV2	188026	945214	4.55165e+06	1.41426e+06	3.50326e+06		3.61162e+06	4.61735e+06	1.39204e+06	2.43764e+06
Q02153	448494	541417	1.50846e+06	148584	1.84067e+06	2.75423e+06	6.09641e+06	636474	1.64168e+06	629521
Q7L9L4	3708567	7.30102e+06	1.88887e+07	962887	6.04897e+06	497189	5.91956e+06	9.82326e+06	3.64898e+06	1.40995e+07
Q8N6T3	1.07958e+06	2.14311e+06	5.37493e+06	1.3417e+06	2.81743e+06	1.48884e+06	1.72726e+06	1.17917e+06	1.04642e+06	4.70243e+06
Q9H425	492422		816225	410766	1.5239e+06	2.67074e+06	4.19371e+06	419761	7.68849e+06
Q15555	5.69987e+06	1.44093e+06	17822886		3.2478e+06	1.2176e+06	8.39946e+06	3.39894e+06	3.15897e+06	1.26226e+06
O75688	975986	742466	2.24965e+06	885394	1948999		535731		644281	1.47627e+06
Q92522	1.42303e+06	4.60307e+06	3.04722e+07	3.58409e+06	1.7373e+07	1.71402e+06	2.26662e+06	18753891	8.02677e+06	2.30257e+07
P31689	2.31135e+06	6.96072e+06	1.47604e+07	928140	3.18871e+06	190368	3.00813e+06	7.85978e+06	3.05791e+06	1.02146e+07
Q9P265	5.14356e+06	3.52772e+06	5.05054e+06	1.83218e+06	6.11273e+06	499545	255733	3.37608e+06	1.18998e+06	2.38705e+06
P30838	799181	500389	941052	819495	792087		824062		730181	4.3837e+06
Q15819	2.28281e+06	1189754	6.19638e+06	1.1424e+06	3.94737e+06		2.53767e+06	1.68669e+06	1.66599e+06	2.44982e+06
Q8WWI1	345613	392843	4.99767e+06	519463	1.24182e+06			1.66051e+06		241612
Q15113	488765	1.39991e+06	4.78744e+06		1.41811e+06	1.42171e+07	2.96206e+06	4.74791e+06	3.75847e+06	462990
P42566	3.51546e+06	267340	5.01047e+06	609134	2.50708e+06	472188	2.33816e+06	538591	6.19589e+06	3.1673e+06
Q14103	1.80463e+07	1.90599e+07	6.38016e+07	1.43571e+07	49108451	6.24584e+06	1.1553e+07	4.07449e+07	17875244	5.04367e+07
Q16610	2.98283e+06	670115	2.05089e+06	672515	1.48282e+06	1.45297e+07	1.7987e+06	1.30479e+06	2.49528e+06
O15127		1.61619e+06	2404411	1.08865e+06	6.43775e+06	1.78073e+06	1.33776e+06	1.95386e+06	1.29283e+06	1.8748e+06
P32929		1.2958e+06	13458	1.19768e+06	5.31739e+06				544118
P0CG37	533551	2.26956e+07	1.41335e+08	245806	1.11403e+06	963898	2337667	3.56157e+08	5.16465e+08	3.67437e+07
P15170	4.66323e+06	2.22698e+06	6.59306e+06	4.5583e+06	1.27865e+07	1.63741e+06	1888413	3.23851e+06	3.7759e+06	2.20425e+06
Q15118	8.90418e+06		899506	173676	633094		682266	482960	300840	334088
P43897	743102	4.63035e+06	1.67654e+06	516001	2.66221e+06		1226070	1.04595e+06		442241
Q9BXX0	1.90628e+07	895986	9.34195e+06	596634	3.33883e+06	1.12059e+08	3.22195e+06	1.48319e+06	6.53581e+06	2.15339e+06
P05413	1.11934e+07	1.59178e+06	2.28864e+06	5503146	561099	4.69489e+06	5.90358e+07	1.57145e+06	6.76043e+06	1.93746e+06
Q9NYL4	3.37468e+06	7.27527e+07	1.53409e+08	1.15563e+08	2.631e+08		2.28814e+07	1.28282e+07	6.08488e+07	21433930
Q99426	1.64699e+07	8.64652e+06	3.71155e+07		6.75375e+06	1.37548e+06	1.04899e+07	2.18655e+07	6.52978e+06	2.20536e+07
Q9Y6X4	2.82779e+06	1.84248e+06	8.26374e+06				448147	2.7827e+06		3.04621e+06
O14949	4.59472e+07	1.18341e+08	1.93017e+08	2.24105e+07	1.71211e+08	9.53305e+08	3.25764e+08	1.34071e+08	1118061702	7.20869e+07
Q13451	6.47896e+06	2.83781e+06	1.11477e+07	601979	3.15978e+06		1.25623e+06	3.24056e+06		6.18726e+06
P42025	4.68033e+06		6.67662e+06	1.95553e+06	5.24793e+06		707558	3.22412e+06		1.00527e+06
Q15006	1.0185e+06	2.18507e+06	6.44583e+06	2.6676e+06	5.52507e+06		450748	960588	477322	3.33054e+06
Q9UKU0	4.83973e+06	1.39341e+06	818641	901678	881128	1.05464e+06	538053	744676		1.35289e+06
Q16787			388606			1.12313e+06	1.60138e+06		3.99603e+06	370838
Q9Y496	9.02159e+06	8.24841e+06	8.08715e+06	2.21251e+06	1.42852e+06	2107318	2.30199e+06	6.94788e+06	2.04426e+06	1.67194e+07
Q14914	2.81085e+06	5.86718e+06	6.55278e+06	2.91482e+06	1.07706e+07	1.20628e+06	1.27877e+07	2.59013e+06	5.2357e+06	7.55895e+06
P20039	232270	2.54947e+06	2.29976e+06		4.27998e+06	2.52088e+06	6.25841e+06		2.65639e+06	831795
P98095	230498	146728	148214		339372	1.15688e+06	1.43459e+06	136652	1.53767e+07	186880
Q99615	6.6158e+06	4.72402e+06	1.30839e+07	2.70598e+06	1.03357e+07	11441378	6.24976e+06	1.04607e+07	1.42474e+07	5.05776e+06
Q6UW02	689986	632164	1.16181e+06	2.54084e+06	8.0029e+06	304953	1.34176e+06	896149	491861	970963
O43660	204889	1.00508e+06	4876504				468206	3.22038e+06	300714	1.81769e+06
P01861	1.59395e+06	394218	424122	843482	3.47789e+06	1.10242e+07	949303		4.48051e+06	527770
Q9UMR2	2.84025e+06	3.11592e+06	4.16449e+06	1.82702e+06	9.159e+06	152087	3.65006e+06	2.04333e+06	319317	3.27068e+06
P46976	336017	1.28462e+06	9.61071e+06	1.01846e+06	1.03464e+07		8.98763e+06	2.84448e+06	4454338	8210140
P22307	8.30455e+06	2.63962e+06	9.06853e+06	480778	4.57786e+06	273775	1.03096e+06	4.91229e+06	3.00978e+06	6.26748e+06
Q5T1M5	1.90183e+06	1.67172e+06	7.957e+06	503501	4.08596e+06		3.13192e+06	441788	2510122	2.62997e+06
P42677	7.01557e+06	3.57989e+06	1.03811e+07	1.15145e+07	3.09017e+07	3.8065e+06	6503966	4.62088e+06	3832404	5.05948e+06
P36969	1928321	3.19502e+06	2.09341e+06	999305	3.51524e+06	657478	2.25235e+06	2.52958e+06	1.93564e+06	1.05263e+07
Q92947	3.26989e+06	1.7001e+07	6209756	5.50084e+06	1.58213e+07	1.15053e+06	5.1063e+06	7.71903e+06	1.07938e+06	8.89494e+06
Q14157	2.37897e+07	1.96511e+07	1.77014e+07	15920078	1.76511e+07	1.78795e+07	1.6097e+07	2.34413e+07	23552350	1.87198e+07
Q8NBM8	1.46844e+06	4.5483e+06	1.24556e+07	355506	796661		982338	5.95897e+06	297707	5.89072e+06
P49750	115864	787957	3.27221e+06		667948			1.43262e+06		3.10582e+06
Q8NC56	2.56637e+07	2.77947e+07	1.3719e+08	1.73249e+08	4.87827e+08	9.09171e+06	1.79174e+07	3.02224e+07	4.11044e+07	2.48776e+07
P63096	1.263e+06	2.26865e+06	7.24376e+06	379864	1.82727e+06		1.22632e+06	4920805	2.38166e+06	5.75588e+06
P07203	3.51252e+06	1.77814e+06	4.26039e+06	2.50843e+06	9.98692e+06	2.48904e+06	6.73589e+06	1.40203e+06	7.61606e+06	7.96146e+06
Q13217	5.18184e+06	3.37533e+06	1.7208e+07	7.10988e+06	1.74589e+07		4.00957e+06	2.6083e+06	2.00883e+06	7.77529e+06
P33240	2.42844e+06	4.9848e+06	1.04106e+07	831896	2.83534e+06	514813	3.40021e+06	3.68947e+06	1.11721e+06	3.62234e+06
P22830	2.15283e+06	3.7599e+06	6.43204e+06	1.70407e+06	7.91513e+06		5.30278e+06	6.33427e+06	973817	7.71355e+06
Q6YHK3	1.42586e+06	157819	304960				2.34453e+06		394413
Q9NXG6		461666	3.79667e+06				2.05183e+06	496913		4.34442e+06
P26447	8.48997e+06	1.74458e+06	2.13539e+07	2.46595e+06	1.60359e+07	4.07451e+07	1.72285e+07	1.86652e+06	9.44281e+07	8112105
Q9Y371	3.71626e+06	607194	3.95423e+06	3.04009e+06	4.54326e+06	1.91529e+06	6.7573e+06	1.19176e+06	5.83363e+06	2.82993e+06
Q8TCD5	150630	19460.1	5.14198e+06	38178.8	1.12049e+06	19047.2	1.59984e+06	1.46623e+06	1.41721e+06	984400
Q9UMY4	4.67236e+06	665349	1.50051e+07	1.54748e+06	5.9571e+06	2.7315e+06	8.22587e+06	5.22019e+06	9.66734e+06	4.43126e+06
O75251	4.79257e+06	6.06997e+06	6.43096e+06	3.81816e+06	1.1925e+07	1.16011e+06	1.12909e+07	3.90467e+06	3.61263e+06	7.96495e+06
O95299	5.73677e+06	4.01087e+06	7.05798e+06	4.41876e+06	1.58456e+07		8.94128e+06	2.45068e+06	1.83274e+06	1.07412e+07
Q9Y5X3	4.15217e+06	2.53928e+06	8.30462e+06	2.84634e+06	5.139e+06		3.94552e+06	3.74377e+06	1.6384e+06	3.62688e+06
P05089	4.42563e+06	180302	127969					314243		132051
P18031	960078	1.91973e+06	5.99834e+06	605308	3.9717e+06	398876	2.19691e+06	3.68046e+06	1.47021e+06	3.765e+06
Q13976	291085		384163	467031	5.5888e+06	9.19291e+06	5.68077e+06	714893	6.31915e+06	245610
Q96EY7	2.04888e+07	1.58305e+07	1.50979e+07	2.30674e+07	9.13053e+07	1.13341e+06	1.69679e+07	7482202	5.4322e+06	1.39591e+07
P35443	214675	1.61776e+06	1.46726e+06			559714	2.64489e+07	512211	3806606	196163
Q9H0U3	1.57921e+06	328884	3.61997e+06	6.68547e+06	1.62839e+07	1.73305e+06	1.60409e+06		3071782	1.67038e+06
Q9NQ94	333889	4.07186e+06	1.12263e+07	1.52345e+06	2.55954e+06		521907	2.02268e+06	1.37002e+06	3.27881e+06
O75436	5.11862e+06	1.09445e+07	3.57322e+07	4.51783e+06	9.49275e+06	3.26411e+07	3.91304e+06	5.49439e+06	5.7584e+07	5.35658e+06
P15374	2.58368e+06	3.54569e+06	1.46121e+07	2.79808e+06	8.64207e+06		4.30479e+06	3.70722e+06	1.36279e+06	6.40199e+06
Q9NP61	945899	537519	1.74156e+06	1.7073e+06	7.38967e+06		1.55144e+06	869468	473900	800013
Q9UPY8	8.77007e+06	1.69864e+07	1.31072e+07	7.25653e+06	469585	10958055	3.42338e+06	1.72583e+07	2.80265e+06	1.77416e+07
P82979	4.89475e+06	7.98824e+06	2.79136e+07	2.74713e+06	1.48365e+07	1.01928e+06	5417192	1.39988e+07	6594937	1.5514e+07
Q9UKU7	1.68564e+06	2.12159e+06	3.36909e+06	3.82162e+06	1.31026e+07	237982	1.5539e+06	2.19491e+06	1.1046e+06	1.67593e+06
Q9H479	8.71394e+06	1.86106e+06	1.38548e+07	1.08196e+06	5.09595e+06	5.55311e+06	6.40865e+06	8.42762e+06	6109911	7.20251e+06
Q15493	366219	630811	4.85865e+06	8.82585e+06	1.71076e+07			1.07117e+06	1.01674e+06	594646
Q86VN1	3.94361e+06	6.94041e+06	3.9062e+06	5.21203e+06	6.45947e+06	3.67028e+06	6.2463e+06	6.8682e+06	4.30066e+06	6.161e+06
Q12979	3.01958e+06	4.38752e+06	7.53169e+06	1.23174e+06	7.85539e+06		2.73234e+06	3.87524e+06	1.12252e+06	3332048
P16989	2.04118e+06	1.14078e+06	2.79014e+06	6.94715e+06	1.8953e+07	406964	2.04668e+06	967353	5.72258e+06	1.49809e+06
Q9NYL9	6.20451e+06	4.26563e+06	9.55263e+06	2.16089e+06	1.7983e+07	2.26868e+07	9.25332e+06	6.36463e+06	15567435	2.41902e+06
Q86XX4	118885		230829		9.38397e+06				646464
O75146	779616	2.01014e+06	7.59116e+06	446404	1.83733e+06	1.30946e+06	1127407	2.95734e+06	773051	2.00994e+06
B9A064	3.69258e+06	616988	3.95146e+06	920531	5176410	3.23588e+07	3.89409e+06	196922	953819	2.40851e+07
Q15286	1.91181e+06	2.33664e+06	1.25888e+07	2.46919e+06	453588	1.38701e+06	7.03611e+06	6.46273e+06	3.98042e+06	5.36373e+06
Q9Y5Z4	444423	1.57784e+06	9.97535e+06	3.86563e+06	3.21279e+06	1.43508e+06	4.15391e+06	1.25534e+06	3.39954e+06	2.63301e+06
P33908	1.28169e+06	1.05095e+06	4.15852e+06	1.55351e+06	3.67655e+06	1639487	483399	1.76182e+06	2.50164e+06	1.19396e+07
Q8IWX8	3.22742e+06	3.40452e+06	8.25772e+06	3.04692e+06	3.94759e+06	589914	381555	7.55606e+06	674288	8.1683e+06
O75663	2.19234e+06	2.45646e+06	8.71896e+06	4.3636e+06	4.19693e+06	2.51097e+06	1.57467e+07	5.56885e+06	3.18579e+06	5.92285e+06
P11498	8146282	1.21165e+06	4.47859e+06	2.9761e+06	7.99258e+06	3.41225e+06	8.03529e+06	1.18681e+06	7.08458e+06	2.12257e+06
Q9Y4E6	1.80234e+06	906738	4.02983e+06		751348	584273	1.66548e+06	3.37085e+06	1.56399e+06	5.88037e+06
Q96DA2	5.67754e+06	708961	3.91865e+06			1.10768e+06	4.31889e+06	4.49251e+06		1.79419e+06
Q96P47	8.14365e+06	3.6617e+06	6.87856e+06		941748		1.12865e+07	4.62532e+06	3.26215e+06	4.16703e+06
P83916	1.35749e+06	4.24529e+06	1.32504e+07	1.64861e+06	5.44309e+06	826378	1.37879e+06	1.11762e+07	2.29172e+06	9.98065e+06
Q96A26	9.0595e+06	4.42446e+06	1.80393e+07	9.51626e+06	1.60313e+07	549169	7.80928e+06	10666092	1.2394e+06	4.86748e+06
Q9BZE1	2.60937e+06	2203495	2.43261e+06		667405	1673279	1.53919e+06	522720	1.98576e+06	1.84558e+06
Q8IY67		1.01624e+06	5.09984e+06		630528		400641	3.3672e+06		3.43989e+06
P13693	1.23634e+07	9.61234e+06	38432458	1.35153e+07	3.64127e+07	6.7182e+06	17272860	1.39058e+07	9.69738e+06	1.55905e+07
O15355	1.83699e+06	2.87502e+06	9.21196e+06	1.81263e+06	2.7828e+06	1.18941e+06	1.11388e+06	3.9075e+06		3.05229e+06
P18754	2.67654e+06	2.90878e+06	1.32709e+07	2.02931e+06	6.84223e+06	446985	2.07984e+06	1.11758e+07	495088	1.24068e+06
Q9NRG7	3.81249e+06	770919	2.15964e+06	549250	3.25396e+06	13698.2	1.47823e+06	2.60248e+06		5.07654e+06
P61006	177703	154293	664086		1.06814e+06		283580			302837
P06681	2.42532e+06	194346	715520	664982		1.87682e+06	812102			347501
P16298	472384	320617	693445	614974	601283		489132	580138		680518
P57088	5.65973e+06	9.10437e+06	3.08254e+07	5.61549e+06	1.29761e+07	824239	2.52059e+06	1.45905e+07	3.04981e+06	1.2605e+07
P20645	1.17271e+06	731753	5.70855e+06	247353	1.75037e+06		504531	2.35464e+06		2.41277e+06
O00505	2.22286e+07	2.61698e+06	6.20422e+06	551676	3.8521e+06	430938	7.67432e+06	2.36365e+06	1.59004e+06	1.71562e+07
Q96S97	2.69386e+06	4.32926e+06	9.24946e+06	1.84997e+06	7.35195e+06	7.77568e+06	2.6142e+07	7.40678e+06	2.28324e+07	4.20819e+06
Q969P0	161882	202022	1.76043e+06	318938	1.04312e+06	578287	323301	803313	2.99436e+06	3.43404e+06
P56545	686637	809442	3.78032e+06	5.043e+06	5.69765e+07	344838	312755	1.18476e+06	417952	2.70752e+06
Q00688	4.57389e+06	7.94897e+06	2.38036e+07	5.91327e+06	1.76637e+07	690575	4.39024e+06	1.19084e+07	5.01346e+06	1.84034e+07
P62316	6.93398e+06	1.23458e+07	2.84647e+07	5.59968e+06	1.58341e+07	1.32005e+06	5.25685e+06	1.46618e+07	9.11549e+06	1.92863e+07
Q92530	4.91054e+06	4096579	1.49562e+07	2.80704e+06	9.43403e+06	1.7942e+06	4.91191e+06	8.44083e+06	6.44805e+06	9416500
Q9UMX5	1.31286e+06	2.68945e+06	2.27986e+07	2.47528e+06	2.26596e+06	359869	2.68304e+06	1.3387e+06	7.75102e+06	8206981
Q9NR30	604431	2.94545e+06	5.13133e+06	1.83309e+06	4.98795e+06	759690		2.90528e+06	917112	7.318e+06
Q9Y2T2	2.58402e+06	1.97141e+06	6077018	1.2008e+06	7.61445e+06	619087	1.85705e+06	1.57294e+06	2.61587e+06	4.92409e+06
O96000	5.17385e+06	4.45757e+06	5.46527e+06	3.63337e+06	1.32806e+07	976116	2.03406e+06	2.32886e+06	3.83176e+06	1.0006e+07
Q96P16	390485	884884	7.05119e+06	286872	554860	301404	557040	3.85229e+06	263728	2.94024e+06
Q9UIQ6	3.46831e+06	1.88991e+06	4.49513e+06	586646	2.69313e+06	2.01879e+06	3.93708e+06	3.39831e+06	3.27645e+06	5.11636e+06
Q8IUD2	2.40882e+06	2.86305e+06	1.21361e+07	3.50437e+06	6384632		2.3632e+06	4.27431e+06	824035	797512
Q9UBY9	321864	162543	693206		553661	460743	6.86437e+06	131849	1.7665e+06	473723
Q99959	417327	1.50586e+06	2.55096e+06	4.54348e+06	8333330	1.03971e+07	3.27928e+06	2.6459e+06	3.5495e+06	397518
O15498	3.672e+06	4.52716e+06	1.08929e+07	2.00797e+06	9.34084e+06	1.21423e+06	4.36454e+06	4.562e+06	5.76929e+06	4.18453e+06
P22694	383839				758617		891670		384069
Q2M2I8	4.41828e+06	1.22278e+06	2.44518e+06	295906	1.79407e+06	345189	1.15981e+06	1.68466e+06	697862	2.68078e+06
Q92542	2.22569e+06	1.98591e+06	7.53803e+06	2.52104e+06	8.54228e+06	623452	1.26916e+06	2.91421e+06	4.14834e+06	8.9382e+06
P35659	509979	1.54279e+06	8647864	767945	5.33852e+06			3.86839e+06	8.09449e+06	4.53283e+06
Q96I15	186844	2.81929e+06	1.5346e+06	4.51621e+06	1.34786e+07		1.60399e+06	251009	248098	920428
P46782	9.72585e+06	1.39938e+07	3.12514e+07	3.91286e+07	1.0547e+08	3.99893e+06	1.15462e+07	1.19381e+07	1.13034e+07	1.49892e+07
P55769	3.53528e+06	7.40063e+06	1.60198e+07	1.08059e+07	1.80672e+07	249490	5.19302e+06	8.09326e+06	723925	1.91888e+07
Q04760	3.72141e+07	2.14109e+07	4.84613e+07	2.44298e+07	4.67649e+07	2.50923e+07	4.74558e+07	3.12635e+07	5.04727e+07	2.59086e+07
Q9Y6E2	7.6401e+06	858943	5.59541e+06	1.9481e+06	4.75511e+06	3.14293e+06	5.59818e+06	1.15551e+06	547932	620855
Q8N1G2	887391	2.46707e+06	4.26844e+06	1.43686e+06	2.90031e+06	1.23667e+06	25365790	3.72355e+06	2.4343e+06	2.6076e+06
P62913	5.42757e+06	6855047	1.34717e+07	23967092	8.48086e+07	1.81707e+06	5.1377e+06	7.48848e+06	7.58083e+06	8.85048e+06
P39687		2.6943e+06	1.19009e+07	1.78274e+06	4.06507e+06		814448	4.96998e+06	2.5383e+06	9239702
P17540	3.80989e+06			395359						449239
P50914	9.3291e+06	1.35345e+07	2.72216e+07	4.39806e+07	1.15244e+08	2.56951e+06	9865952	1.24533e+07	9.32536e+06	1.69728e+07
Q13242	1.94726e+06	2.37273e+06	1.68854e+07	2.46117e+06	6.50374e+06	403300	1.05238e+06	8.97147e+06	2.08968e+06	6.71452e+06
P19404	3.18558e+06	6.88007e+06	3.2352e+06	5.79234e+06	1.26629e+07	1.62473e+06	1.14325e+07	2.89497e+06	4.96617e+06	1.13471e+07
O95302	17900122	2.89525e+06	5.14047e+07	2.0874e+06	2.28291e+06	3.52777e+06	5.50748e+06	2.14949e+07	6.47277e+06	3.72969e+06
Q9Y6D5	1.38491e+06	1.51095e+06	2.54851e+06	1.26003e+06	5.29439e+06	176262	127045	1.8868e+06	637295	1.41146e+06
P47929	3.20165e+06	110653		277676		171780			276026	1.18082e+07
Q5T6V5	7.67766e+06	2.93827e+06	1.89277e+07	1.09931e+07	9.16784e+06	11973320	8.07137e+06	3.28168e+06	1.02841e+07	1.28939e+07
Q9H1B7		2.1584e+06	6278634		1.00012e+06			3.8809e+06		1.25479e+06
P10606	5.90864e+07	4.50685e+07	6.01249e+07	2.598e+07	6.75987e+07	2.4535e+08	56185451	3.81807e+07	1.75927e+08	5.48658e+07
Q9NQ48	3.93094e+06	2.2522e+06	1.91353e+07	1.77801e+06	3.34393e+06	14840600	3.8467e+06	7.57488e+06	3.57354e+06	8.77521e+06
Q8IXI2	6.56843e+06	7.17611e+06	12561202	1.35623e+06	3.37246e+06	391891	3.09357e+06	1.3736e+07	2.18457e+06	9.08484e+06
[truncated: 3,015 more rows]
