# Supplementary material for: A Micro-Quantitative and FFPE-Compatible Workflow for Immunohistochemistry-Guided Spatial Proteomic Analysis of Cellular Subpopulations Within the Tumor Microenvironment
Source: Bioengineering (Basel). 2026 Jun 11;13(6):678. doi: 10.3390/bioengineering13060678 (PMC13296145; doi:10.3390/bioengineering13060678)
Supplement: Supplementary file 1 [file bioengineering-13-00678-s001.zip › bioengineering-4297113-supplementary/Supplementary Figure & Tables/Supplementary Table S2-Normalization.xlsx]

## Sheet: normalization
	Entry Name	Patient1 AGR2+	Patient2 AGR2+	Patient3 AGR2+	Patient4 AGR2+	Patient5 AGR2+	Patient1 AGR2-	Patient2 AGR2-	Patient3 AGR2-	Patient4 AGR2-	Patient5 AGR2-
P35749	MYH11_HUMAN	0.469874	-0.199882	-0.108319	-1.34151	-0.335762	3.41818	6.30186	-0.166064	3.03967	1.0921
P21333	FLNA_HUMAN	2.25425	2.04741	1.36395	1.88477	1.59371	4.23299	6.16426	1.97961	3.9966	1.94922
Q09666	AHNK_HUMAN	-0.861463	-0.381778	-0.0999331	-0.491529	0.575525	1.18288	2.00443	-0.452526	3.26214	-0.774174
P12111	CO6A3_HUMAN	1.39816	4.13829	1.85729	0.493964	2.33607	5.22874	4.49229	0.609842	4.52129	1.43245
Q15149	PLEC_HUMAN	1.8091	0.974406	1.1065	1.09333	1.24275	1.524	2.73272	0.634241	2.25573	0.237156
P35579	MYH9_HUMAN	1.37063	0.888915	1.27203	1.03498	1.82614	3.14639	0.80631	0.709195	2.65107	0.899111
Q14204	DYHC1_HUMAN	1.28703	0.982819	0.980039	0.589517	0.901975	-0.0502962	1.00557	0.951852	0.735689	1.69713
Q13813	SPTN1_HUMAN	0.860403	0.465482	0.41939	0.675644	0.820606	0.0377462	0.0704545	0.193545	2.30414	-0.0839795
Q01082	SPTB2_HUMAN	0.0643931	-0.625198	-0.240112	-0.00754835	0.104312	-2.01953	-1.43704	-1.35552	1.86422	-1.53267
Q14315	FLNC_HUMAN	-3.12892	-3.04629	-2.81384	-3.9413	-3.19243	-2.27019	2.77105	-2.97352	-2.32196	-2.5039
P98160	PGBM_HUMAN	-1.50037	0.301577	0.294503	-1.47174	1.32552	1.0946	2.49007	-1.01618	2.46555	-0.212455
Q9Y490	TLN1_HUMAN	-0.442609	-0.479115	0.317406	-1.10267	-0.273014	1.04289	1.87867	-0.10763	1.19661	-0.0923915
P35580	MYH10_HUMAN	-1.97886	-1.58806	-0.486925	-2.69968	-1.63751	-0.903349	-2.31028	-0.671967	0.775816	0.754618
P08670	VIME_HUMAN	6.82986	5.71667	6.6251	5.44496	4.54351	5.44406	4.8775	6.58077	5.49468	5.26189
Q99715	COCA1_HUMAN	-1.35132	-0.854639	-1.38964	-2.95072	-2.72356	2.43827	-0.196534	-1.0632	-2.78536	-2.70352
O75369	FLNB_HUMAN	-0.48792	0.295887	-0.807562	0.301827	0.502977	-0.0188556	-0.992694	0.0436386	-0.0165283	1.48393
P01024	CO3_HUMAN	0.694218	0.18348	0.13011	-0.0916311	0.0339883	2.65188	-0.490389	0.616034	1.60207	-0.363958
P12814	ACTN1_HUMAN	0.459692	0.753178	1.51402	-0.576962	0.331273	2.39321	3.02959	1.54651	2.87471	-0.597244
Q00610	CLH1_HUMAN	1.11882	1.49742	2.18678	0.308087	0.881814	-0.696018	-0.448947	1.36875	0.650396	1.57726
P63267	ACTH_HUMAN	3.7362	3.79864	4.0668	2.78697	3.72838	5.94958	6.80355	3.88553	5.92097	3.66106
O43707	ACTN4_HUMAN	0.538863	0.354602	1.36962	0.479926	1.1534	2.35777	2.14119	1.06689	1.79353	0.764879
P18206	VINC_HUMAN	-0.00986132	-0.541339	-0.481011	0.133435	0.860397	2.46827	2.94707	-0.900349	2.09111	-0.127038
P17661	DESM_HUMAN	-2.08252	-3.22671	-1.63056	-2.63623	-2.83791	-1.52322	6.14503	-2.02607	-1.59676	-1.17571
P24821	TENA_HUMAN	-0.571704	-4.43064	-3.0954	-4.30726	-3.80966	2.26806	2.69824	-4.17292	-4.60221	-4.03839
O15061	SYNEM_HUMAN	1.59533	-3.98985	-4.56305	-2.79297	-2.24487	-2.91275	3.05578	-3.96347	-2.88138	-3.82753
P02751	FINC_HUMAN	0.516905	0.416614	0.485707	-1.62475	-1.70829	3.24324	1.21727	0.769901	1.33432	-1.69649
P78527	PRKDC_HUMAN	1.14087	1.70161	1.28542	1.1764	1.47983	-1.12256	-1.23576	1.31965	-0.422647	1.52953
P46821	MAP1B_HUMAN	1.56058	-0.492653	0.693385	-3.54469	-2.99678	-2.33081	-2.8343	0.65164	-1.64976	-0.619813
P68133	ACTS_HUMAN	-0.0342514	-0.525442	0.520792	-1.44664	-0.102831	1.83195	1.62079	-0.00994263	2.0157	-0.692694
P60709	ACTB_HUMAN	3.69142	3.51782	3.85071	2.96474	3.24975	4.12067	4.28224	3.81355	4.35564	3.68549
O15230	LAMA5_HUMAN	-1.96792	0.251114	-0.0137353	-1.8526	0.421035	1.46342	0.826722	-0.459635	2.08574	-1.28032
P53396	ACLY_HUMAN	1.99441	0.779664	2.21156	-1.46066	-1.35038	-2.36166	-2.41104	1.76551	-1.12329	2.04484
Q05707	COEA1_HUMAN	-1.23449	-0.641191	-0.919066	-2.09283	-0.481681	3.39055	-0.447349	-1.32548	1.30884	-0.484627
P15924	DESP_HUMAN	1.65372	1.24595	0.512857	1.60305	-0.476055	0.898404	0.18515	1.01587	0.812888	1.2766
P05787	K2C8_HUMAN	2.57628	3.87636	3.66347	3.88908	4.32768	-3.31864	0.110809	3.43616	-0.918301	1.29718
Q7Z406	MYH14_HUMAN	-1.94409	-2.38638	-1.15526	-3.07682	-1.6645	-4.62987	-3.5445	-0.812864	-4.78278	-1.61187
Q14980	NUMA1_HUMAN	-2.4284	-2.1501	-0.724158	-2.52675	-1.791	-4.38222	-4.09244	-0.856861	-2.75243	-1.71196
P02768	ALBU_HUMAN	5.6769	4.41699	4.71639	3.51224	4.68178	7.16153	4.06346	4.75991	5.07385	4.06178
P11021	BIP_HUMAN	0.590526	2.00653	2.65362	3.27153	3.34934	-1.05075	-0.122038	1.26295	0.497307	2.59267
Q9P2E9	RRBP1_HUMAN	-2.03388	-0.124807	-0.323836	2.23981	2.48202	-2.1681	-2.58299	-1.26605	-1.78946	-1.51565
P04264	K2C1_HUMAN	4.13139	4.98635	1.74186	2.74798	-2.74798	-1.68992	1.39255	2.47961	2.14722	3.71117
P02545	LMNA_HUMAN	1.76881	1.36793	2.60958	1.43613	2.11859	2.43713	1.79309	3.04552	3.12237	1.28588
P07237	PDIA1_HUMAN	0.417141	0.98922	1.68395	3.29172	3.53046	-1.83831	-1.61268	0.236429	0.0822255	0.231716
P14625	ENPL_HUMAN	1.11477	2.08849	3.46312	2.76102	3.15069	-0.30395	-0.180624	1.76457	1.1117	2.34436
P0C0L5	CO4B_HUMAN	-0.553572	-0.906502	-1.81761	-3.12229	-1.74063	0.863041	-2.31338	-1.75071	-0.7332	-1.63156
P15085	CBPA1_HUMAN	-2.66757	-3.19088	-2.44854	5.9006	5.10825	-2.81926	-3.33328	-2.74295	0.546056	-3.17295
P04406	G3P_HUMAN	3.53864	2.81387	4.02289	0.860985	1.36089	1.22822	2.031	3.87413	1.47333	2.41341
P22105	TENX_HUMAN	-4.17942	-2.84399	-3.48716	-3.37881	-2.44331	-0.938773	-0.993683	-3.2125	0.0005719	-3.67848
P46940	IQGA1_HUMAN	-1.05256	0.248336	-0.505117	-0.573424	0.0260601	0.682499	0.0833492	-0.865769	0.621613	0.305897
P14618	KPYM_HUMAN	3.6787	1.45473	3.13457	0.243127	0.717218	0.948379	1.06613	3.11565	1.89173	1.67469
Q9HBL0	TENS1_HUMAN	-0.763071	-5.83128	-4.67466	-4.01258	-2.65793	-1.59604	-0.255026	-5.48355	-0.748425	-5.29295
P0C0L4	CO4A_HUMAN	-20.0681	-20.0681	-20.0681	-20.0681	-9.45235	-7.97393	-20.0681	-20.0681	-20.0681	-20.0681
P08133	ANXA6_HUMAN	0.947845	-0.0883489	0.560926	-0.366626	0.25977	0.712686	1.41764	0.657289	1.52798	1.94747
P04114	APOB_HUMAN	-2.3482	-2.36378	-3.0988	-2.01934	-1.20556	1.02854	-3.07478	-3.0225	-0.909473	-2.32214
Q14697	GANAB_HUMAN	-0.461684	0.13827	1.3169	0.393807	0.496876	-2.41292	-1.48448	0.434586	-0.787916	0.762793
P06576	ATPB_HUMAN	3.39242	3.03703	1.80014	1.64842	2.08252	0.381148	1.58864	2.00448	0.825721	2.38322
P07900	HS90A_HUMAN	1.61374	2.50148	2.5796	0.71091	1.18913	-0.391573	0.412224	2.16201	0.629128	2.61372
P08238	HS90B_HUMAN	0.438716	-0.192659	0.287586	-0.663214	-0.317033	-1.92266	-1.53441	0.00763467	-0.848189	0.0217014
P35908	K22E_HUMAN	2.2369	0.802903	-2.97399	-0.249155	-3.76671	-1.64038	-1.81648	-0.463407	-1.20073	0.269352
Q05682	CALD1_HUMAN	-2.75358	-2.39212	-1.53141	-3.56016	-1.20803	0.782892	2.58911	-2.09612	1.3088	-2.93271
P01023	A2MG_HUMAN	-0.584766	-1.55914	-0.786604	-2.50385	-0.849648	1.06874	-2.45231	-1.5942	-1.8506	-1.17744
O75643	U520_HUMAN	-2.33709	-0.832816	-0.876311	-2.58361	-1.9118	-3.28651	-3.17508	-0.723989	-2.20621	-1.34167
Q6P2Q9	PRP8_HUMAN	-2.14585	-0.503912	-0.782891	-1.52834	-1.78747	-1.86289	-3.20179	-0.513652	-1.99467	-0.809066
Q00341	VIGLN_HUMAN	-2.41531	-1.69128	-2.03863	0.0966182	0.507861	-3.13256	-1.77595	-2.87979	-1.9029	-2.15882
P11142	HSP7C_HUMAN	1.49369	1.82842	1.90767	0.453509	0.893114	-0.38959	0.825015	1.07228	0.494489	1.87215
P08727	K1C19_HUMAN	1.65233	1.82034	2.01367	1.4812	2.25536	-3.67366	-1.65645	2.39132	-2.60614	1.23499
P12109	CO6A1_HUMAN	-0.484276	2.2021	-0.277082	-1.60219	0.190025	3.35984	2.55922	-1.64251	2.46284	0.456797
P04746	AMYP_HUMAN	-3.9858	-4.62768	-3.7967	4.01001	4.16162	-4.43307	-5.43782	-3.37423	-1.21548	-3.75654
P00558	PGK1_HUMAN	2.5129	1.37874	3.40017	-0.0589519	0.34263	-0.553221	0.193418	3.63948	0.122624	0.741023
P19835	CEL_HUMAN	-6.02859	-5.01095	-4.76876	4.1962	2.5164	-4.85124	-4.7364	-5.3226	-1.56266	-5.31007
Q01813	PFKAP_HUMAN	2.41671	-1.31622	0.685725	-2.19781	-1.92204	-1.92228	-2.87029	0.930778	-1.62613	-0.439555
Q9UPN3	MACF1_HUMAN	-1.50197	0.438922	-0.0374211	-1.81874	0.0543337	1.34026	-0.223363	0.304048	2.37333	-0.496197
Q9Y4L1	HYOU1_HUMAN	-1.11884	-1.44105	-0.115347	0.50401	0.178379	-3.50568	-4.25814	-1.89826	-2.51408	-0.702981
P19961	AMY2B_HUMAN	-2.50235	-10.4717	-7.52163	-1.18419	-0.591021	-6.6232	-7.95168	-6.40989	-6.89585	-9.06708
Q92616	GCN1_HUMAN	-2.89255	-1.85282	-1.85174	-1.99634	-1.55143	-5.25127	-3.80322	-1.89775	-3.99112	-2.13274
P13645	K1C10_HUMAN	3.15805	1.63692	-0.692334	1.23583	-2.83784	0.201464	-0.526725	1.88644	-0.219513	3.34656
Q86UP2	KTN1_HUMAN	-1.25585	-0.745187	-1.03069	-2.6126	-2.24113	-3.57135	-3.21808	-1.54105	-2.48892	-0.778212
P13639	EF2_HUMAN	-0.596691	0.105102	-0.07675	1.05667	1.63622	-2.56194	-1.35235	-0.473905	-1.0822	0.187311
P15086	CBPB1_HUMAN	-2.84577	-2.95348	-2.21202	5.21711	4.74129	-4.61669	-3.62293	-2.57667	0.364489	-2.4298
P38646	HSPA9_HUMAN	1.29508	2.57429	1.00633	-0.938232	-0.249906	-1.85143	-0.768568	0.9456	-1.81937	1.10249
P49327	FAS_HUMAN	-2.30144	-1.02545	-1.53859	-3.19887	-2.68605	-3.98152	-2.83732	-1.24833	-3.06026	-2.50646
P55268	LAMB2_HUMAN	0.10071	0.325624	-0.352515	0.210423	-0.713157	0.635641	0.926012	0.0232806	1.3107	0.0807982
Q15063	POSTN_HUMAN	-1.27156	1.64123	0.457351	-4.505	-2.49969	1.7799	-1.0004	1.89947	-3.36014	0.106493
P13637	AT1A3_HUMAN	0.0800377	-4.89681	-1.06315	-7.36392	-5.89525	-7.25292	-6.44414	-0.857302	-7.0834	-5.20345
P12110	CO6A2_HUMAN	-0.598636	2.15402	-0.464638	-1.531	0.12769	3.07503	2.42613	-1.70549	2.37888	1.65001
P69905	HBA_HUMAN	5.29701	0.732757	4.76839	3.29367	3.2015	3.61791	1.26923	2.24193	4.75431	4.07893
P22314	UBA1_HUMAN	-0.0655245	0.388358	0.495235	-1.19806	-0.577462	-1.77566	-1.50103	0.0973947	-0.731053	0.111222
P55072	TERA_HUMAN	-1.65511	0.369656	1.01712	-0.422919	0.187014	-2.10631	-1.2145	0.568496	-0.533262	0.359581
P68371	TBB4B_HUMAN	2.55008	2.61615	3.26379	1.37417	1.83677	0.693098	1.44731	3.24116	1.88717	2.65056
P10809	CH60_HUMAN	1.23886	2.03026	0.0885216	0.258667	1.03308	-2.95533	-0.448086	0.134488	-1.32461	0.445195
P06733	ENOA_HUMAN	2.562	0.576244	2.83556	-0.0497816	0.742407	0.343346	0.861027	2.85174	0.102597	0.2689
P04745	AMY1A_HUMAN	-20.0681	-20.0681	-20.0681	-8.05306	-4.70209	-20.0681	-20.0681	-20.0681	-20.0681	-20.0681
Q99798	ACON_HUMAN	2.36294	0.772054	-0.35684	0.677139	0.221143	-1.16102	0.103708	0.0264704	-1.35019	0.0962402
P05783	K1C18_HUMAN	1.19308	3.28084	2.80831	3.63033	3.87374	-1.87876	-0.53629	2.15416	-1.7074	-0.066441
P30101	PDIA3_HUMAN	1.13534	0.910611	2.57865	1.68	1.95264	-2.00055	-1.11476	1.26082	0.58597	3.2426
Q08211	DHX9_HUMAN	-1.83084	-0.355451	-0.0144568	-0.124645	-0.543509	-3.50686	-3.05069	-0.142846	-2.51908	0.00923427
P05023	AT1A1_HUMAN	1.41043	0.860037	0.802816	-0.192694	0.0409152	-2.10737	-1.87528	0.677184	-0.806938	0.58027
P53621	COPA_HUMAN	-1.3751	-0.452075	-0.852304	-0.38325	0.170409	-3.35225	-2.32975	-1.04055	-2.20403	-0.903237
P01009	A1AT_HUMAN	0.810933	-0.092063	0.778402	-1.86758	-0.58611	2.57973	-0.689836	0.540469	0.324468	-1.10727
P46939	UTRN_HUMAN	-3.78512	-2.71587	-2.45584	-2.35524	-1.45443	-2.22985	-1.99413	-3.29565	-1.2109	-3.32941
P11532	DMD_HUMAN	-2.12494	-1.85256	-3.22804	-2.0121	-3.21174	-2.32199	-1.49665	-1.81795	-2.25096	-2.05048
P13667	PDIA4_HUMAN	-0.842414	-0.621932	0.23691	1.55554	1.75207	-2.74711	-2.75336	-1.05612	-1.62754	-1.30114
P25705	ATPA_HUMAN	3.14039	2.71491	1.66579	1.29131	1.88371	-0.6064	1.4597	1.6201	0.351588	2.23039
P42704	LPPRC_HUMAN	6.19774	6.63459	5.13188	6.32362	5.17356	5.66536	4.86094	6.15558	5.45357	6.11663
P07437	TBB5_HUMAN	0.0127379	-1.2038	-1.60704	-3.00812	-1.38569	-1.92233	-1.56451	-2.63543	-0.620899	-0.346475
P11137	MTAP2_HUMAN	-1.02023	-0.961108	-1.86886	-3.36472	-2.23386	-1.04385	-1.81169	-1.63037	-0.382009	-0.592906
Q13885	TBB2A_HUMAN	1.2043	-0.620489	-1.60288	-1.89997	-1.01901	-1.45823	0.407717	-2.39609	-0.264242	-0.309443
Q9BVA1	TBB2B_HUMAN	-4.04732	-6.98474	-5.55149	-7.34167	-6.79436	-6.10185	-6.46056	-6.64921	-6.34346	-6.42161
P09493	TPM1_HUMAN	-1.12185	-1.12449	-0.161927	-1.04362	-0.0675992	2.63811	4.60074	-0.451447	2.68913	-0.313533
Q13576	IQGA2_HUMAN	-4.49068	-3.703	-3.91835	-1.40831	-0.904665	-3.72281	-4.05534	-4.73685	-4.61485	-5.67911
P00352	AL1A1_HUMAN	-1.74264	2.28936	-3.02962	1.40919	2.04932	-3.3655	0.731345	-3.13	1.54269	2.98876
Q9NZM1	MYOF_HUMAN	-2.26393	-2.03646	-2.99463	-2.17615	-2.90581	-1.43037	-1.59699	-2.58451	-0.565697	-2.12669
Q03252	LMNB2_HUMAN	0.0321323	0.816224	0.97063	-0.0564935	-0.0425103	-1.0163	-1.4535	1.30135	-0.283486	1.08357
Q07065	CKAP4_HUMAN	-0.888629	-0.998074	-1.67909	-0.532424	-0.55041	-2.88846	-2.76031	-2.07503	-1.35773	-1.86345
P12277	KCRB_HUMAN	2.57746	0.947971	1.90246	-2.1775	-2.17684	-0.522615	1.62198	2.81019	-0.350356	0.953385
Q71U36	TBA1A_HUMAN	3.12893	2.67328	3.11561	1.39242	1.91074	0.901605	1.84898	3.18376	2.23946	2.78756
Q9Y6C2	EMIL1_HUMAN	-2.45104	-1.48882	-0.428468	-2.70234	-0.620716	1.57243	0.526379	-1.11043	0.572157	-1.56681
P07355	ANXA2_HUMAN	-0.620761	-0.270715	-0.033245	0.492158	1.41235	0.246633	0.598839	-0.520239	2.99423	-0.455112
P35527	K1C9_HUMAN	0.950421	1.38638	-0.945424	-4.51402	-3.39938	-3.02146	-4.36853	0.367617	-2.49559	-0.0292967
Q7Z6Z7	HUWE1_HUMAN	-2.94109	-2.04917	-1.83326	-3.34032	-3.26213	-3.90207	-4.01128	-1.59566	-3.97375	-2.78435
Q9NZN4	EHD2_HUMAN	-4.8642	-3.91819	-2.87724	-3.97958	-3.29189	-0.659365	0.0885407	-4.58709	-0.0501967	-3.8628
Q9UMS6	SYNP2_HUMAN	-2.99761	-3.98126	-2.58896	-4.66929	-3.4224	-2.42767	0.749734	-3.10982	-3.39692	-4.68042
P07814	SYEP_HUMAN	-2.10546	-0.862734	-1.41721	-0.682412	-0.369289	-1.42133	-2.14434	-1.57478	-1.78199	-0.716342
P16233	LIPP_HUMAN	-6.47127	-5.83811	-7.29515	5.14578	4.52299	-6.30728	-5.8321	-5.99129	-0.544883	-6.73906
P04075	ALDOA_HUMAN	2.81809	1.05573	2.83011	-0.436377	0.229654	0.244557	1.15455	2.36182	0.189195	1.31091
P46459	NSF_HUMAN	-0.238649	-0.756321	-0.296353	-1.62322	-1.08257	-5.03384	-3.11359	-0.385638	-2.64499	-0.0697804
Q13509	TBB3_HUMAN	0.156009	-2.83293	-3.16286	-7.15719	-5.45593	-5.0147	-3.41868	-4.31505	-3.82639	-2.20087
P06396	GELS_HUMAN	-1.1067	1.23684	0.280399	-2.15049	-0.906408	0.802191	1.77768	0.0449692	0.904822	-0.984685
Q3SY69	AL1L2_HUMAN	-5.1253	-4.22538	-3.96336	-0.326872	0.299868	-5.68862	-5.79632	-5.21428	-4.7832	-4.97365
P68871	HBB_HUMAN	6.06627	0.704831	5.28407	3.8915	3.97368	4.00114	1.3956	2.43653	5.27469	4.78951
Q7KZF4	SND1_HUMAN	-1.55945	-0.361877	-0.592652	0.400008	1.01738	-4.33721	-2.03644	-1.33389	-2.07482	-0.587526
Q01995	TAGL_HUMAN	-1.64317	-1.938	-1.84087	-3.44797	-1.06034	3.57044	4.79469	-2.04718	2.77923	-1.77698
P12956	XRCC6_HUMAN	-1.05044	-0.244573	-0.282138	-0.0632054	0.337106	-3.12958	-2.83824	-0.0782883	-1.64151	-0.0699628
P07951	TPM2_HUMAN	-2.48216	-2.53765	-1.68334	-3.08872	-2.26474	0.850907	2.61901	-1.71958	0.73436	-2.19453
Q14195	DPYL3_HUMAN	-0.329255	-1.48912	-0.908484	-3.20484	-2.67774	0.0396854	0.655988	-0.187714	0.620296	-0.92284
P29401	TKT_HUMAN	-0.790601	0.454544	-0.00219266	1.00886	1.44742	-2.58635	-0.30331	-0.450689	-0.787834	0.641236
P53618	COPB_HUMAN	-2.63107	-1.54399	-1.76006	-1.33257	-1.08258	-4.87793	-3.87386	-2.06289	-3.48108	-1.75905
P00338	LDHA_HUMAN	2.21975	-0.413114	2.08388	-1.28692	-1.12073	-0.329631	0.39985	1.75473	-0.545262	-2.35802
O00159	MYO1C_HUMAN	-2.75815	-1.90532	-2.26967	-2.06667	-1.35288	-1.49683	-0.640205	-2.64126	-0.365197	-2.74377
P09525	ANXA4_HUMAN	-1.5385	-0.71345	-1.48016	1.95972	2.77691	-0.666809	-1.58961	-1.60531	-0.286373	-1.92932
P26038	MOES_HUMAN	-2.29116	-0.717925	0.496051	-0.20992	-0.143023	0.0324502	-0.0111427	0.0426436	1.26006	-1.29898
Q13200	PSMD2_HUMAN	-1.90456	-1.52578	-1.79482	-2.39214	-2.68789	-3.80983	-3.27171	-1.77961	-3.53816	-1.17971
Q13087	PDIA2_HUMAN	-3.57027	-3.15262	-3.72802	3.32946	3.4892	-4.42881	-4.3271	-3.30933	-1.29315	-3.49517
Q15582	BGH3_HUMAN	-0.819479	-0.189182	-1.35833	-5.37204	-2.37271	1.86395	1.98586	-1.90731	0.204738	-4.85763
P04350	TBB4A_HUMAN	-20.0681	-20.0681	-20.0681	-7.83529	-7.62082	-8.91542	-7.84384	-7.95458	-8.17216	-7.79615
Q15746	MYLK_HUMAN	-4.47644	-4.60689	-3.90688	-4.54339	-3.75543	-0.760002	1.98029	-4.00877	-0.77174	-4.1059
Q02952	AKA12_HUMAN	-1.59812	-3.03962	-3.19719	-5.04853	-3.91635	-2.58706	-1.60502	-3.65601	-1.55705	-2.90405
P02452	CO1A1_HUMAN	0.0706799	1.93767	1.89179	-0.778289	1.3905	4.10209	1.64866	2.38737	4.2513	0.488227
P04844	RPN2_HUMAN	-2.86408	-1.62027	-1.62153	-0.110457	-0.0867962	-1.77971	-3.69671	-1.34317	-3.5241	-1.70541
P17858	PFKAL_HUMAN	-2.27917	-2.98691	-1.69572	-3.7657	-3.54511	-6.603	-5.38801	-1.2755	-2.88698	-3.39274
P68366	TBA4A_HUMAN	-1.46074	-1.21411	-1.19288	-2.67807	-1.4689	-4.53122	-2.82329	0.338666	-2.57481	-0.399953
Q12906	ILF3_HUMAN	-1.368	-0.0717227	0.377835	-1.29744	-1.17711	-3.76203	-3.06561	0.0146265	-2.57277	0.219697
Q16555	DPYL2_HUMAN	0.494007	-1.10251	-0.36285	-2.93131	-1.89097	-1.52287	-0.68201	-0.460224	-0.414845	0.872551
P26640	SYVC_HUMAN	-1.10845	-1.21842	-1.63881	-1.1099	-0.495184	-3.54026	-3.4465	-3.03556	-2.8743	-1.1431
P51911	CNN1_HUMAN	-3.39677	-3.13277	-3.90618	-3.57661	-3.99841	0.15509	3.96088	-3.64774	0.630446	-3.72037
Q9NYU2	UGGG1_HUMAN	-2.61264	-2.3703	-2.22707	-0.0791339	-0.925337	-3.87589	-3.8689	-3.36526	-2.8513	-2.94052
Q9ULU8	CAPS1_HUMAN	-3.91268	-2.34206	-3.47911	-5.63262	-4.04661	-1.91364	-1.30294	-3.93683	-2.30863	-0.238865
P20700	LMNB1_HUMAN	-1.57611	-0.966206	-0.126156	-1.67231	-1.15629	-2.11788	-2.08236	-0.0159131	-2.28173	-0.962018
Q16352	AINX_HUMAN	2.00655	-3.69152	-0.27291	-4.7971	-4.722	-8.79984	-5.97526	-0.841351	-5.30592	-0.33447
P0DMV9	HS71B_HUMAN	-0.091153	0.452216	0.327998	-1.01127	-0.474998	-1.34143	-0.023295	0.412049	-0.211725	0.8348
O95425	SVIL_HUMAN	-5.12014	-6.69068	-5.53888	-5.85945	-6.27375	-5.50246	-2.08885	-4.68017	-3.98042	-5.73498
Q92597	NDRG1_HUMAN	1.77532	-1.91732	1.32539	-5.00752	-4.00701	-2.54087	-3.21296	1.30921	-2.91609	-3.9159
P08123	CO1A2_HUMAN	1.07987	3.25574	2.75748	0.28477	2.2583	5.32641	2.96983	3.41204	5.42145	1.89864
P04843	RPN1_HUMAN	-2.4364	-1.45542	-0.821011	0.786648	0.668578	-4.09356	-3.41157	-1.21653	-2.63183	-1.3038
P50440	GATM_HUMAN	-4.81901	-3.9876	-4.77629	3.05192	2.18585	-4.03093	-5.6848	-3.81809	-3.61581	-3.67693
Q16891	MIC60_HUMAN	-0.32408	-0.894242	-1.72896	-2.21827	-1.66825	-4.15537	-2.06934	-2.02969	-3.53956	-1.37201
P49411	EFTU_HUMAN	0.0830054	0.479244	-0.378787	-0.0225426	0.858469	-4.18543	-1.56496	-0.236035	-2.0282	-0.080376
P53814	SMTN_HUMAN	-2.87821	-1.87973	-3.21867	-1.93679	-1.91412	-0.757909	0.753985	-1.86976	-0.718333	-1.93078
P12270	TPR_HUMAN	-3.03352	-2.49828	-2.1022	-3.01031	-2.42658	-7.01219	-4.86216	-1.69259	-4.58925	-2.11179
O60763	USO1_HUMAN	-1.85141	-0.439099	-0.359271	-1.31219	-0.807847	-3.84964	-2.50613	-0.967294	-2.68985	-1.07326
Q93084	AT2A3_HUMAN	-3.58295	1.32452	0.190994	-2.96877	-2.06009	-4.2129	-2.44781	-0.463205	-4.63675	-1.16913
Q14152	EIF3A_HUMAN	-2.74747	-2.22335	-2.13153	-1.72014	-0.860863	-4.94641	-3.81435	-2.74733	-3.45924	-1.35829
Q13263	TIF1B_HUMAN	-3.06811	-0.777203	-0.462865	-2.94581	-2.38601	-5.42368	-4.03381	-0.245021	-3.48556	-0.473029
Q5TH69	BIG3_HUMAN	-2.5112	-3.70186	-1.63047	-5.85728	-5.10168	-5.72202	-5.83899	-1.51306	-5.67611	-1.46816
Q9BX66	SRBS1_HUMAN	-1.78367	-5.61098	-3.52891	-5.85226	-5.28248	-2.30172	-0.0542141	-4.30608	-2.80619	-7.05977
P11216	PYGB_HUMAN	-1.72421	-1.26414	-0.715828	-1.96649	-1.61972	-2.77215	-1.49057	-1.41846	-2.36632	-1.53437
P55786	PSA_HUMAN	-1.24586	-1.23532	-0.490241	-1.2808	-0.584599	-2.73368	-1.77664	-1.66894	-1.66843	-1.70103
P41252	SYIC_HUMAN	-3.03724	-1.20943	-1.92888	-2.05399	-1.24826	-5.23452	-3.64021	-2.1346	-3.46453	-1.54089
P38606	VATA_HUMAN	-1.16297	-1.69452	-1.56134	-3.19853	-2.4245	-5.96894	-3.75532	-1.83566	-3.49614	-0.0961443
Q86VP6	CAND1_HUMAN	-1.83036	-0.781094	-0.976242	-1.77599	-1.42462	-3.95446	-2.3783	-0.972663	-2.18752	-1.61704
P67936	TPM4_HUMAN	-2.85112	-2.51511	-1.70151	-3.61057	-2.49463	-2.61708	-2.49008	-1.71365	-1.60963	-2.33495
Q9Y4G6	TLN2_HUMAN	-3.8327	-4.49082	-4.60111	-3.60696	-3.42133	-3.52355	-3.84484	-5.26063	-2.73251	-5.85211
P02538	K2C6A_HUMAN	-3.982	-3.45631	-5.19847	-5.44143	-4.77543	-7.76198	-4.59109	-2.00122	-5.56597	0.761127
Q92945	FUBP2_HUMAN	-1.80283	-0.732951	-0.166489	-2.283	-1.72632	-3.36178	-3.38532	-0.441562	-2.79799	-0.0100098
Q16531	DDB1_HUMAN	-2.36185	-0.831811	-1.09672	-2.33112	-1.6785	-3.64652	-3.3849	-1.34886	-3.0223	-0.768425
P06753	TPM3_HUMAN	-4.79937	-4.13005	-2.9352	-3.83979	-3.10154	-4.69517	-3.01375	-3.05651	-2.67747	-1.25158
P35609	ACTN2_HUMAN	-7.90743	-7.88652	-8.40945	-8.89638	-8.94119	-10.0083	-6.55685	-8.93183	-10.6186	-7.36918
Q8WUM4	PDC6I_HUMAN	-2.9823	-2.0889	-1.44948	-1.63258	-1.47201	-3.70411	-2.36228	-1.87412	-2.66865	-0.729492
O43491	E41L2_HUMAN	-3.69777	-3.26589	-3.00876	-4.1507	-2.96137	-2.53477	-2.85388	-3.61235	-0.120412	-2.96764
Q13423	NNTM_HUMAN	-0.887316	-0.618217	-1.68849	-2.55409	-1.40802	-6.39214	-2.02031	-1.96618	-4.6267	-1.85981
P50454	SERPH_HUMAN	-1.89057	-1.33879	-1.36084	-3.18873	-2.16098	-0.0401292	-2.3541	-2.46445	-1.06571	-2.8927
O75533	SF3B1_HUMAN	-2.96195	-1.35986	-1.74568	-2.19202	-2.8343	-4.22512	-4.0185	-1.37282	-3.25415	-1.32235
P68104	EF1A1_HUMAN	1.91727	2.29469	2.24933	3.06804	3.75367	-0.136865	1.21107	1.7837	1.45183	2.32671
P43243	MATR3_HUMAN	-1.76115	-0.932129	-0.496896	-2.35867	-2.22792	-4.50516	-4.11227	-0.700405	-2.74187	-0.217395
P02787	TRFE_HUMAN	0.662205	-0.90527	-0.516804	-0.955223	-0.0776203	2.16013	-1.44843	-0.75616	0.22816	-1.15165
P52272	HNRPM_HUMAN	-1.0579	0.485313	0.797491	-0.753226	-0.370518	-2.69454	-2.30421	0.411228	-1.34387	0.86655
P08758	ANXA5_HUMAN	0.531891	1.2892	0.967483	0.629514	1.15322	0.138424	0.579984	0.950007	1.23507	1.14263
P60174	TPIS_HUMAN	1.69846	0.244439	3.08681	0.291133	0.325623	0.420566	-0.836388	2.44278	0.122986	0.148172
P15311	EZRI_HUMAN	-2.58631	-1.86474	-1.98949	-2.52698	-1.36007	-4.47382	-3.66023	-2.46408	-1.76792	-3.35929
P11047	LAMC1_HUMAN	-1.67475	0.968534	0.560695	-1.61684	0.585164	1.67081	0.951964	0.494585	2.26448	-0.818561
P49748	ACADV_HUMAN	-1.71538	0.113161	-0.277856	-0.890877	0.121862	-4.04896	-1.81611	-2.12156	-2.27956	-1.16715
P62805	H4_HUMAN	2.2602	3.54912	4.4033	3.3614	3.90345	1.59848	1.62392	4.76939	3.15881	4.46417
P60842	IF4A1_HUMAN	-3.134	-1.72532	-1.90242	-2.19827	-1.5316	-3.03555	-3.67653	-2.72888	-3.08508	-2.8803
P62258	1433E_HUMAN	0.3743	1.21092	1.61028	0.574724	0.7532	-0.846876	-0.231186	1.49454	1.39705	1.528
P47897	SYQ_HUMAN	-3.30143	-1.35038	-2.41737	-1.92162	-1.58926	-3.64131	-3.37937	-2.27261	-3.7716	-1.76787
Q14974	IMB1_HUMAN	-1.97562	-1.04594	-0.997531	-3.13413	-2.8567	-4.20104	-3.26634	-0.953547	-2.44632	-1.26163
Q15029	U5S1_HUMAN	-3.38252	-1.70497	-1.75193	-3.44646	-3.16835	-6.26084	-4.72811	-1.93837	-4.60964	-2.34705
P19367	HXK1_HUMAN	1.45994	-1.27406	-0.853011	-4.00257	-3.0966	-2.8687	-0.910885	-0.831931	-2.13729	-0.94547
Q14112	NID2_HUMAN	-3.61444	-2.09293	-1.98878	-2.88798	-2.0202	-0.859842	-1.78693	-2.55662	-0.47906	-2.89755
P07477	TRY1_HUMAN	3.10739	3.6489	1.90961	4.71163	4.13006	2.78994	1.70571	3.15989	2.64274	3.29905
O94979	SC31A_HUMAN	-2.59801	-0.906359	-1.43687	0.881644	0.172157	-3.03621	-3.50389	-1.76311	-2.40322	-0.918492
Q02218	ODO1_HUMAN	-0.236078	4.20166	-0.644331	-2.15331	-1.76288	-5.45396	-1.20123	-0.493463	-1.83646	-1.00296
P06744	G6PI_HUMAN	0.989687	0.735562	2.42273	-1.25161	-0.632197	-1.68695	-0.145035	2.36198	-0.906606	0.613754
P02671	FIBA_HUMAN	0.424106	-0.350691	-0.870414	-3.90269	-0.963516	1.05636	-1.3536	-0.46777	-0.867368	-1.74888
P02647	APOA1_HUMAN	0.949552	-0.837435	0.150892	-5.49794	-0.0537154	2.97907	-1.03072	0.00433582	0.113166	-0.612762
P08729	K2C7_HUMAN	-5.98946	-6.42431	-6.92453	-0.338611	0.136752	-8.30118	-8.80394	-5.95786	-6.19401	-5.35393
P02042	HBD_HUMAN	0.149199	-2.45832	-0.363448	-1.92083	-1.18987	-2.33083	-4.45149	-2.99196	-0.410178	-1.03019
Q15124	PGM5_HUMAN	-5.60494	-5.70051	-3.56053	-5.49544	-4.93513	-2.75549	1.40517	-3.7988	-3.12414	-5.50451
P54652	HSP72_HUMAN	-2.02662	-3.9813	-2.53233	-4.03825	-3.74292	-4.16751	-1.82126	-3.79483	-3.2068	-2.97866
Q14240	IF4A2_HUMAN	-0.765544	0.177379	0.189558	-0.182951	0.00776845	-2.60875	-1.56582	-0.241144	-1.21742	0.633786
P13010	XRCC5_HUMAN	-0.697056	0.0169636	-0.304454	-0.751838	-1.10945	-2.15045	-2.36579	-0.0425492	-1.48374	-0.171511
P49588	SYAC_HUMAN	-1.70572	-2.44977	-2.53371	-1.46122	-0.876171	-5.05699	-4.39039	-2.5697	-3.77761	-2.70617
P40939	ECHA_HUMAN	-0.247652	-0.327467	-1.54793	-0.694631	-0.275515	-3.75658	-1.07076	-2.07566	-2.51558	-0.782889
P35606	COPB2_HUMAN	-2.31357	-1.33419	-1.6845	-1.09464	-0.742136	-4.12322	-3.52536	-2.00833	-3.39058	-1.5259
O75083	WDR1_HUMAN	-1.61009	-1.56125	-0.776905	-2.8225	-2.04615	-1.40291	-0.311906	-0.996474	-1.40815	-1.67118
Q16799	RTN1_HUMAN	-1.98094	-1.22749	-0.2082	-4.87633	-4.47913	-6.02688	-5.51687	-0.574223	-4.75674	-1.19975
P08237	PFKAM_HUMAN	-1.02914	-2.33026	-2.48694	-5.64296	-4.43005	-5.10613	-2.75257	-1.94255	-3.09497	-1.97336
P16870	CBPE_HUMAN	-0.551828	-2.15657	-1.32494	-5.51799	-5.43226	-3.40743	-4.86234	-2.65161	-2.42645	1.47208
P13647	K2C5_HUMAN	-1.2678	-1.50969	-4.22578	1.53071	1.99511	-3.92589	-4.87189	-1.23189	-3.06104	1.13298
P31150	GDIA_HUMAN	-0.0225843	-0.523159	0.109213	-2.09243	-1.37636	-1.49344	-1.04252	-0.148113	-1.15042	-0.148243
P22626	ROA2_HUMAN	-0.00628244	1.35952	1.87346	0.611739	0.759933	-1.32057	-1.20621	1.86597	-0.0484651	2.27462
P27824	CALX_HUMAN	-0.119403	-0.627678	0.153219	-0.435538	0.373155	-3.49436	-2.64604	1.76057	-1.98816	-0.0382524
P07942	LAMB1_HUMAN	-2.48208	-1.21004	-1.11041	-2.85543	-0.935334	-1.60488	-2.30312	-1.95484	-2.41371	-2.44511
P48735	IDHP_HUMAN	0.910134	-0.159972	-1.64312	0.137459	0.929876	-2.40578	0.192144	-1.56174	-2.15753	-2.2801
Q07954	LRP1_HUMAN	-6.00239	-6.1702	-4.31036	-6.06599	-4.74455	-5.24817	-5.42963	-5.18692	-2.01803	-4.88102
O15020	SPTN2_HUMAN	-3.29	-3.73924	-3.07668	-4.52256	-5.35929	-3.42664	-3.09751	-3.01991	-3.52888	-5.3153
P63010	AP2B1_HUMAN	-4.2506	-2.89739	-2.4689	-5.30479	-4.46946	-4.69712	-4.84801	-2.89619	-3.04129	-2.66484
P06727	APOA4_HUMAN	-2.21865	-4.13156	-2.60763	-5.28727	-2.43033	-0.475878	-6.24808	-1.87413	-3.01285	-1.19681
Q9NY65	TBA8_HUMAN	-20.0681	-20.0681	-8.56961	-20.0681	-9.09056	-20.0681	-20.0681	-20.0681	-20.0681	-8.31752
P50395	GDIB_HUMAN	-2.13914	-1.89446	-1.85408	-1.21448	-0.764833	-2.84782	-2.18838	-2.40964	-1.42431	-1.16698
P14543	NID1_HUMAN	-4.01093	-1.63163	-1.51215	-3.01664	-1.28216	-0.597112	-0.937099	-3.49692	-0.541293	-3.04402
O94832	MYO1D_HUMAN	-4.4355	-2.68806	-3.35637	-4.57798	-2.9872	-2.64609	-4.89024	-3.88128	-0.830076	-3.5593
P36776	LONM_HUMAN	-2.13979	-0.0727447	-0.9805	-2.55845	-1.83594	-2.54734	-2.86858	-0.61381	-3.72203	-1.36242
Q15075	EEA1_HUMAN	-4.13908	-3.59649	-2.90565	-4.18391	-3.86074	-4.49011	-5.24345	-2.93077	-4.48262	-3.39417
Q9UQE7	SMC3_HUMAN	-6.51087	-3.87215	-2.89468	-5.73327	-3.97704	-4.96793	-5.39339	-2.58896	-3.58972	-2.7322
O14980	XPO1_HUMAN	-3.0561	-1.92148	-1.60654	-3.28837	-3.26596	-4.89596	-4.1242	-1.45903	-3.45092	-1.2032
Q14764	MVP_HUMAN	-0.922223	-4.38312	-3.8622	-2.58142	-2.86342	-2.45637	-2.69146	-4.58998	-1.34768	-3.84055
P18669	PGAM1_HUMAN	0.20908	-1.48253	0.517493	-1.63491	-1.34981	-0.908096	-0.324883	0.400248	-0.87699	-0.179054
P09104	ENOG_HUMAN	0.311752	-2.89812	0.403441	-4.78648	-5.41982	-1.52341	-3.47737	0.222121	-3.07187	-1.15781
P61978	HNRPK_HUMAN	-1.20811	0.322366	0.556948	-0.835379	-0.511325	-2.06241	-2.15804	0.405132	-1.14335	0.809488
P80404	GABT_HUMAN	-0.401283	-1.12736	-6.3209	0.0115895	0.972081	-7.84776	-4.61511	-5.01001	-6.3361	-1.09439
P00367	DHE3_HUMAN	0.574297	0.15374	-1.43199	-0.2077	-0.0505536	-2.12371	-1.72805	-0.393707	-1.23588	-0.812368
P14868	SYDC_HUMAN	-1.05857	-0.710536	-0.159809	-1.55546	-0.34883	0.483745	-0.510428	-0.22564	0.297157	-1.04957
A6NMZ7	CO6A6_HUMAN	-6.41841	-2.14314	-5.55288	-6.30205	-6.56651	-7.21992	-5.64879	-6.24629	-6.87088	-0.87123
P33176	KINH_HUMAN	-2.29737	-2.86984	-2.13152	-4.09754	-3.11627	-4.13253	-3.38145	-2.31845	-2.7218	-1.70795
P36871	PGM1_HUMAN	-1.53592	-1.98327	-0.501586	-0.621461	-0.0868422	-2.88573	-1.83659	-1.55673	-1.85218	-2.28806
P16615	AT2A2_HUMAN	-2.02005	-0.692326	-1.31935	-2.32253	-1.81644	-3.8159	-3.05475	-1.3624	-3.3473	-1.91808
P04259	K2C6B_HUMAN	-20.0681	-20.0681	-20.0681	-20.0681	-20.0681	-6.97762	-7.81552	-5.60019	-7.21923	-6.57483
Q06210	GFPT1_HUMAN	-1.57607	-0.82079	-2.03981	-0.169806	-0.346125	-2.20789	-2.87091	-1.53654	-2.04508	-0.955459
P11277	SPTB1_HUMAN	0.353815	0.366663	-1.45053	0.0834648	-1.82596	0.00521216	-0.853831	0.491824	-1.00634	-0.381255
P30740	ILEU_HUMAN	-3.24526	-1.96244	-2.34783	-0.824134	-0.0861171	-3.85757	-3.65678	-2.91285	-2.66768	-2.33106
O43143	DHX15_HUMAN	-2.5829	-1.26392	-1.07767	-2.7554	-2.62041	-4.34701	-4.17552	-1.06358	-3.30506	-1.46166
P34932	HSP74_HUMAN	-2.12767	-1.05163	-0.954272	-3.36895	-2.3206	-3.69568	-2.95333	-1.71406	-2.49799	-1.25043
Q14203	DCTN1_HUMAN	-1.97021	-2.821	-2.56461	-3.12158	-2.89755	-4.49021	-3.37309	-2.31977	-3.46211	-1.91452
P35221	CTNA1_HUMAN	-3.05975	-2.05999	-2.1969	-1.74268	-1.2032	-4.20447	-3.51905	-2.88718	-3.42906	-1.82738
P11940	PABP1_HUMAN	-1.68256	-0.451583	-0.0227555	-0.698027	-0.319591	-2.88488	-2.30347	0.237913	-0.988289	0.338345
P04083	ANXA1_HUMAN	-3.71952	-1.81447	-2.25765	-3.58407	-1.62122	-0.803866	-1.315	-3.85932	0.957864	-1.35084
P27797	CALR_HUMAN	-1.03525	-0.763492	0.300121	0.0487822	0.131917	-2.62533	-2.62381	-1.33512	-1.22513	0.333359
P02679	FIBG_HUMAN	-0.115631	-0.541622	-0.767707	-1.97419	-1.23464	1.09628	-0.493708	-0.483529	0.957847	-1.61376
Q12931	TRAP1_HUMAN	-1.3445	-0.565119	-2.10994	-2.5338	-2.3625	-4.76255	-2.86033	-1.61187	-3.91809	-1.61353
Q9BSJ8	ESYT1_HUMAN	-3.01355	-3.3603	-1.6952	-5.18469	-3.64771	-5.80605	-3.1216	-1.43799	-2.80288	-2.02948
P07195	LDHB_HUMAN	-0.239355	-0.0300034	0.99889	0.0338439	0.625375	-1.8224	0.347963	0.0424693	-1.42573	-0.838614
P78371	TCPB_HUMAN	-1.78594	-1.47127	-1.43636	-1.93837	-1.24941	-4.14955	-2.75365	-1.75221	-2.4845	-1.39184
Q10567	AP1B1_HUMAN	-2.44579	-1.73271	-1.62394	-1.92937	-1.5481	-4.0006	-0.900758	-2.11422	-2.30135	-1.57935
P50990	TCPQ_HUMAN	-1.17751	-0.743887	-0.742914	-1.13437	-0.568741	-3.13907	-1.82089	-0.52027	-1.97836	-0.458132
Q9BUF5	TBB6_HUMAN	-6.31082	-6.11689	-5.49036	-6.38161	-5.66125	-4.39366	-3.04647	-7.04003	-3.26635	-7.91828
P09960	LKHA4_HUMAN	-1.03335	-1.60588	-1.05583	-2.67446	-2.32542	-4.41532	-3.13952	-1.08024	-3.06904	-1.38021
P23634	AT2B4_HUMAN	-3.10358	-3.81111	-2.91472	-4.62342	-4.5978	-4.83358	-2.00713	-4.10724	-4.09096	-2.02562
P02675	FIBB_HUMAN	-0.578223	-1.26156	-1.65377	-3.10076	-1.51242	0.334008	-1.81461	-1.45159	-1.02183	-2.44344
P10645	CMGA_HUMAN	-6.15079	1.40595	-3.84768	-7.8668	-4.1904	-6.27633	-2.60115	-5.52331	-4.91126	0.238337
Q969V3	NCLN_HUMAN	-3.77769	-2.9912	-2.86789	-1.42594	-1.11942	-5.03198	-4.71316	-3.63915	-4.65429	-2.90059
P23246	SFPQ_HUMAN	-1.55279	-0.499625	-0.161419	-1.52641	-1.25692	-3.50896	-3.27999	-0.524495	-2.1268	0.016719
P41219	PERI_HUMAN	-6.87543	-5.65413	-5.92196	-5.20524	-4.10676	-6.49461	-2.37091	-6.25025	-6.61456	-9.57311
Q96AQ6	PBIP1_HUMAN	-4.75986	-3.41227	0.636874	-4.10238	-5.25431	-4.82693	-4.09158	-1.18844	-2.95909	-0.258908
P51888	PRELP_HUMAN	-2.94	-1.73825	-2.13616	-4.74409	-2.08159	1.69252	-1.52929	-0.696091	0.866262	-3.70051
O75367	H2AY_HUMAN	-3.34155	-1.79765	-1.54939	-3.65154	-2.96949	-4.28662	-4.70378	-0.649727	-3.30078	-0.344234
Q8WX93	PALLD_HUMAN	-4.87967	-5.21115	-3.838	-2.89073	-3.90963	-1.68353	0.387246	-5.11417	-1.04876	-4.90511
P24844	MYL9_HUMAN	-3.15759	-2.91512	-2.53288	-2.59678	-1.91144	0.130209	2.30953	-3.36678	0.0460737	-2.21184
Q92841	DDX17_HUMAN	-1.78357	-0.652752	-0.372243	-0.787188	-1.22142	-2.78628	-3.31949	-0.379021	-2.2983	-0.283571
P11586	C1TC_HUMAN	0.341363	-0.663743	-1.41352	-1.1025	-1.00216	-2.6701	-2.7758	-0.784103	-2.16551	0.282325
Q6UVK1	CSPG4_HUMAN	-1.17745	-0.463844	-1.89641	-0.429074	-1.90392	-0.712962	-1.53652	0.177537	-0.967549	-0.489834
O94875	SRBS2_HUMAN	-1.75917	-2.22124	-1.12822	-1.58603	-1.2453	-2.5149	-3.33399	-1.27241	-2.29993	-2.55904
Q8IUX7	AEBP1_HUMAN	-4.14907	-4.75066	-4.64955	-5.02338	-4.82211	-0.0768627	-2.15312	-2.70316	-3.16647	-5.04235
Q9Y678	COPG1_HUMAN	-3.51283	-1.69951	-2.69582	-1.5853	-1.04916	-4.74606	-3.26739	-3.19177	-2.43287	-2.45103
P48052	CBPA2_HUMAN	-6.26407	-6.40109	-5.75586	1.81153	1.71621	-6.5999	-7.04457	-5.63008	-3.01522	-5.41078
Q16777	H2A2C_HUMAN	-7.38279	-4.83862	-3.65329	-4.23921	-3.53045	-6.01553	-6.08167	-3.65399	-6.23944	-3.94907
P09651	ROA1_HUMAN	-1.52523	-0.772335	0.0603501	-1.77524	-1.49653	-2.96741	-3.16181	-0.1468	-2.28926	-0.443507
Q9UL12	SARDH_HUMAN	-9.26923	-4.82586	-6.80964	-1.99611	-0.204685	-4.82884	-4.58414	-5.67709	-4.42131	-6.8246
Q9Y2J2	E41L3_HUMAN	-3.33566	-2.43587	-4.75248	-9.14365	-6.17922	-11.22	-4.86163	-5.18964	-6.37315	-1.22864
P45974	UBP5_HUMAN	-1.40422	0.439058	-0.0643752	-2.43695	-0.97277	1.57654	0.0275558	0.314931	1.72125	-0.745145
P07099	HYEP_HUMAN	-3.59431	-1.76085	-1.85551	1.08693	1.04454	-3.65408	-2.85478	-1.74943	-1.71022	-2.49428
Q05193	DYN1_HUMAN	-1.11333	-2.25856	-1.48082	-3.96866	-3.5789	-4.94605	-3.52364	-1.29413	-3.98253	-1.2816
P24752	THIL_HUMAN	-0.660873	-0.652242	-1.98275	-0.0988133	0.873902	-4.93348	-2.04205	-2.8213	-3.98525	-1.3301
Q16853	AOC3_HUMAN	-8.61027	-4.66771	-5.65721	-4.06517	-2.76919	-0.00412943	-0.610606	-8.45053	-1.10102	-4.37586
P51991	ROA3_HUMAN	-2.81659	-1.46804	-1.62609	-2.7612	-1.86829	-5.14062	-4.40313	-1.70437	-3.0054	-0.773184
Q15084	PDIA6_HUMAN	-1.98111	-1.95687	-1.28745	0.829155	0.866485	-3.42997	-3.39032	-2.57291	-1.8278	-1.22903
O60313	OPA1_HUMAN	-3.40215	-2.86308	-3.19234	-5.53818	-4.60931	-6.26927	-4.03562	-3.05488	-5.54073	-2.02156
P09972	ALDOC_HUMAN	0.537615	-1.88147	0.553621	-4.68495	-3.58972	-2.36708	-1.90774	0.193201	-3.18467	-1.2981
P22695	QCR2_HUMAN	-0.71439	-1.19201	-2.7154	-2.04676	-1.33362	-5.10964	-1.98036	-2.12927	-3.18385	-1.15016
P17987	TCPA_HUMAN	-1.52513	-1.08964	-0.995176	-1.5518	-1.35221	-4.1233	-2.96253	-1.06825	-2.26933	-0.811281
P48681	NEST_HUMAN	-5.52223	-3.87272	-2.82517	-4.92052	-3.58762	-2.82673	-4.26472	-5.43316	-3.50282	-4.80168
O00534	VMA5A_HUMAN	-3.24949	-2.60351	-0.975715	-3.15123	-3.16436	-2.14456	-4.76325	-1.44628	-4.20609	-2.98203
Q16822	PCKGM_HUMAN	-3.29176	-0.747495	-3.5802	-0.681214	0.192129	-5.0574	-4.35294	-3.33512	-3.82914	-1.27289
P19827	ITIH1_HUMAN	-3.30843	-2.55813	-3.89289	-5.1255	-4.04025	0.348929	-3.31842	-2.89633	-3.30689	-4.56492
P27816	MAP4_HUMAN	-1.96801	-1.92251	-1.9643	-2.64207	-1.85156	-2.33736	-1.7914	-3.07316	-1.95024	-2.28797
P50993	AT1A2_HUMAN	-6.6139	-6.68673	-6.26079	-6.5899	-9.7108	-8.1351	-5.34889	-6.81348	-7.16072	-6.51632
P78347	GTF2I_HUMAN	-2.93264	-1.63224	-1.52287	-2.95833	-3.38172	-3.95638	-3.60707	-1.69962	-3.62745	-1.63954
P33121	ACSL1_HUMAN	-2.82617	0.626587	-1.25367	-4.92303	-4.61302	-5.29024	-2.94899	-1.59244	-4.14688	-2.15446
P28331	NDUS1_HUMAN	-2.93538	-0.869003	-2.49821	-1.39945	-1.02852	-3.27474	-0.967316	-2.04404	-2.58102	-0.720086
O43390	HNRPR_HUMAN	-1.88537	-0.928045	-0.531877	-1.60167	-1.36324	-4.00426	-3.253	-0.483916	-2.41516	-0.218368
Q63ZY3	KANK2_HUMAN	-7.59474	-6.56183	-6.13086	-6.86944	-7.60287	-3.49108	-2.53826	-7.09864	-2.93575	-6.59942
P39060	COIA1_HUMAN	-3.69451	-2.81137	-1.73398	-3.88717	-0.558858	-0.250171	-1.49074	-1.90594	-1.31365	-3.98935
Q9Y3I0	RTCB_HUMAN	-1.94374	-1.45482	-0.919731	-2.08184	-1.41457	-4.78691	-3.00919	-1.0502	-3.20577	-0.980884
P30153	2AAA_HUMAN	-1.16242	-1.45619	-1.17629	-2.20483	-2.08681	-2.74112	-2.68361	-1.32705	-2.2969	-0.931506
P07996	TSP1_HUMAN	-2.89088	-3.58672	-3.45215	-3.16692	-3.26903	-0.0552706	-4.49007	-1.97541	-2.86475	-3.62745
P51608	MECP2_HUMAN	-2.75263	-3.13186	-1.60371	-3.93511	-3.15364	-6.73352	-5.57995	-0.327716	-4.33629	-2.09383
Q14194	DPYL1_HUMAN	-2.30948	-3.15325	-1.8493	-5.54828	-5.38836	-6.5713	-5.33951	-1.79636	-5.15833	-1.02734
Q96Q06	PLIN4_HUMAN	-7.15717	-6.46449	-4.96177	-9.30225	-7.8938	-7.74999	-2.53804	-5.7667	-8.19626	-5.90803
P50851	LRBA_HUMAN	-2.72138	-1.90829	-2.04043	-2.72515	-2.51889	-4.18355	-7.15524	-1.88457	-4.86752	-2.72085
Q00839	HNRPU_HUMAN	-1.31499	-0.0909484	0.197468	-0.953215	-0.600561	-1.514	-2.4261	0.388292	-1.2835	0.713492
Q99996	AKAP9_HUMAN	-5.39931	-3.64091	-3.51512	-5.84904	-6.20462	-6.65361	-5.08263	-3.77258	-5.79899	-5.27559
Q13724	MOGS_HUMAN	-3.4685	-2.12426	-2.0364	-1.48141	-1.86469	-3.55034	-6.1157	-2.51748	-3.82799	-2.586
O94925	GLSK_HUMAN	-1.70576	-3.50941	-3.00018	-3.87686	-2.32642	-5.24668	-4.08107	-3.61016	-3.84894	-0.0841959
Q13228	SBP1_HUMAN	-4.5769	-3.97371	-4.55912	-1.77703	-1.64175	-2.9745	-2.69604	-5.6259	-1.12008	-3.46659
O94874	UFL1_HUMAN	-2.59778	-1.76507	-2.03194	-1.75518	-1.38443	-2.28208	-4.13419	-2.15274	-2.44248	-2.54922
Q05639	EF1A2_HUMAN	-2.48886	-1.38151	-1.72653	-9.87118	-3.00331	-8.44861	-5.23091	-1.82553	-4.93282	-1.23495
Q96AC1	FERM2_HUMAN	-4.79108	-4.77676	-4.00215	-4.92171	-3.65738	-2.46804	-1.73623	-4.71426	-2.42773	-4.9785
P54886	P5CS_HUMAN	-3.6729	-2.12076	-3.94042	-1.7622	-2.22239	-4.76454	-4.68115	-4.20173	-3.69061	-4.18109
Q92900	RENT1_HUMAN	-4.51298	-3.1598	-2.70919	-3.73433	-3.12066	-7.34413	-5.09819	-2.84896	-5.08032	-2.48199
P09874	PARP1_HUMAN	-3.32109	-2.77534	-2.28413	-2.12907	-2.00148	-4.99615	-3.25643	-2.33734	-3.7429	-2.8662
P19823	ITIH2_HUMAN	-2.90188	-2.32553	-2.96681	-3.36737	-2.93306	-0.199621	-3.09183	-2.5814	-3.10527	-3.70505
O14950	ML12B_HUMAN	-3.47967	-3.74482	-2.93756	-3.08421	-2.93465	-2.52556	-2.36268	-3.41199	-1.69349	-2.58033
Q16363	LAMA4_HUMAN	-4.41245	-3.72831	-3.16969	-5.32702	-3.92709	-1.67898	-2.35336	-4.38001	-2.08787	-4.15312
P26641	EF1G_HUMAN	-0.667263	-0.50027	-0.856807	0.664331	1.2424	-3.12531	-2.50536	-1.31404	-1.69075	-0.530892
P40763	STAT3_HUMAN	-2.20935	-1.72731	-2.05926	-2.6114	-2.97337	-4.2324	-3.70693	-2.34779	-3.59388	-2.97433
P16152	CBR1_HUMAN	-3.26267	-1.19184	-0.417579	-1.74492	-1.45437	-2.29754	-1.79513	-0.632527	-0.908222	-1.4083
Q5QNW6	H2B2F_HUMAN	1.4138	3.26049	3.74557	2.91395	3.13174	1.32912	1.17191	4.61097	2.69091	4.08318
P13797	PLST_HUMAN	-5.87926	-2.4382	-3.16205	-3.40816	-2.17211	-2.70224	-3.61391	-4.19378	-1.07224	-3.12834
Q5JWF2	GNAS1_HUMAN	-2.54076	-0.689389	0.522594	-2.70889	-2.12323	-3.11095	-2.36159	0.224836	-1.42601	-0.115922
P63104	1433Z_HUMAN	-0.0476054	-1.02444	-0.231053	-1.0286	-0.78482	-1.18678	-1.1065	-0.472085	-0.882233	-0.015826
Q02790	FKBP4_HUMAN	-3.47708	-2.35906	-1.95309	-3.31805	-3.37486	-5.81901	-5.93721	-2.13873	-4.87987	-2.2173
P54136	SYRC_HUMAN	-1.1727	-1.22246	-0.767556	-1.96219	-1.61196	-6.45277	-4.11981	-1.3204	-3.4789	-1.63478
O75746	S2512_HUMAN	-1.18794	-2.11932	-2.63401	-4.6088	-3.59437	-6.10244	-2.53329	-2.58363	-4.40734	-1.62039
P01008	ANT3_HUMAN	-2.21818	-2.48056	-2.68968	-4.0636	-2.62995	-0.560133	-3.64032	-3.2271	-2.46261	-3.10068
P30837	AL1B1_HUMAN	-6.56127	-4.53785	-5.15348	-3.41646	-2.88024	-3.51161	-0.663835	-4.64591	-5.42994	-6.56708
O75976	CBPD_HUMAN	-3.73873	-2.13838	-2.7971	-2.49841	-1.85246	-3.71376	-2.91807	-2.87022	-3.09777	-0.896091
O00231	PSD11_HUMAN	-3.04644	-1.91934	-1.68494	-2.29493	-2.40886	-5.58801	-4.03496	-1.71264	-3.3614	-1.4982
P08779	K1C16_HUMAN	-2.30788	-2.20633	-4.28712	-7.91463	-4.26376	-3.76284	-4.64761	-1.99779	-4.1299	-1.55099
Q93052	LPP_HUMAN	-5.00078	-6.32445	-4.11255	-5.2097	-3.64403	-0.893863	-0.0792373	-4.93512	-1.8483	-4.1598
Q15393	SF3B3_HUMAN	-3.64197	-2.12189	-2.239	-3.39228	-2.6679	-5.1772	-4.73483	-2.12929	-4.02213	-2.19097
P04275	VWF_HUMAN	-4.23936	-5.87353	-2.76179	-7.37635	-6.58977	-3.78771	-2.90854	-6.82332	-3.75132	-5.6397
P23526	SAHH_HUMAN	-2.08925	-1.39569	-1.1658	-1.37881	-0.84935	-5.03963	-2.91135	-1.57319	-2.55748	-0.944665
P49368	TCPG_HUMAN	-1.49167	-0.843373	-1.12814	-1.68622	-0.868436	-2.51012	-2.03615	-0.888013	-1.18615	-0.724922
O43242	PSMD3_HUMAN	-3.0659	-2.62989	-2.3014	-3.48257	-2.82531	-5.61704	-4.77114	-2.58908	-3.97543	-2.26131
P35222	CTNB1_HUMAN	-3.33494	-2.20267	-2.5958	-1.75612	-1.2881	-5.76863	-3.94737	-3.55467	-3.75471	-2.2404
Q8N398	VW5B2_HUMAN	-2.53434	-1.50074	-2.00347	-5.09062	-4.16546	-4.28238	-6.26133	-2.61537	-3.65295	-0.851953
P31939	PUR9_HUMAN	-2.51937	-3.02293	-2.64007	-2.7746	-1.90922	-4.34168	-3.12893	-2.65532	-2.9157	-2.46473
P14314	GLU2B_HUMAN	-1.88487	0.0145127	0.337726	-1.39468	-0.739534	-3.84873	-2.71227	-1.47138	-1.9754	-0.513523
P23396	RS3_HUMAN	-1.19866	-0.127849	-0.446237	0.952018	1.4739	-1.97896	-1.75282	-0.949653	-1.20663	-0.180183
P55884	EIF3B_HUMAN	-2.92221	-2.2137	-2.55108	-2.45655	-1.58841	-6.22798	-5.25102	-3.21929	-4.89544	-1.99918
Q04637	IF4G1_HUMAN	0.117332	0.144645	-0.618787	0.0975862	-0.370223	-0.559515	-1.23082	-0.141047	-0.453027	-0.255474
Q9P2J5	SYLC_HUMAN	-4.00358	-1.94142	-2.44645	-2.72833	-2.03039	-5.73815	-4.9776	-2.50648	-4.22972	-1.84648
Q13838	DX39B_HUMAN	-1.78089	-0.357789	-0.334175	-1.44586	-1.32359	-3.20367	-3.11625	-0.147072	-2.23571	-0.159282
P50570	DYN2_HUMAN	-2.97816	-3.02103	-2.61061	-3.95022	-3.88931	-4.38774	-4.71914	-2.50621	-3.89534	-3.222
Q92499	DDX1_HUMAN	-2.7676	-2.12418	-1.43744	-2.87257	-2.40047	-5.17988	-3.96261	-1.68161	-4.11698	-1.663
P02730	B3AT_HUMAN	-1.89123	-5.23315	-2.48987	-5.5871	-4.36047	-4.81021	-6.73704	-4.7034	-3.26959	-3.73735
Q15233	NONO_HUMAN	-2.61707	-1.47303	-1.24328	-2.18155	-1.58034	-3.08977	-1.56677	-1.47219	-2.05037	-0.937576
Q12888	TP53B_HUMAN	-3.6069	-1.80983	-2.51305	-5.09139	-4.95087	-5.73486	-4.69711	-2.11365	-4.26474	-2.41952
Q9NSE4	SYIM_HUMAN	-1.87397	-1.58093	-2.47493	-2.40098	-2.02712	-6.38916	-2.02025	-2.43863	-4.75404	-2.74975
P02766	TTHY_HUMAN	-2.53	-1.4053	-0.147638	-2.91869	-2.30948	-0.205701	-3.34927	-1.1108	-0.482088	1.26416
O00429	DNM1L_HUMAN	-1.66258	-1.72384	-1.51751	-2.26057	-1.92354	-3.91521	-3.26284	-1.678	-2.98362	-2.00943
Q13561	DCTN2_HUMAN	-1.75366	-2.93409	-2.10176	-2.60873	-2.31938	-4.27411	-3.05681	-2.26288	-2.66525	-1.63815
P02533	K1C14_HUMAN	-3.12615	-4.66896	-8.05378	-5.6675	-9.62179	-4.4249	-5.2628	-3.43829	-9.34641	-2.47315
P04792	HSPB1_HUMAN	-2.12183	-2.01154	-1.43392	-0.958667	-0.143137	-0.4047	1.36255	-0.987835	0.44928	-0.289498
Q9Y230	RUVB2_HUMAN	-3.17511	-1.65671	-1.54841	-3.00943	-2.45874	-5.33894	-3.65531	-1.62401	-3.08924	-1.28826
Q9ULD0	OGDHL_HUMAN	-3.56206	-3.53032	-5.42126	-12.298	-5.15848	-7.16316	-12.4561	-5.17248	-12.2674	-3.47598
Q8N3V7	SYNPO_HUMAN	-1.69129	-3.1767	-1.58937	-3.50716	-5.0365	-3.49903	-3.28778	-1.96201	-2.91718	-3.32263
Q8N142	PURA1_HUMAN	-0.870647	-2.95983	-1.59162	-5.11112	-5.29986	-6.61874	-6.63239	-1.05631	-6.14037	-6.76469
O00571	DDX3X_HUMAN	-3.0101	-2.26287	-2.40406	-2.83292	-2.27805	-5.00738	-3.37114	-2.95601	-3.66949	-2.55294
P30086	PEBP1_HUMAN	-0.914045	0.0736075	0.0780854	0.483354	1.27852	-1.75833	-0.93707	0.327798	-0.190491	0.618847
P31040	SDHA_HUMAN	-1.47808	-1.30627	-2.45413	-2.34225	-1.92924	-3.34129	-2.4816	-1.96172	-3.27016	-1.51399
Q9Y2Q0	AT8A1_HUMAN	-5.71194	-3.23468	-4.58009	-7.20112	-7.59395	-6.25033	-6.68812	-4.9809	-5.69702	-1.4312
Q14624	ITIH4_HUMAN	-4.01919	-4.90244	-4.68631	-6.09491	-3.35758	-1.98196	-4.51007	-4.87012	-4.33607	-4.98247
Q02252	MMSA_HUMAN	-0.925269	0.11573	-0.472969	0.0436899	0.715768	-6.97964	-2.66605	-0.56851	-3.78829	-1.3861
Q15437	SC23B_HUMAN	-5.2375	-2.0057	-2.4185	-1.94888	-1.86637	-5.838	-5.16083	-3.342	-4.54009	-2.25313
P10253	LYAG_HUMAN	-2.61795	-2.43832	-0.899997	-2.98281	-2.10075	-5.26883	-5.91961	-2.08228	-3.7975	-3.19665
P49257	LMAN1_HUMAN	-3.39882	-1.07525	-1.77306	-1.11746	-1.28303	-5.01809	-4.15313	-2.41934	-4.15464	-1.26205
Q9NQC3	RTN4_HUMAN	0.29878	-2.63727	-1.60884	-4.50611	-3.46349	-3.50947	-1.54088	-2.42238	-2.23049	-2.61393
Q9UHB9	SRP68_HUMAN	-5.10495	-2.6788	-4.63792	-2.37787	-1.81416	-6.76203	-5.32344	-5.43542	-6.20767	-2.56701
P51659	DHB4_HUMAN	-1.80878	-1.96762	-2.24139	-3.4549	-2.62912	-5.96337	-5.74473	-1.58741	-5.10282	-1.93614
Q8WXF7	ATLA1_HUMAN	-4.49338	-7.16507	-4.90342	-4.99921	-8.55089	-8.29892	-6.87136	-5.43499	-7.711	-5.8069
P02774	VTDB_HUMAN	-2.01399	0.0540467	-2.70893	-4.57392	-2.96149	-0.13119	-2.29608	-2.74742	-2.28218	-2.00134
P50991	TCPD_HUMAN	-2.30946	-1.94359	-1.98266	-2.5798	-1.89929	-4.75182	-3.6949	-2.00219	-3.16753	-1.69906
O00567	NOP56_HUMAN	-3.71032	-2.38045	-3.0229	-2.8241	-2.30741	-5.46183	-5.54285	-2.77631	-4.80897	-1.5663
Q99623	PHB2_HUMAN	-0.219565	-0.292526	-1.32372	-1.13304	-0.94892	-0.812594	-2.25274	-1.28751	-2.14772	-0.931295
Q9NVA2	SEP11_HUMAN	-1.74576	-0.834935	-1.25074	-1.96131	-1.11543	-0.354928	-1.68318	-1.13385	0.0678702	-2.10785
Q9NR12	PDLI7_HUMAN	-4.77811	-4.38161	-3.49447	-3.98336	-4.41535	-0.727759	0.531495	-3.60815	-1.12868	-5.45482
P00450	CERU_HUMAN	-2.88212	-3.6777	-1.80794	-4.42308	-3.64906	-0.732866	-4.41232	-2.06447	-2.45328	-4.11574
Q99832	TCPH_HUMAN	-2.07122	-1.73983	-1.78426	-2.26621	-1.68402	-4.02212	-2.98259	-1.87908	-2.94667	-1.57036
Q5JPE7	NOMO2_HUMAN	-3.77081	-3.37728	-3.09511	-1.80728	-1.59735	-6.51244	-6.06642	-4.11544	-5.6956	-3.20757
Q9GZR7	DDX24_HUMAN	-6.95565	-3.66526	-2.72634	-7.55086	-6.8928	-5.24105	-8.21971	-2.82923	-5.48266	-1.7924
Q13310	PABP4_HUMAN	-4.49845	-4.89041	-3.6698	-2.5253	-1.94212	-6.56314	-5.32131	-5.44465	-4.43304	-4.36285
P05060	SCG1_HUMAN	-4.7992	-1.64391	-2.69629	-8.02598	-5.50282	-7.17177	-5.37805	-4.4064	-2.26407	-0.0971491
P07384	CAN1_HUMAN	-1.93324	-3.46794	-2.80323	-1.73331	-1.32762	-2.98763	-2.24343	-2.80126	-1.76931	-2.29736
P58107	EPIPL_HUMAN	-8.89182	-7.78805	-9.43369	-7.96078	-8.4854	-9.97759	-4.59565	-11.2403	-9.71585	-9.07146
Q9H223	EHD4_HUMAN	-4.5667	-2.40372	-3.71198	-1.97167	-1.55527	-4.14903	-4.05843	-4.28943	-2.8593	-2.2648
Q9Y262	EIF3L_HUMAN	-2.97507	-2.78703	-3.07329	-2.3272	-1.56082	-4.94078	-3.32972	-3.58099	-3.16836	-2.16397
P40227	TCPZ_HUMAN	-1.86966	-1.30612	-1.35769	-1.50606	-0.902981	-4.46216	-2.30781	-1.35575	-2.36938	-1.20961
P05091	ALDH2_HUMAN	-2.34645	-0.910885	-2.14737	-1.20039	-0.812129	-4.43883	-2.29054	-2.24397	-1.74605	-1.55255
P13796	PLSL_HUMAN	-2.89355	-1.65657	-2.4351	-3.57302	-2.99141	-3.08222	-3.06013	-3.57215	-1.5763	-2.084
Q9UQ35	SRRM2_HUMAN	-3.45235	-2.39912	-2.2226	-4.40339	-3.34718	-5.58616	-5.84167	-2.57659	-4.47901	-2.37536
P43490	NAMPT_HUMAN	-3.85683	-2.22553	-1.27998	-4.38049	-4.28259	-8.14893	-4.14642	-1.12537	-5.87338	-3.19113
Q9P0M6	H2AW_HUMAN	-2.12375	-1.74254	-1.66473	-2.29324	-1.46487	-2.49804	-3.94401	-1.10872	-2.15884	0.335407
Q14847	LASP1_HUMAN	-2.87603	-3.44084	-2.29535	-3.02902	-2.1202	-0.250107	-2.45576	-2.64705	-1.06048	-3.30473
O00468	AGRIN_HUMAN	-3.31076	-3.49844	-2.18092	-4.91599	-1.86005	-1.79421	-3.91279	-2.90887	-2.46756	-3.51595
Q6NZI2	CAVN1_HUMAN	-4.16509	-4.28937	-2.77685	-3.26596	-2.95984	-0.850396	-0.157362	-3.90112	-0.193965	-3.08636
Q96RQ3	MCCA_HUMAN	-5.36297	-2.97507	-5.10372	-2.96808	-1.89552	-6.58684	-5.22982	-6.26656	-7.64207	-2.67109
P35241	RADI_HUMAN	-0.758085	0.95443	-1.8636	-0.465503	-1.95205	-1.18064	-2.0679	-0.401943	-0.96365	-0.899377
Q99714	HCD2_HUMAN	-2.59041	-0.625386	-1.95944	-2.06338	-1.3813	-5.04545	-3.03467	-2.12759	-3.7445	-1.56316
P36578	RL4_HUMAN	-2.81356	-1.44822	-2.16762	-0.164175	0.421089	-4.79182	-3.89753	-2.44246	-2.7712	-1.41881
P20020	AT2B1_HUMAN	-4.84336	-3.7354	-3.93644	-9.08507	-6.18595	-5.00633	-9.91017	-4.08984	-5.84249	-4.19696
P17844	DDX5_HUMAN	-3.52967	-1.72306	-1.6401	-4.60587	-4.0708	-6.17743	-4.62393	-1.83978	-3.93771	-1.83988
P19338	NUCL_HUMAN	-0.892439	-0.0665102	0.101954	-0.503807	-0.0529466	-2.89395	-2.64407	0.00842194	-1.34868	0.294061
O75874	IDHC_HUMAN	-2.56908	-2.22899	-2.3073	-1.2548	-1.09484	-1.58278	-2.05243	-2.50881	-1.0392	-2.47043
P07197	NFM_HUMAN	-2.37077	-9.21329	-5.59126	-5.41778	-7.04822	-6.81277	-7.40645	-8.06155	-5.52462	-5.33197
O60716	CTND1_HUMAN	-4.02989	-3.12853	-3.41124	-3.23254	-2.88071	-4.81011	-4.31681	-3.67179	-4.0198	-3.16513
P00325	ADH1B_HUMAN	-6.66071	-6.81943	-5.90711	-1.97214	-0.352144	-6.17457	-3.05873	-6.73427	0.789084	-4.54838
P49419	AL7A1_HUMAN	-2.34732	-3.4416	-4.48485	-1.21674	-1.43295	-4.30248	-3.71765	-4.53579	-3.69916	-2.60089
Q9BZL4	PP12C_HUMAN	-6.62029	-5.20662	-4.34264	-6.14843	-6.1853	-6.329	-3.00377	-5.05324	-4.40284	-4.16896
Q08378	GOGA3_HUMAN	-3.76601	-3.69024	-2.83534	-4.8033	-4.64408	-5.3278	-5.78938	-3.80198	-4.50502	-5.39406
P02788	TRFL_HUMAN	-7.33509	-5.23477	-6.45967	-5.88021	-5.16672	-6.08619	-6.24889	-9.63805	-3.15604	0.885721
Q93050	VPP1_HUMAN	-2.26259	-2.95906	-3.11686	-6.83659	-4.15176	-8.67357	-3.49044	-2.5881	-2.80689	-1.43826
P00915	CAH1_HUMAN	-0.48989	-5.92875	-1.02006	-2.96761	-2.11518	-2.15916	-4.54676	-4.28057	-1.2982	-1.70473
Q7L7L0	H2A3_HUMAN	1.98845	3.76689	4.262	3.45574	3.50713	1.74561	1.60262	4.50429	2.92653	4.37722
Q12905	ILF2_HUMAN	-2.6064	-1.01616	-1.00405	-2.78014	-2.48598	-5.08036	-4.08565	-0.988586	-3.32244	-1.02827
P14866	HNRPL_HUMAN	-1.74092	-0.990795	-0.574847	-2.10034	-1.73186	-4.1667	-2.19636	-0.729431	-3.1018	-0.617666
P00387	NB5R3_HUMAN	-0.251819	-1.8661	-1.79223	-3.07856	-2.57697	-2.34016	-1.50527	-1.53585	-0.765085	-1.29035
P37802	TAGL2_HUMAN	-0.438212	-0.0700654	0.749227	-0.713821	-0.398985	1.0008	-0.890455	0.534725	0.795514	-0.410504
O95154	ARK73_HUMAN	-4.38241	-2.68757	-2.91379	-0.771085	-0.377012	-6.99685	-3.05078	-3.56633	-5.31038	-2.45998
P35237	SPB6_HUMAN	-2.45581	-2.28784	-2.54473	-0.45984	-0.769179	-3.00495	-2.22251	-3.54023	-2.51216	-2.72497
P13611	CSPG2_HUMAN	-4.4454	-3.45354	-4.21587	-8.16317	-3.72028	1.19538	-2.22449	-2.89018	0.336705	-5.0778
P24043	LAMA2_HUMAN	-8.56729	-5.54327	-5.55731	-6.95352	-2.49666	-6.38686	-6.68838	-8.9584	-5.15885	-5.44769
Q5JRX3	PREP_HUMAN	-2.72706	-3.35716	-4.71417	-3.79885	-3.3395	-5.26267	-6.10057	-5.03688	-8.33361	-2.72418
O14974	MYPT1_HUMAN	-4.0536	-4.68722	-2.58665	-5.48943	-4.66575	-4.23016	-2.19719	-3.17197	-3.97613	-3.19061
P51812	KS6A3_HUMAN	-5.48951	-3.6966	-2.45586	-5.72577	-4.64162	-6.63857	-5.72712	-2.22378	-5.08653	-3.33473
P55060	XPO2_HUMAN	-3.97537	-2.83524	-2.7922	-4.6156	-3.86052	-5.45811	-4.86841	-2.63487	-4.6455	-2.26864
Q15019	SEPT2_HUMAN	-3.31848	-2.5098	-1.48133	-3.84693	-3.25869	-2.94897	-2.29724	-2.67527	-1.23992	-3.22018
Q15046	SYK_HUMAN	-2.80786	-2.80965	-2.78193	-1.7893	-1.91998	-5.35039	-3.62586	-2.77059	-3.10263	-2.37081
Q16401	PSMD5_HUMAN	-4.99839	-2.00951	-2.18947	-2.82881	-2.59104	-5.7082	-3.55818	-2.60184	-3.46119	-2.12074
P13804	ETFA_HUMAN	-2.30062	-1.74867	-3.19349	-2.24669	-1.45311	-6.7462	-2.712	-3.09131	-3.62211	-2.74923
P51884	LUM_HUMAN	-2.58895	-0.433404	-1.55062	-4.62815	-1.62682	0.769138	-0.757428	-0.839939	0.723353	-2.29349
Q9NSD9	SYFB_HUMAN	-2.59773	-2.03963	-2.83414	-1.66476	-1.54579	-6.28293	-4.24925	-2.26619	-3.88956	-1.92822
Q13418	ILK_HUMAN	-4.12401	-4.0004	-4.57999	-1.28026	-1.45033	-2.39572	-1.56879	-4.29411	-2.24293	-3.98072
Q562R1	ACTBL_HUMAN	-20.0681	-20.0681	-7.09852	-20.0681	-20.0681	-20.0681	-20.0681	-20.0681	-8.72911	-20.0681
O95340	PAPS2_HUMAN	-4.08293	-2.22603	-3.81315	-4.05122	-3.16308	-6.713	-6.49012	-4.67151	-3.9218	-2.34054
P56192	SYMC_HUMAN	-3.81083	-2.43917	-2.99427	-2.96426	-2.40366	-5.21871	-5.59675	-3.16044	-5.08364	-2.4187
P38919	IF4A3_HUMAN	-3.69173	-1.83218	-1.72023	-2.99456	-3.19826	-4.62463	-5.60185	-1.77759	-3.69264	-1.66067
P27144	KAD4_HUMAN	-1.31467	-4.32344	-2.07093	-10.4222	-7.29541	-6.59855	-3.60551	-1.8876	-4.23437	-8.02046
Q9Y4W6	AFG32_HUMAN	-2.17146	-1.81036	-2.44213	-3.46239	-2.66777	-4.11355	-2.71979	-2.25421	-4.3504	-2.00817
P18124	RL7_HUMAN	-3.22385	-1.6215	-1.84389	-0.112056	0.371835	-3.85532	-1.81674	-2.4553	-2.58602	-1.53705
Q14683	SMC1A_HUMAN	-5.76564	-3.44704	-2.74301	-4.68557	-3.49222	-5.07233	-4.60119	-2.38259	-5.24076	-2.76594
O60437	PEPL_HUMAN	-7.93422	-4.54502	-4.52311	-6.42108	-5.49688	-7.99709	-7.16614	-2.92298	-6.36024	-4.45017
Q9UHD8	SEPT9_HUMAN	-2.43388	-0.97116	-1.30785	-5.36378	-3.826	-4.12226	-2.63778	-1.48609	-3.9946	-5.03944
Q9HCC0	MCCB_HUMAN	-4.48502	-1.94721	-3.62068	-3.07292	-2.22693	-6.23414	-5.70969	-3.41241	-5.35481	-2.62959
P27338	AOFB_HUMAN	-1.9924	-0.621488	-2.12991	-3.80066	-2.86694	-3.36463	-2.18551	-2.32933	-2.53321	-6.48549
P02549	SPTA1_HUMAN	-3.22982	-4.84761	-4.63583	-5.37168	-5.89344	-5.09661	-6.59586	-5.03943	-4.72175	-6.75186
Q13428	TCOF_HUMAN	-5.24045	-3.0816	-2.39529	-4.9185	-4.4085	-4.93113	-4.64528	-3.30552	-4.11954	-3.49105
P08195	4F2_HUMAN	-3.00385	-0.550469	-2.69426	-3.3297	-3.35366	-3.82395	-4.28451	-3.28266	-3.44448	-1.74705
Q9HD20	AT131_HUMAN	-4.55771	-2.49785	-2.37034	-4.54871	-3.16163	-5.15172	-7.78454	-3.56839	-4.39158	-3.24701
Q16820	MEP1B_HUMAN	-7.73547	-4.48268	-1.04622	-7.72296	-7.02446	-7.71758	-7.21176	-2.32163	-6.61546	-6.54316
P23284	PPIB_HUMAN	-0.635301	0.246315	-0.537701	0.691937	1.05173	-3.47658	-1.86882	4.154	-1.11928	-1.99074
Q96KP4	CNDP2_HUMAN	-1.26793	-0.620933	-1.19046	-0.767289	-0.671409	-1.34537	-2.1944	-0.642531	-1.45822	-0.315909
P31946	1433B_HUMAN	-2.92891	-1.85864	-1.73793	-3.46579	-2.56688	-2.50001	-4.01063	-2.11291	-3.57364	-1.69235
P40926	MDHM_HUMAN	1.13223	1.58823	0.376833	0.211193	0.855688	-3.30636	-0.426916	0.614622	-1.29668	0.632798
Q8IVF2	AHNK2_HUMAN	-4.8298	-5.35351	-6.40457	-6.56849	-5.45939	-5.79954	-3.12822	-6.32637	-4.53745	-6.11668
P30041	PRDX6_HUMAN	-0.328901	-1.3967	-1.11032	-0.441006	0.261416	-1.4442	-0.909258	-1.31347	-0.876331	-1.21858
P09093	CEL3A_HUMAN	0.554288	-7.34071	-9.79257	1.90898	1.92538	-14.0032	-8.42257	-6.65959	-3.87392	-6.50116
Q96CX2	KCD12_HUMAN	-5.34793	0.493568	-0.361404	-3.98778	-3.5789	-3.95004	-2.78786	-1.17737	-1.5724	-2.05685
P00751	CFAB_HUMAN	-2.99306	-3.42956	-4.34327	-5.40062	-3.75987	-0.412792	-2.70928	-4.32703	-2.91517	-4.51376
P61764	STXB1_HUMAN	-2.92044	-0.397569	-1.61182	-7.33157	-5.91194	-6.89547	-4.30362	-2.20846	-4.65376	-1.23837
O60504	VINEX_HUMAN	-0.683391	-6.29188	-0.683226	-7.17134	-3.55948	-2.52767	-4.87222	-1.13834	-2.68425	-4.57452
P29536	LMOD1_HUMAN	-7.88243	-7.69384	-8.15898	-9.20177	-8.24624	-2.98008	-0.69431	-7.03189	-3.21427	-6.51319
Q9Y5S2	MRCKB_HUMAN	-4.47201	-3.96211	-2.98742	-8.05102	-4.90409	-4.26749	-2.57994	-3.36173	-3.3385	-2.80396
O60701	UGDH_HUMAN	-3.653	-1.7916	-2.62311	-1.9253	-1.22524	-3.62234	-5.19428	-2.90085	-2.91394	-2.92009
Q07960	RHG01_HUMAN	-4.17407	-2.93061	-2.73474	-4.0174	-3.0497	-1.07414	-2.30677	-3.06965	-2.31177	-2.50721
P09211	GSTP1_HUMAN	-1.67312	-2.98701	-3.11392	-0.417394	-0.00725538	-2.16174	-1.52327	-3.94204	-0.953388	-2.84517
O95831	AIFM1_HUMAN	-3.43307	-1.65139	-3.24919	-2.51299	-1.7167	-6.26895	-4.09032	-3.25594	-4.99482	-3.79566
Q14789	GOGB1_HUMAN	-1.571	-1.00806	-2.35718	-1.222	-2.68262	-1.44264	-2.58479	-1.60908	-2.09906	-1.29612
P10909	CLUS_HUMAN	-2.72667	-2.5597	-3.22858	-3.98267	-2.88537	-1.08082	-2.99859	-1.66545	-1.09254	0.0249097
P07954	FUMH_HUMAN	-1.20665	-0.715793	-1.73485	-1.39397	-0.436011	-5.58175	-2.05799	-1.84451	-3.99565	-1.62127
Q9P2R7	SUCB1_HUMAN	-1.69406	-1.21604	-2.43106	-2.96541	-1.88257	-6.58371	-3.12451	-2.07003	-4.62112	-1.17463
P27694	RFA1_HUMAN	-5.81375	-4.75349	-3.05397	-5.83271	-6.16507	-6.36544	-5.24044	-3.0614	-5.56914	-3.73979
P39656	OST48_HUMAN	-1.31214	-0.118531	-1.54788	0.430318	0.103678	-1.55154	-2.52809	-0.613842	-1.39205	-0.834796
P48643	TCPE_HUMAN	-1.80165	-1.06647	-1.11478	-1.11183	-0.551653	-2.97549	-2.11427	-1.38865	-1.83866	-1.01473
Q9H0P0	5NT3A_HUMAN	-1.93707	-3.21455	-1.21875	-6.55535	-5.48816	-9.39393	-9.62985	-1.99747	-6.80842	-6.17511
Q96QK1	VPS35_HUMAN	-2.06575	-2.77308	-2.23484	-3.11857	-2.34093	-3.98626	-3.77198	-2.48485	-2.62585	-1.8898
P21397	AOFA_HUMAN	-4.08906	-1.84533	-3.43278	-2.83611	-2.83508	-7.09992	-2.63136	-3.4865	-3.93907	-4.23266
Q7L775	EPMIP_HUMAN	-4.57899	-3.55082	-2.40721	-6.63201	-5.90608	-5.14899	-6.3779	-2.00175	-4.53609	-1.75246
P17174	AATC_HUMAN	-0.415465	-1.43587	-2.24682	-3.09964	-2.69366	-2.10688	-2.79727	-3.27741	-2.98898	-1.56891
Q9BUJ2	HNRL1_HUMAN	-5.17624	-3.21922	-1.60199	-4.53717	-3.59855	-4.88866	-5.51516	-2.75587	-5.02139	-2.38228
P08240	SRPRA_HUMAN	-3.88069	-3.1172	-2.96467	-2.16268	-1.10229	-1.38914	-3.87509	-2.69649	-2.40361	-4.12843
P06748	NPM_HUMAN	-1.47633	-0.139885	0.000497372	-1.37897	-0.657566	-4.13692	-3.05197	-0.00986252	-2.24906	1.02018
P35232	PHB1_HUMAN	-0.457591	-0.124009	-1.24286	-1.44101	-1.05976	-4.23918	-1.91081	-1.63002	-2.39399	-0.861548
Q15020	SART3_HUMAN	-3.84746	-2.49971	-1.51958	-4.97129	-4.0257	-5.24579	-6.42937	-1.56955	-4.27707	-2.58693
P55265	DSRAD_HUMAN	-4.67354	-3.32673	-3.16687	-5.06048	-3.95293	-6.30832	-6.04011	-3.5635	-4.67242	-2.68613
P05165	PCCA_HUMAN	-2.23626	-1.25129	-1.97234	-0.61448	-0.455313	-0.741575	-2.11763	-1.45352	-0.751949	-1.30787
P21399	ACOHC_HUMAN	-3.9199	-2.40148	-2.83062	-1.41989	-1.17404	-3.80271	-1.75175	-2.90503	-3.48324	-3.06147
O60506	HNRPQ_HUMAN	-4.34335	-2.94497	-3.41552	-3.20031	-2.43484	-5.89044	-4.68456	-3.9587	-3.85367	-2.88194
Q01433	AMPD2_HUMAN	-1.692	-4.59266	-2.19879	-6.31081	-5.06479	-5.85817	-6.30111	-1.81153	-4.55475	-4.38192
Q13884	SNTB1_HUMAN	-5.20406	-6.2701	-5.24675	-2.90016	-2.34523	-5.03668	-6.23305	-5.04048	-5.77006	-3.53583
P49792	RBP2_HUMAN	-4.24771	-3.75921	-3.37892	-4.73849	-4.67809	-8.11527	-6.93792	-3.25255	-6.3258	-3.33736
Q9Y3Z3	SAMH1_HUMAN	-3.58501	-2.84706	-2.91271	-3.03076	-2.61816	-1.27435	-3.25863	-3.76144	-1.72023	-2.10347
P62701	RS4X_HUMAN	1.11439	1.1071	-0.195823	1.23951	1.04531	-0.449216	-1.69916	-0.0681557	-0.522945	0.628471
P08865	RSSA_HUMAN	-1.72081	-0.648273	-1.02103	0.695415	0.909288	-3.64024	-2.71364	-1.69882	-1.78906	-0.807643
P41250	GARS_HUMAN	-3.23304	-3.27716	-3.03444	-2.21279	-1.53876	-5.44999	-5.1749	-3.85873	-4.25847	-2.75164
Q96I24	FUBP3_HUMAN	-4.40165	-2.36695	-2.24639	-3.6728	-3.13154	-6.14425	-5.53069	-2.65507	-4.28748	-2.21787
Q13162	PRDX4_HUMAN	-2.67126	-1.85651	0.423017	1.02045	0.831756	-2.9897	-4.70307	-1.20395	-1.89383	-2.08774
Q8N163	CCAR2_HUMAN	-3.98022	-2.54536	-2.97808	-4.46578	-3.647	-2.53631	-4.68207	-3.01498	-3.11659	-2.32348
P36269	GGT5_HUMAN	-8.55385	-5.91019	-5.09183	-9.30413	-3.09753	-4.7987	-6.59842	-4.69013	-0.559742	-4.3959
P50895	BCAM_HUMAN	-3.42683	-2.85726	-1.60412	-5.26492	-3.06457	-3.25379	-5.45057	-1.93529	-2.56812	-2.06338
P31943	HNRH1_HUMAN	-2.35804	-0.902049	-0.609596	-1.87415	-1.9776	-3.58182	-3.82683	-0.870223	-2.57176	-0.644635
P04040	CATA_HUMAN	-1.78311	-2.58023	-2.40335	-2.03712	-2.19334	-3.38197	-3.77619	-3.73922	-2.14114	-2.52978
Q9BZQ8	NIBA1_HUMAN	-6.21867	-7.30467	-6.52176	-1.60384	-1.69161	-4.97022	-4.65225	-7.22909	-4.12348	-6.56499
P48444	COPD_HUMAN	-3.03598	-2.14837	-2.57001	-1.66409	-1.81849	-4.74124	-4.51651	-2.92025	-4.14761	-2.6453
Q16647	PTGIS_HUMAN	-1.49517	-5.51757	-7.19954	-6.33476	-8.73452	-5.36961	-5.20375	-6.33043	-2.06499	-6.60033
P55084	ECHB_HUMAN	0.270551	0.0911253	-0.280356	0.0136612	-0.0787785	-1.95487	-0.637427	-1.25013	-1.15033	0.136604
P16402	H13_HUMAN	-0.923002	0.737523	1.77903	0.857822	1.4807	-1.14	-1.06171	2.59016	0.838932	2.17785
P15144	AMPN_HUMAN	-6.13803	-8.00224	-6.97201	-1.96927	-2.0667	-4.46432	-8.17817	-6.568	-5.25363	-6.71406
P37837	TALDO_HUMAN	-0.632909	-0.3164	0.084579	-0.319873	0.0696387	0.701006	-1.0831	0.023958	-0.173294	-0.228321
P62424	RL7A_HUMAN	-3.62903	-2.15578	-2.48371	-0.810292	0.0813709	-7.78083	-4.89018	-3.31043	-4.00614	-2.20343
P35573	GDE_HUMAN	-2.74142	-4.87942	-3.63408	-4.84694	-4.06957	-5.82845	-4.93109	-4.037	-4.75976	-4.06318
Q96HC4	PDLI5_HUMAN	-4.0981	-3.99612	-4.06267	-4.32132	-3.85698	-2.54411	-3.47142	-4.7366	-1.99803	-4.29851
O60749	SNX2_HUMAN	-3.68624	-3.51471	-2.35225	-3.93043	-3.38248	-5.29207	-4.23987	-3.00215	-3.53225	-2.68865
O95782	AP2A1_HUMAN	-3.98822	-3.7737	-2.71814	-5.62138	-4.43703	-5.80201	-4.95924	-3.42262	-3.45336	-3.27122
Q9BT78	CSN4_HUMAN	-3.28034	-3.17542	-2.4483	-4.53423	-2.89451	-3.301	-3.55224	-2.39752	-2.38063	-2.25545
Q9HC35	EMAL4_HUMAN	-6.14911	-3.8392	-5.23668	-2.14368	-1.68009	-7.7043	-7.87838	-4.86694	-5.93949	-4.64495
P26639	SYTC_HUMAN	-2.84918	-2.47658	-2.38898	-2.02103	-1.30988	-4.58784	-4.12058	-2.55368	-3.78842	-1.98164
P08603	CFAH_HUMAN	-3.46152	-3.25386	-4.47215	-4.3651	-4.0806	-1.11233	-3.77276	-3.61752	-2.28661	-3.94484
P07737	PROF1_HUMAN	-1.15055	-0.662619	-0.202813	-1.25551	-0.48725	-0.711023	0.934117	-1.01813	-0.286358	-0.51399
P21980	TGM2_HUMAN	-4.57431	-4.57984	-4.4253	-6.4449	-1.62704	-2.08191	-2.56126	-1.83755	-1.39304	-4.3785
P16519	NEC2_HUMAN	-4.77436	-4.26044	-4.56467	-4.74239	-4.26761	-6.48232	-7.68232	-3.64282	-4.25865	-0.37645
P21810	PGS1_HUMAN	-3.90177	-1.81984	-2.2415	-4.95945	-3.55853	0.336735	-4.08162	-2.02346	-1.52372	-2.64519
P54577	SYYC_HUMAN	-2.37828	-3.31678	-3.81006	-1.84865	-1.40113	-7.42107	-5.50229	-3.30704	-5.42114	-2.80188
P54315	LIPR1_HUMAN	-4.93664	-5.45208	-5.06413	-1.72311	-2.2203	-7.53107	-7.1519	-4.99447	-10.0028	-6.20072
P42765	THIM_HUMAN	-2.75722	-1.0187	-2.48666	-1.85284	-1.0848	-6.30216	-3.33854	-2.17576	-4.67859	-1.40816
P43121	MUC18_HUMAN	-4.39147	-4.70067	-4.0744	-6.54097	-5.40547	-2.28056	-1.96161	-4.49129	-4.00479	-5.35891
O15144	ARPC2_HUMAN	-2.44319	-2.19562	-2.1624	-2.32522	-1.95901	-2.43356	-2.49929	-2.63886	-1.55981	-2.07131
O95834	EMAL2_HUMAN	-3.57035	-2.95547	-2.52965	-2.80655	-3.0453	-5.14734	-3.75159	-2.0236	-5.16155	-1.56571
P36957	ODO2_HUMAN	-0.66888	-0.399618	-1.75321	-2.20612	-1.62715	-4.05392	-1.70905	-1.45671	-3.11612	-1.31947
Q02878	RL6_HUMAN	-2.73234	-1.53393	-1.64521	0.0104703	0.586519	-4.43393	-3.41722	-2.52167	-3.02099	-1.40659
P01857	IGHG1_HUMAN	0.406727	-0.0276318	0.259715	-1.28511	-0.531957	2.47797	-0.546033	0.455913	-0.0635853	-0.244509
Q7L576	CYFP1_HUMAN	-3.8311	-3.80202	-3.90063	-4.26737	-3.23912	-4.65061	-4.5652	-3.78481	-3.13773	-3.68242
P23142	FBLN1_HUMAN	-4.06725	-3.14889	-3.88608	-4.56006	-2.32669	-1.37503	-1.89271	-4.93056	-0.203335	-4.59215
P35442	TSP2_HUMAN	-4.85423	-5.46675	-6.41408	-6.08852	-6.51807	-1.31648	-7.68775	-4.69724	-4.26333	-8.6909
Q9UHG3	PCYOX_HUMAN	-2.73586	-2.29102	-1.46863	-2.08376	-2.05378	-4.61576	-2.89597	-1.4868	-2.62839	-1.65371
P28838	AMPL_HUMAN	-3.03782	-1.78266	-2.63838	-3.28749	-2.16124	-2.37836	-2.711	-2.86851	-1.41237	-3.01938
P52789	HXK2_HUMAN	-4.35325	-3.70697	-3.42382	-5.82397	-5.18422	-5.78345	-8.8845	-3.19069	-5.61597	-8.10898
P39059	COFA1_HUMAN	-6.05673	-4.1262	-4.45563	-4.49923	-2.15556	-4.66256	-1.96268	-5.62718	-1.03484	-5.28909
P51149	RAB7A_HUMAN	-2.40883	-1.76806	-1.51968	-2.20021	-1.715	-2.97144	-3.00444	-1.51933	-1.59431	-0.701085
Q6P1M3	L2GL2_HUMAN	-7.387	-3.14461	-3.48172	-5.40299	-4.34834	-6.80293	-6.56758	-3.17998	-6.75159	-3.78002
P42167	LAP2B_HUMAN	-7.06947	-6.72827	-4.98443	-6.15413	-5.31406	-8.5138	-8.11066	-5.02774	-6.03855	-6.48453
P13591	NCAM1_HUMAN	-1.26914	-3.64419	-3.19576	-5.41099	-4.15732	-2.38988	-4.07932	-2.8259	-3.04937	-2.27211
Q06278	AOXA_HUMAN	-5.46415	-6.82803	-6.58091	-2.95016	-2.84779	-9.05648	-6.28999	-5.51726	-6.39314	-5.17416
Q99536	VAT1_HUMAN	-1.40829	-2.2602	-1.61051	-3.45831	-2.56118	-5.07065	-3.5841	-1.44825	-2.03606	-0.864451
Q9UKG1	DP13A_HUMAN	-10.0035	-5.8156	-3.48942	-4.87358	-3.70865	-4.90059	-5.012	-4.46796	-3.69932	-3.9882
O60282	KIF5C_HUMAN	-1.25401	-1.32271	-2.34559	-1.61716	-2.41116	-2.00232	-2.78802	-1.44482	-2.35563	-2.04064
P10301	RRAS_HUMAN	-6.01709	-5.20619	-5.99151	-5.71791	-4.5003	-2.98401	-1.67177	-6.247	-2.10938	-5.55389
O76038	SEGN_HUMAN	-4.39512	-0.803329	-3.26693	-4.34894	-3.19449	-2.10481	-3.35527	-3.49395	-1.4524	-2.4452
P38159	RBMX_HUMAN	-3.0726	-1.89646	-1.71938	-3.15698	-2.52071	-3.50435	-5.02259	-1.76302	-2.14752	-1.68059
P16444	DPEP1_HUMAN	-6.33148	-6.34567	-5.29493	-1.60582	-4.64312	-5.61196	-5.80788	-5.59202	-0.19781	-6.01353
Q06323	PSME1_HUMAN	-2.49445	-0.896451	-1.15205	-2.41743	-1.4532	-0.242876	2.17669	-2.1083	0.233544	-0.487899
Q9NVD7	PARVA_HUMAN	-5.31805	-5.33691	-5.05896	-5.03007	-4.20545	-2.81307	-1.89145	-5.84293	-2.59427	-5.66248
Q04695	K1C17_HUMAN	-4.76147	-8.28128	-8.79817	-7.67289	-8.76609	-7.94862	-8.78652	-9.14335	-8.19023	-3.63291
Q96PK6	RBM14_HUMAN	-2.31698	-2.05278	-1.37816	-3.42226	-2.82779	-4.73872	-4.08473	-1.46474	-4.099	-1.66279
Q9NZB2	F120A_HUMAN	-4.02765	-3.07887	-3.14771	-5.13591	-3.51123	-2.42387	-5.43344	-3.6811	-3.67633	-3.25852
P14550	AK1A1_HUMAN	-2.80242	-1.35428	-1.6414	-0.868593	-0.753362	-3.52337	-2.79793	-1.79725	-1.52048	-2.0467
Q04446	GLGB_HUMAN	-3.37343	-3.42929	-2.07596	-4.15461	-3.05068	-5.95718	-6.21804	-1.83927	-4.72789	-3.33664
O75955	FLOT1_HUMAN	-3.97047	-4.23796	-4.00121	-4.23802	-3.78991	-5.56326	-5.40892	-3.38601	-4.91779	-3.80824
P09471	GNAO_HUMAN	-1.6338	-2.31296	-2.17655	-6.0969	-5.22345	-5.9304	-2.85028	-2.15483	-2.80483	-1.62154
Q8N1G4	LRC47_HUMAN	-3.72687	-3.39656	-2.74458	-3.4215	-2.9431	-6.78124	-4.40631	-2.68518	-4.3129	-3.00657
Q9Y617	SERC_HUMAN	-4.12638	-2.39145	-4.31757	-1.2532	-0.421051	-5.60801	-4.87746	-4.34361	-5.32016	-3.4622
P02792	FRIL_HUMAN	0.167288	-1.04279	-1.20317	-1.2062	-1.61513	-0.185795	-1.96139	-0.477645	-1.28874	-0.294194
O94973	AP2A2_HUMAN	-3.57028	-3.20838	-3.09953	-4.24997	-3.24429	-4.43109	-4.65912	-3.40881	-3.56736	-2.81381
P13861	KAP2_HUMAN	-3.73274	-2.65987	-2.02266	-3.02814	-2.51318	-4.62629	-3.92953	-2.55948	-3.20872	-1.66608
Q06830	PRDX1_HUMAN	0.418236	-0.263592	0.375806	0.0826163	0.357651	-0.370413	0.473313	-0.473118	0.431445	0.853168
O76024	WFS1_HUMAN	-0.146363	-3.44316	-2.62361	-7.20364	-4.67423	-3.53164	-3.54512	-2.95544	-2.89127	-2.64236
P27348	1433T_HUMAN	-2.99996	-3.06055	-3.22546	-4.84357	-3.28401	-4.81643	-4.70849	-3.1469	-4.65875	-3.8566
Q8NFP9	NBEA_HUMAN	-4.18999	-4.21791	-3.10392	-6.26546	-5.99066	-5.16233	-6.74113	-3.56651	-6.43183	-3.13038
P20711	DDC_HUMAN	-6.95902	-0.0023441	-5.17446	-4.71076	-4.6905	-8.58511	-3.26006	-8.59382	-7.11443	-6.45011
P02649	APOE_HUMAN	-1.27962	-2.51432	-1.90071	-4.44929	-2.81069	-2.06642	-2.93613	-2.42992	-2.3136	-0.950048
P61019	RAB2A_HUMAN	-2.02304	-1.86383	-2.24768	-2.54584	-1.82497	-4.61148	-4.27362	-2.1984	-3.09021	-0.700099
Q9UJS0	S2513_HUMAN	-5.67222	-2.44449	-4.32143	-4.45923	-3.86364	-6.36182	-6.04476	-6.70462	-6.42114	-3.58983
Q13435	SF3B2_HUMAN	-3.90665	-2.75454	-2.55558	-3.89213	-3.44106	-4.3037	-2.47022	-2.95609	-4.54489	-2.42165
Q9HDC9	APMAP_HUMAN	-1.60844	-1.24962	-0.473401	-2.67058	-1.20363	-4.90507	1.621	-0.291341	-2.9864	-0.191541
O94906	PRP6_HUMAN	-5.80405	-2.87087	-2.91912	-6.34676	-4.56185	-3.94144	-6.05026	-2.98293	-6.33633	-3.35598
P07910	HNRPC_HUMAN	1.16279	1.75962	1.12692	1.45442	0.766485	0.521039	-0.102854	1.52666	0.60396	1.72502
P42166	LAP2A_HUMAN	-4.56717	-3.01565	-2.41868	-3.51246	-2.87118	-6.89009	-3.87188	-2.30285	-4.97163	-2.47717
P50995	ANX11_HUMAN	-2.09938	-3.20722	-2.577	-2.34666	-1.70158	-2.27944	-2.09683	-3.22183	-1.94469	-2.50419
P13746	HLAA_HUMAN	-1.61517	-1.85293	-0.817816	-3.82233	-3.69145	-1.53186	-3.66452	-1.80332	-1.98253	-1.58185
P15531	NDKA_HUMAN	-2.75676	-3.27315	-2.21722	-3.53857	-2.69743	-6.35864	-5.1322	-2.66343	-4.2004	-1.8477
Q13683	ITA7_HUMAN	-6.46547	-5.53179	-5.2605	-6.34673	-5.60551	-3.7178	-1.83145	-7.10093	-4.14321	-5.7579
Q9NZ08	ERAP1_HUMAN	-5.38217	-2.59895	-2.38168	-3.66134	-4.73892	-7.16096	-5.2347	-4.11406	-3.7121	-3.56971
Q14247	SRC8_HUMAN	-2.01346	-2.71842	-2.23595	-3.05367	-1.32026	-3.72052	-2.4786	-3.2434	-2.35303	-2.86568
P61204	ARF3_HUMAN	-1.51594	-1.00246	-0.908884	-1.52519	-1.11581	-3.2376	-2.84093	-1.03115	-1.86128	-1.15216
Q92973	TNPO1_HUMAN	-3.47661	-1.89674	-2.07005	-3.79332	-3.38391	-4.92486	-4.49996	-1.55367	-3.86315	-2.01813
P31930	QCR1_HUMAN	-0.46464	-1.00496	-2.31034	-1.5815	-0.950795	-0.0752158	-1.76015	-2.44445	-0.982041	-0.692427
P06737	PYGL_HUMAN	-4.56341	-2.85758	-3.68315	-4.7555	-4.74698	-5.15698	-4.82815	-4.51162	-4.30169	-4.08157
P38117	ETFB_HUMAN	-1.70872	-0.774543	-1.7736	-1.59301	-0.956452	-5.54097	-1.76392	-2.22706	-3.14604	-1.99267
O75390	CISY_HUMAN	0.49326	0.105738	-0.872729	-1.07353	-0.82824	-4.40938	-1.41957	-0.718808	-2.92987	-1.30827
P22033	MUTA_HUMAN	-4.1504	-3.15292	-3.91437	-4.18826	-3.6662	-5.41709	-4.93984	-4.06723	-5.04738	-3.03402
P05198	IF2A_HUMAN	-3.47729	-2.9318	-2.84099	-2.45339	-2.07659	-5.43083	-4.79577	-3.74091	-4.82065	-3.24242
O00764	PDXK_HUMAN	-4.75971	-4.20258	-2.97943	-4.42045	-3.45231	-7.74956	-5.84999	-2.54042	-5.39597	-4.39815
P36955	PEDF_HUMAN	-4.47899	-3.27542	-4.15536	-7.90229	-4.29177	-1.82042	-4.46204	-3.6585	-3.49068	-5.15324
P07478	TRY2_HUMAN	-9.70609	-6.42955	-6.97697	3.65663	2.7465	-6.40123	-9.3085	-6.3381	-2.21441	-4.64863
Q9H4M9	EHD1_HUMAN	-4.88203	-5.27368	-4.88525	-5.66208	-4.83768	-3.64379	-3.9323	-6.10889	-4.32125	-5.23674
Q9H4A4	AMPB_HUMAN	-5.07749	-3.7223	-4.09171	-2.73515	-2.23891	-3.88716	-3.66339	-4.58175	-0.663818	-4.4356
P18085	ARF4_HUMAN	-2.20543	-0.967384	-1.33142	-0.783547	-0.403538	-2.25175	-2.44847	-1.78104	-1.18816	-1.05489
P09417	DHPR_HUMAN	-3.79284	-0.850352	-0.737507	-4.67157	-3.63199	-4.49247	-2.99396	-1.34121	-2.43546	0.00921203
P29692	EF1D_HUMAN	-3.52231	-2.30504	-3.23718	-1.41667	-0.680612	-4.80824	-3.77451	-4.02048	-3.18123	-2.3116
P49591	SYSC_HUMAN	-3.64591	-3.9395	-3.17791	-3.05308	-1.86325	-5.32157	-5.28125	-3.92577	-4.04607	-2.85683
Q9NUB1	ACS2L_HUMAN	-5.07637	-3.22919	-5.5663	-2.41814	-2.43136	-5.01419	-5.11178	-3.9588	-4.95358	-4.66128
P35998	PRS7_HUMAN	-3.01831	-2.58952	-2.09489	-3.251	-2.6749	-5.30063	-4.31645	-2.4753	-3.71544	-1.94934
Q9Y2X3	NOP58_HUMAN	-5.47097	-2.75749	-3.85177	-3.18376	-2.75234	-5.3334	-3.29452	-3.78398	-4.51158	-2.28216
P54920	SNAA_HUMAN	-2.65576	-2.14136	-2.61298	-2.78084	-3.59014	-3.88476	-3.75921	-2.05993	-3.65262	-2.08903
P26599	PTBP1_HUMAN	-2.10736	-0.596781	-1.09214	-2.23571	-1.23717	0.298448	-1.78497	-0.520923	0.137681	-0.782591
Q6WCQ1	MPRIP_HUMAN	-5.90842	-3.75326	-3.25015	-3.67636	-4.44885	-3.50439	-4.90713	-3.38053	-2.49688	-3.5417
A0FGR8	ESYT2_HUMAN	-4.0042	-3.73576	-2.60059	-4.43776	-4.18489	-6.09568	-4.98671	-2.89794	-4.26083	-2.96654
P21266	GSTM3_HUMAN	-3.35745	-8.12007	-1.44247	-2.80058	-0.78195	-4.83781	-3.05339	-1.69587	-2.15487	-2.46548
Q14141	SEPT6_HUMAN	-6.04567	-4.76065	-5.96822	-6.43793	-7.89399	-6.60419	-4.80136	-6.35984	-8.95459	-4.61649
O95757	HS74L_HUMAN	-2.38328	-2.52531	-2.90159	-7.95114	-5.87988	-7.3422	-5.65135	-3.5355	-6.21827	-4.04114
Q9BTV4	TMM43_HUMAN	-4.58002	-3.95495	-3.36488	-4.27786	-4.18748	-4.24674	-3.17988	-2.97959	-2.31095	-4.31845
Q9Y2W1	TR150_HUMAN	-5.32329	-3.19374	-2.60842	-3.66775	-4.13456	-5.87302	-5.64681	-2.65681	-5.34101	-2.53059
P60660	MYL6_HUMAN	-1.36999	-1.40324	-0.887982	-1.34195	-0.728288	0.900625	2.82512	-1.39701	0.788427	-0.61512
Q12907	LMAN2_HUMAN	-3.32149	-1.94205	-1.54592	-1.30434	-1.03284	-6.23422	-4.16473	-2.17617	-4.192	-1.76338
P00491	PNPH_HUMAN	-4.02871	-3.62977	-2.72727	-5.36554	-3.46171	-5.973	-5.27614	-3.94435	-4.77842	-4.41294
P0DOX7	IGK_HUMAN	-1.0443	-1.46602	-2.36643	-2.80002	-1.94591	0.887403	-2.41671	-1.43589	-1.82965	0.0961055
Q9Y5M8	SRPRB_HUMAN	-4.23389	-3.45259	-3.52929	-1.53784	-0.823761	-8.65833	-6.29638	-4.01944	-4.87182	-4.51497
A1L0T0	HACL2_HUMAN	-8.00121	-6.50062	-4.30271	-5.77168	-6.25887	-6.00548	-8.59901	-4.99769	-6.24709	-5.86782
O43837	IDH3B_HUMAN	-1.81405	-2.4804	-4.20949	-4.97086	-4.27718	-5.31467	-4.44334	-3.21883	-4.45212	-2.68292
P62937	PPIA_HUMAN	0.018224	-0.465257	0.652583	-0.175836	0.496162	-0.765566	-0.397275	0.611111	0.252552	1.19443
P21796	VDAC1_HUMAN	0.399201	-0.580966	-0.801954	-2.35132	-1.51665	-4.2757	-3.104	-0.0510235	-3.54719	-0.704955
Q9Y6N5	SQOR_HUMAN	-5.09964	-5.45111	-4.67686	-3.31037	-4.08832	-6.18187	-3.13019	-5.30496	-3.8805	-1.49221
Q16795	NDUA9_HUMAN	-5.23007	-2.64434	-4.04918	-2.88852	-2.53344	-5.18791	-3.34646	-4.31271	-3.60771	-2.18879
P28074	PSB5_HUMAN	-3.18193	-2.11668	-1.81822	-2.69414	-2.5244	-6.08772	-3.95643	-2.84604	-4.63013	-1.75126
O43809	CPSF5_HUMAN	-2.79846	-3.18196	-2.52748	-4.80432	-2.68374	-5.41385	-6.06893	-3.00705	-3.76214	-2.52401
Q13011	ECH1_HUMAN	-3.22874	-1.76518	-2.23451	-2.16689	-1.88513	-5.44309	-3.03606	-2.55917	-3.48611	-1.17963
Q8WUD1	RAB2B_HUMAN	-5.42507	-6.47142	-5.70891	-5.0685	-6.1617	-6.54822	-7.38612	-6.30386	-6.78983	-4.82325
P22392	NDKB_HUMAN	-0.0784693	0.627731	0.448761	-1.05949	0.0673159	1.81781	0.0216801	0.165715	1.86615	0.0661617
P34897	GLYM_HUMAN	-2.29319	-2.17805	-1.26299	-2.10944	-1.72764	-7.45605	-5.65422	-1.17545	-5.31873	-6.03781
P07339	CATD_HUMAN	0.115033	-0.810495	-0.968515	-0.843301	-0.468809	-1.67536	-3.53605	-1.28611	-1.41451	-0.612002
Q16790	CAH9_HUMAN	-5.98252	-6.22437	0.458767	-7.48508	-7.11203	-7.98283	-4.67622	-0.708595	-5.61094	-5.87852
Q9UBT2	SAE2_HUMAN	-2.88663	-1.98245	-1.5633	-6.11831	-5.28561	-6.49444	-5.57807	-1.57444	-5.07895	-2.17569
Q8NFW8	NEUA_HUMAN	-3.26299	-2.44826	-1.76069	-4.11758	-4.33055	-5.37925	-6.33329	-1.21747	-5.17118	-2.24306
P61981	1433G_HUMAN	-0.852105	-0.320458	0.239759	-1.22586	-0.737989	-2.11824	-2.20456	0.803634	-1.03109	0.245644
P21281	VATB2_HUMAN	-1.59341	-1.82761	-2.01289	-3.39232	-2.74917	-5.41744	-4.09144	-2.25161	-3.38151	-0.492261
Q5SSJ5	HP1B3_HUMAN	-3.44433	-2.63296	-2.14009	-2.60372	-1.85959	-4.68317	-4.69882	-1.605	-2.67806	-1.07526
O00232	PSD12_HUMAN	-4.62689	-3.51065	-3.47263	-5.22153	-3.72887	-5.78234	-6.0929	-4.01815	-4.39546	-3.37685
P12429	ANXA3_HUMAN	-5.61024	-7.03316	-5.48942	-2.70113	-1.50032	-6.29084	-2.83589	-5.62335	-4.76328	-4.09429
O00148	DX39A_HUMAN	-8.94057	-7.17313	-6.10791	-7.94877	-10.2564	-8.25986	-9.09776	-5.4475	-9.23323	-8.38776
Q9Y2Z0	SGT1_HUMAN	-2.92455	-2.65393	-2.18628	-3.4368	-3.7474	-0.698919	-2.34751	-1.5827	-2.09248	-2.39154
Q92614	MY18A_HUMAN	-4.90902	-3.49727	-3.69308	-6.77465	-5.25744	-4.92968	-5.02852	-3.98534	-4.66513	-4.6717
P41091	IF2G_HUMAN	-3.4563	-3.43601	-3.54352	-2.76318	-1.97383	-3.93416	-4.09771	-2.18316	-4.03857	-3.14819
Q01518	CAP1_HUMAN	-3.13061	-3.26931	-2.90937	-3.7365	-2.79403	-2.61839	-2.00554	-4.74318	-2.06512	-3.26291
P55809	SCOT1_HUMAN	-2.18761	-1.74739	-3.5849	-9.29716	-4.88919	-6.09156	-2.75394	-4.79709	-4.8131	-2.07501
Q16643	DREB_HUMAN	-3.3386	-3.66539	-3.28738	-5.80432	-4.12441	-4.04654	-3.63684	-3.56799	-3.05826	-3.78999
Q99460	PSMD1_HUMAN	-3.96347	-3.14697	-3.23809	-4.85234	-3.99805	-6.90264	-5.52147	-3.07189	-5.00616	-3.45383
P49189	AL9A1_HUMAN	-2.32571	-0.858941	-1.71037	-1.29237	-0.856742	-2.80657	-1.8835	-2.23351	-1.92012	-1.22197
P40925	MDHC_HUMAN	-0.542333	-1.48752	-1.50909	-1.36613	-1.11387	-1.84108	-0.482043	-2.15715	-1.80484	-0.722284
P62987	RL40_HUMAN	1.41755	1.5072	1.94935	0.925408	1.42384	0.420482	0.402591	1.8013	1.06676	2.26059
P02461	CO3A1_HUMAN	-2.41007	0.955077	-0.269238	-2.68016	-0.121767	1.55981	0.0107232	0.478233	1.90367	-0.931712
P08572	CO4A2_HUMAN	-2.25245	-2.86426	-0.906616	-1.74507	0.145405	0.967106	0.31051	-2.28205	1.44726	-2.4532
Q96JB5	CK5P3_HUMAN	-4.62446	-3.66168	-4.03657	-2.86642	-2.58538	-6.69691	-5.76282	-4.36355	-6.19952	-4.85938
Q93009	UBP7_HUMAN	-4.592	-3.31487	-2.38635	-5.48812	-4.7692	-7.03098	-6.55021	-3.19296	-5.73141	-3.8389
P50479	PDLI4_HUMAN	-3.95496	-4.80908	-2.2837	-5.40471	-5.24674	-4.37934	-2.22145	-2.02734	-3.29165	-5.16402
Q7L014	DDX46_HUMAN	-2.50078	-2.90188	-2.27256	-3.46819	-3.45156	-4.02136	-4.13696	-3.25601	-2.81434	-2.58957
P01011	AACT_HUMAN	-0.0336764	-0.0562047	-1.04562	-0.227562	-1.5697	0.510846	-1.54173	-0.466188	-1.1176	-0.648183
Q96TA1	NIBA2_HUMAN	-5.58849	-3.35319	-3.47049	-2.80209	-2.35476	-4.52452	-5.26836	-4.53508	-4.37578	-4.92567
P80723	BASP1_HUMAN	-2.21299	-7.74686	-7.27189	-5.50133	-6.15025	-6.7965	-3.94541	-6.26257	-6.74853	-6.10413
P27105	STOM_HUMAN	-4.33589	-5.37591	-3.66175	-5.30283	-4.55642	-3.49575	-1.80542	-5.55364	-2.74106	-4.92962
O15027	SC16A_HUMAN	-5.98891	-2.84565	-3.14707	-3.32164	-3.45447	-6.54999	-6.70812	-3.73442	-5.26002	-3.1147
Q96I99	SUCB2_HUMAN	-2.23016	-2.70654	-3.33415	-1.32968	-0.637838	-2.63956	-2.22542	-3.85258	-2.07411	-4.03111
P35270	SPRE_HUMAN	-3.34253	-2.9135	-3.69994	-3.48594	-2.74929	-8.52094	-4.78143	-3.85388	-7.72638	-6.06773
P05141	ADT2_HUMAN	1.46334	2.15081	0.63393	0.531322	1.22823	-2.89053	0.224867	0.441195	-1.69002	0.0656126
Q8IZ83	A16A1_HUMAN	-5.55351	-3.56724	-2.7391	-3.37158	-2.83214	-2.51362	-3.68036	-3.25615	-2.90665	-4.34683
P00390	GSHR_HUMAN	-2.93708	-2.89153	-2.98228	-2.72501	-2.09817	-4.82876	-4.27267	-3.49788	-3.90375	-2.50631
O00151	PDLI1_HUMAN	-3.3436	-4.98663	-3.98426	-4.92921	-4.33227	-2.74887	-2.61173	-7.08341	-3.25717	-6.97808
P43155	CACP_HUMAN	-2.97099	-1.70876	-3.90417	-1.23082	-1.43006	-5.81436	-3.6347	-3.44553	-5.24066	-3.36503
P60228	EIF3E_HUMAN	-4.30026	-3.40602	-3.36843	-2.49444	-2.13047	-5.74515	-4.95621	-3.93064	-4.40152	-2.46512
P61158	ARP3_HUMAN	-0.416848	2.56505	1.63444	0.170561	1.52001	3.30521	2.36227	2.23553	4.04081	0.88904
Q92626	PXDN_HUMAN	-1.39019	-0.994212	-2.10584	-1.59524	-2.91022	-1.4642	-2.51606	-1.55877	-2.01206	-1.7053
Q08257	QOR_HUMAN	-1.57782	-0.407801	-1.37288	-1.78028	-1.30771	-1.80315	-2.18153	-1.12716	-1.71894	-1.33326
Q15691	MARE1_HUMAN	-2.99602	-3.60308	-1.2339	-4.86406	-4.45495	-6.25767	-3.67558	-2.71028	-5.36042	-1.06517
P24539	AT5F1_HUMAN	-0.783413	-1.33026	-2.2726	-2.62551	-2.15763	-5.24071	-2.54683	-2.25159	-3.48345	-1.7452
P49589	SYCC_HUMAN	-3.60677	-4.50708	-4.36161	-3.26463	-2.80961	-8.82628	-4.52001	-4.68703	-3.6399	-4.52759
Q15436	SC23A_HUMAN	-4.21585	-3.57056	-4.1432	-3.35282	-4.05633	-5.31812	-5.13316	-5.68357	-4.03068	-4.57005
Q9Y265	RUVB1_HUMAN	-2.86094	-2.13583	-2.06795	-3.14049	-2.92872	-3.08914	-2.6805	-2.06546	-2.07488	-1.26624
Q15459	SF3A1_HUMAN	-4.13615	-2.79516	-2.51641	-4.09776	-3.32397	-5.66955	-4.50368	-1.40012	-4.74873	-2.57099
Q9UNM6	PSD13_HUMAN	-3.80844	-2.84083	-2.6622	-3.88235	-3.61801	-5.59008	-5.03753	-2.82472	-4.50471	-2.78178
O75306	NDUS2_HUMAN	-3.33191	-1.77414	-4.2601	-2.94256	-2.63534	-5.23543	-3.0878	-3.99289	-5.04989	-1.63995
P30622	CLIP1_HUMAN	-6.39824	-5.07331	-4.55173	-5.32318	-5.61095	-6.93492	-6.08489	-4.58763	-9.03516	-5.47397
Q8IX01	SUGP2_HUMAN	-6.35369	-4.0457	-3.23442	-4.97429	-7.70124	-8.2048	-7.09517	-3.95229	-7.93372	-3.78595
O75112	LDB3_HUMAN	-8.79294	-8.19002	-10.0864	-8.18136	-9.44507	-5.16403	-1.95077	-8.28299	-7.42606	-6.78167
P07196	NFL_HUMAN	-0.652153	-6.95219	-6.77062	-10.5924	-10.1279	-6.91515	-7.36658	-6.98124	-8.47776	-7.28379
A6NHQ2	FBLL1_HUMAN	-5.7368	-2.72615	-3.87368	-4.17614	-3.84083	-7.45699	-6.59681	-3.59204	-5.31858	-1.76594
Q9BXN1	ASPN_HUMAN	-5.44726	-2.97028	-5.2214	-6.58625	-6.31103	-0.453299	-2.79658	-3.09589	-5.24187	-4.09041
P54317	LIPR2_HUMAN	-12.7592	0.470801	-7.16984	1.39631	0.0315068	-5.82564	-13.4529	-5.58128	-5.39465	-6.72304
P31948	STIP1_HUMAN	-2.36159	-3.07679	-2.57016	-2.95162	-2.43109	-5.48555	-4.59805	-2.66215	-3.99864	-2.0861
Q15293	RCN1_HUMAN	-5.07679	-1.95527	-3.32576	-5.66665	-6.23143	-5.60334	-5.14085	-3.24015	-4.30091	-2.92124
P56199	ITA1_HUMAN	-2.78177	-2.63062	-3.64802	-2.97773	-3.77942	-1.65733	-1.8524	-2.72454	-1.51062	-2.53485
Q02818	NUCB1_HUMAN	-3.27083	-3.12472	-3.2212	-5.65054	-5.11032	-1.90583	-4.50319	-3.44571	-3.23569	-3.05794
P23786	CPT2_HUMAN	-4.36444	-2.32959	-4.47212	-4.11005	-2.97619	-7.72102	-5.48057	-4.56538	-6.23527	-3.38074
O43795	MYO1B_HUMAN	-5.34485	-4.30045	-4.36862	-4.02092	-3.35647	-7.50281	-7.60894	-5.31867	-5.14192	-2.94145
P09210	GSTA2_HUMAN	-6.06704	-4.83863	-4.88839	2.26061	2.33333	-8.01589	-7.24481	-5.23354	4.53126	-1.55962
Q9C0H9	SRCN1_HUMAN	-6.92954	-4.87882	-4.15075	-7.41485	-6.45874	-7.81425	-8.60367	-3.86946	-5.63746	-5.13831
P01834	IGKC_HUMAN	-3.33096	-3.72662	-4.00665	-5.00716	-3.2619	-1.30274	-4.3131	-4.1256	-3.55625	-2.59156
P05556	ITB1_HUMAN	-3.09733	-3.91187	-1.78962	-4.25625	-2.63919	-1.63324	-0.926279	-2.4623	-1.16411	-2.01404
P62195	PRS8_HUMAN	-3.69475	-3.06286	-2.81104	-4.18081	-3.33568	-7.00134	-5.07128	-2.91001	-4.40996	-2.61944
Q15008	PSMD6_HUMAN	-3.92578	-3.00859	-2.9177	-3.39749	-3.53893	-5.4437	-5.48815	-3.3563	-4.41216	-3.08325
P30876	RPB2_HUMAN	-5.95348	-4.67206	-3.78434	-6.46511	-5.62351	-6.93108	-4.19477	-3.85628	-6.37059	-4.0097
P08217	CEL2A_HUMAN	-4.1415	-4.75774	-5.22569	2.43306	2.58872	-3.8009	-7.15336	-4.42164	-2.62729	-4.18247
P00505	AATM_HUMAN	-0.00333085	0.121925	-0.830889	-1.05931	-0.567971	-3.09242	-1.13133	-0.698977	-2.40905	-0.494447
P05387	RLA2_HUMAN	-3.56336	-2.2878	-2.7006	-1.44463	-0.75784	-4.58242	-4.70129	-3.18494	-3.26545	-2.33499
Q8TEM1	PO210_HUMAN	-5.66043	-4.52911	-3.48737	-4.96264	-4.33832	-6.45194	-5.19529	-2.83455	-5.7342	-3.09581
O43776	SYNC_HUMAN	-2.98917	-2.28424	-2.28143	-2.67349	-1.68912	-5.13689	-4.21282	-2.56319	-4.29899	-1.91423
Q9NQG5	RPR1B_HUMAN	-5.90864	-3.11156	-2.84636	-5.74234	-5.14557	-3.0425	-0.829151	-2.72627	-3.29336	-3.71443
Q08380	LG3BP_HUMAN	-3.07686	-2.18502	-0.678224	-7.31752	-7.68652	-4.99042	-4.13881	-1.88614	-3.22552	-2.12959
O00445	SYT5_HUMAN	-5.01247	-4.95867	-4.87323	-5.69508	-7.72638	-8.53438	-7.29608	-5.44561	-7.53266	-2.06627
Q92598	HS105_HUMAN	-4.16562	-2.50042	-2.64947	-4.14477	-2.64944	-5.47747	-5.94688	-3.45519	-4.85659	-2.21399
Q9UHL4	DPP2_HUMAN	-4.51972	-3.55245	-2.5157	-4.5715	-3.74244	-12.3005	-8.16062	-3.98432	-5.23822	-3.33551
P30084	ECHM_HUMAN	-1.84631	-1.88245	-2.73049	-2.2982	-1.68348	-9.50528	-3.38043	-3.76354	-3.98092	-1.67933
Q6P996	PDXD1_HUMAN	-4.03584	-3.60073	-4.56858	-4.31607	-3.39421	-8.44437	-6.49866	-5.2023	-6.09206	-4.85699
Q92621	NU205_HUMAN	-4.52278	-4.19529	-3.94415	-5.68942	-5.43383	-7.59393	-7.87787	-3.39477	-6.66254	-4.07055
O95870	ABHGA_HUMAN	-4.0921	-2.40618	-3.77343	-4.19267	-3.21014	-1.401	-2.18087	-3.15379	-2.70132	-2.51279
P84085	ARF5_HUMAN	-5.46198	-5.45445	-4.66574	-7.35789	-5.59544	-5.40794	-7.83714	-4.66493	-5.64955	-5.90618
P17538	CTRB1_HUMAN	-10.5972	-9.39318	-1.46928	0.654921	0.21193	-8.56374	-9.40165	-9.9431	-4.48521	-8.79033
P16157	ANK1_HUMAN	-4.22878	-7.50205	-5.3727	-6.56678	-6.75363	-5.64769	-6.48559	-5.40333	-5.8893	-6.98156
Q92599	SEPT8_HUMAN	-4.95819	-3.98445	-4.13986	-5.20168	-4.35071	-3.61985	-5.01533	-4.04782	-2.50079	-5.79208
Q14126	DSG2_HUMAN	-5.41885	-5.06573	-4.44852	-5.61289	-3.45725	-7.06939	-8.04738	-4.20748	-5.95699	-5.12582
P06702	S10A9_HUMAN	-6.3692	-5.37618	-4.80952	-5.16562	-3.89674	-4.99585	-6.5106	-5.70975	-2.17757	1.28656
P11310	ACADM_HUMAN	-3.56599	-3.42527	-4.36974	-1.63957	-1.31932	-5.61624	-3.86198	-5.92022	-4.07708	-2.96757
Q8WXH0	SYNE2_HUMAN	-2.22913	-5.04377	-3.96054	-6.90889	-5.82874	-6.20967	-6.1858	-4.01728	-4.98181	-4.72091
B5ME19	EIFCL_HUMAN	-3.96454	-3.48572	-3.56727	-2.82337	-2.51928	-5.84239	-4.7728	-3.90829	-4.5466	-2.40226
Q8N1F7	NUP93_HUMAN	-2.99004	-2.62152	-2.36386	-3.29735	-2.98364	-5.10622	-4.98092	-2.5199	-4.33263	-2.59641
Q16181	SEPT7_HUMAN	-3.42019	-2.89044	-3.20499	-4.87697	-3.8361	-3.50203	-3.43057	-3.35613	-2.60962	-3.8839
P20618	PSB1_HUMAN	-2.80155	-1.75144	-1.51896	-2.31132	-2.11807	-1.75283	-2.8376	-2.33711	-1.1985	-1.6261
P13646	K1C13_HUMAN	-5.03861	-3.05476	-3.13123	-3.03653	-2.84936	-4.59041	-6.8435	-3.64558	-4.83202	-5.6876
P28482	MK01_HUMAN	-3.76775	0.473896	1.17216	-3.93428	-3.35385	-5.13157	-3.22193	-3.38002	-2.894	1.22842
Q07866	KLC1_HUMAN	-2.67548	-3.69114	-3.15108	-5.70663	-4.99909	-3.91064	-4.80898	-3.65019	-4.29808	-2.79363
P61106	RAB14_HUMAN	-3.43885	-2.29678	-1.59863	-3.71974	-2.79436	-5.08261	-4.47339	-1.75956	-2.86384	-2.21892
P60891	PRPS1_HUMAN	-1.90973	-1.78098	-1.04997	-3.48826	-3.43868	-4.93922	-4.48239	-0.885569	-3.17271	-1.52519
Q9H0B6	KLC2_HUMAN	-4.03151	-5.3307	-4.97755	-7.06794	-6.37551	-7.97944	-8.3505	-5.46127	-6.26861	-4.78358
P00488	F13A_HUMAN	-5.75646	-5.24679	-5.26961	-1.7766	-2.10296	-4.82591	-2.9599	-5.43427	-3.50097	-5.57707
P12532	KCRU_HUMAN	-2.16792	-1.38446	-2.46949	-6.17415	-5.20613	-7.6421	-5.45589	-2.38575	-4.03759	-1.63095
P12081	HARS1_HUMAN	-3.00241	-1.97173	-1.70764	-2.50018	-2.06568	-5.03384	-3.58642	-2.08028	-3.57631	-2.02023
Q8IUE6	H2A2B_HUMAN	-3.97476	-2.93952	-2.06091	-2.61782	-2.41365	-4.54376	-4.97004	-1.44357	-3.55061	-0.983085
P54727	RD23B_HUMAN	-4.5049	-2.08443	-1.80022	-3.75614	-2.78566	-5.57981	-3.84987	-2.50045	-3.22846	-2.39442
P43686	PRS6B_HUMAN	-3.33138	-3.04328	-2.7513	-3.98354	-3.34298	-5.90226	-5.31098	-3.12721	-5.11508	-2.51594
Q06124	PTN11_HUMAN	-2.99408	-2.21879	-2.12131	-5.10285	-3.72651	-0.789089	-2.44347	-2.09822	-3.14497	-4.2696
Q15717	ELAV1_HUMAN	-3.36891	-1.84077	-1.35527	-3.26279	-3.25038	-5.54162	-4.17158	-1.17424	-4.01127	-2.04521
Q7L2E3	DHX30_HUMAN	-6.21098	-3.85639	-4.60029	-5.19706	-5.00588	-6.37723	-7.70926	-4.2184	-7.99706	-2.93404
O14744	ANM5_HUMAN	-3.58977	-2.21445	-2.39127	-2.35965	-1.53671	-5.80449	-4.49698	-2.75568	-3.8542	-2.4563
Q9Y4P3	TBL2_HUMAN	-5.13549	-4.24991	-3.82366	-2.28095	-1.74879	-9.42342	-7.49942	-4.41542	-7.26885	-4.17685
Q9H9B4	SFXN1_HUMAN	-1.85801	-0.707086	-1.64763	-4.8132	-3.79423	-2.86372	-0.531405	-1.50604	-2.47634	-1.16785
Q9H0U4	RAB1B_HUMAN	-5.49514	-5.43196	-5.14342	-7.32456	-5.85619	-8.69188	-8.35954	-6.29649	-6.85789	-6.61478
Q96HE7	ERO1A_HUMAN	-1.0561	-4.6325	-1.5194	-3.22324	-3.15963	-4.66107	-7.71713	-2.35036	-3.98986	-2.7135
P32119	PRDX2_HUMAN	0.81115	0.269456	0.756932	-0.622389	0.0184275	-1.86414	-0.895243	-0.120889	-0.263182	1.13547
P01876	IGHA1_HUMAN	-0.461829	-0.341562	-1.47003	-1.79734	-0.188258	1.38746	-1.10634	-1.47037	-0.640252	3.93761
Q86UE4	LYRIC_HUMAN	-3.71141	-3.32553	-3.51469	-4.19991	-3.80244	-6.04346	-6.06193	-4.13732	-5.35392	-2.74136
O60292	SI1L3_HUMAN	-4.58839	-5.11401	-3.31164	-7.66513	-7.15562	-6.46515	-5.53783	-3.24928	-6.85214	-4.46725
Q14839	CHD4_HUMAN	-5.57529	-3.42689	-3.25634	-5.81098	-5.8257	-6.2817	-7.44559	-3.53878	-6.47112	-3.80404
O75110	ATP9A_HUMAN	-3.65942	-3.4698	-5.29729	-5.88834	-5.97362	-6.97383	-8.14577	-5.51575	-6.24175	-1.83501
Q9BZZ5	API5_HUMAN	-4.90285	-2.86156	-2.56245	-4.38847	-4.08174	-6.87763	-5.7067	-2.64915	-4.87549	-2.75331
Q7L099	RUFY3_HUMAN	-1.85626	-5.86713	-4.04623	-6.81586	-5.01058	-3.74377	-7.71739	-3.49937	-3.98537	-1.72685
P46777	RL5_HUMAN	-3.4468	-2.40526	-2.43368	-0.49377	-0.306484	-5.33238	-4.59981	-3.5544	-3.43586	-2.00305
Q9Y2Q3	GSTK1_HUMAN	-3.13852	-1.1398	-3.49608	-4.77315	-3.25259	-5.84871	-3.97583	-3.26999	-4.62541	-3.04591
Q9BWM7	SFXN3_HUMAN	-2.19972	-1.76519	-1.88202	-3.53661	-2.30976	0.123371	-2.63469	-0.565304	0.708404	-2.26666
Q16851	UGPA_HUMAN	-2.02532	-2.22682	-2.78755	-2.1492	-2.09439	-1.75154	-2.69381	-2.46423	-2.00863	-2.29958
O95202	LETM1_HUMAN	-3.25562	-2.05936	-3.29194	-4.15803	-3.63057	-2.15543	-4.07281	-2.83244	-2.3037	-3.68514
Q6GPI1	CTRB2_HUMAN	-20.0681	-20.0681	-20.0681	-6.32581	-7.21833	-20.0681	-20.0681	-20.0681	-20.0681	-20.0681
P10636	TAU_HUMAN	-2.61642	-3.5516	-3.07193	-5.57194	-8.07066	-8.86466	-7.97077	-3.16093	-7.81354	-1.82323
P01871	IGHM_HUMAN	-6.66915	-6.44924	-7.22291	-6.20111	-6.17026	-3.65748	-6.4722	-8.65549	-5.78355	-5.33018
P46781	RS9_HUMAN	-2.00795	-0.625813	-1.09948	0.443886	0.964084	-4.06803	-2.81486	-1.58395	-2.02428	-0.952636
A5YKK6	CNOT1_HUMAN	-4.00581	-3.6693	-2.55557	-2.77339	-2.78239	-6.51645	-5.8967	-3.56112	-4.29427	-1.92327
P28161	GSTM2_HUMAN	-6.78877	-5.10752	-4.38834	-4.5665	-3.61103	-5.8466	-4.98806	-4.3812	-3.79173	-4.22673
Q9NTI5	PDS5B_HUMAN	-7.53396	-4.75821	-4.14647	-7.73946	-5.62468	-5.1931	-8.11996	-3.68041	-6.13056	-4.08054
P62333	PRS10_HUMAN	-3.67689	-3.39552	-2.6769	-3.42629	-4.27509	-7.44826	-6.13176	-3.33399	-4.82481	-2.66308
Q96IU4	ABHEB_HUMAN	-5.3792	-3.7628	-3.6096	-0.597894	-0.870949	-4.98232	-5.61646	-3.66671	-1.81802	-2.05174
Q4V328	GRAP1_HUMAN	-6.45347	-5.512	-4.5209	-4.67334	-4.36083	-6.71286	-5.14454	-4.98764	-6.17587	-5.55972
Q9BYX7	ACTBM_HUMAN	-2.42451	-2.72813	-2.15476	-3.22909	-3.33804	-1.87277	-1.00839	-2.27326	-1.12985	-2.26603
P01892	HLAA_HUMAN	-4.66229	-3.70459	-9.33093	-4.63065	-4.81352	-3.74952	-6.77216	-3.50516	-3.99112	-2.46663
P48147	PPCE_HUMAN	-3.72989	-5.24857	-4.1034	-4.06598	-4.03621	-5.8662	-4.77987	-4.3192	-4.75386	-5.41653
Q9H3U1	UN45A_HUMAN	-5.39838	-4.47322	-4.89146	-4.98841	-4.37256	-5.88073	-4.70507	-4.79613	-5.84324	-3.86296
P31153	METK2_HUMAN	-3.64604	-3.37369	-2.87709	-1.86621	-1.73955	-4.41728	-4.28705	-3.25481	-3.77035	-2.35911
Q04917	1433F_HUMAN	-0.433181	0.426233	0.444263	-1.38598	-0.270721	1.62924	0.00732726	0.31601	2.11747	0.0251933
O14558	HSPB6_HUMAN	-7.36519	-10.9703	-5.60829	-4.74704	-3.67431	-3.95427	-0.341494	-4.34084	-1.40624	-4.55975
P22676	CALB2_HUMAN	0.998432	-6.92852	-6.6499	-8.79644	-7.98239	-1.10193	-3.80109	-6.44235	-7.72783	-8.42921
Q14BN4	SLMAP_HUMAN	-4.67226	-4.06303	-4.78204	-4.20942	-5.45994	-3.72568	-0.869695	-4.45071	-4.53405	-4.46134
P05166	PCCB_HUMAN	-3.54104	-3.22919	-4.72951	-3.93914	-3.0437	-5.90639	-4.74617	-4.99806	-6.66564	-4.01686
P0DOX6	IGM_HUMAN	-2.40122	-2.96171	-2.45884	-3.61922	-2.50319	-0.498173	-3.56034	-3.16915	-2.54143	-1.58225
Q9BUQ8	DDX23_HUMAN	-3.40723	-2.6606	-2.47004	-4.79033	-4.60221	-6.53589	-3.57737	-2.67255	-4.67801	-3.55779
O60256	KPRB_HUMAN	-3.7058	-4.01094	-2.49419	-3.81861	-3.29479	-3.36837	-5.99616	-2.73562	-2.25299	-3.11038
P43304	GPDM_HUMAN	-6.00435	-3.1536	-3.18899	-5.43842	-4.54779	-5.35692	-6.33081	-3.22097	-6.39321	-3.64493
P60880	SNP25_HUMAN	-3.01264	-3.50893	-3.03945	-3.13139	-7.81742	-6.84187	-7.32445	-3.3736	-7.07686	-2.74884
Q96AE4	FUBP1_HUMAN	-4.03783	-3.45792	-3.55662	-3.46591	-2.75639	-5.55577	-5.09016	-4.12036	-4.50409	-2.24934
P12268	IMDH2_HUMAN	-6.0254	-5.52059	-4.97066	-4.12473	-3.66801	-9.08024	-7.21387	-4.30659	-5.46968	-3.89148
P52565	GDIR1_HUMAN	-1.82341	-1.74628	-0.903418	-2.11908	-1.63157	-2.80448	-2.44011	-1.7058	-2.01532	-1.74057
O00203	AP3B1_HUMAN	-5.62281	-4.28885	-3.78075	-3.95461	-3.9115	-6.03077	-5.61376	-4.86616	-5.1447	-4.3165
P31942	HNRH3_HUMAN	-4.84366	-3.83786	-2.19775	-4.57351	-3.84306	-3.5005	-5.08992	-2.78769	-5.15047	-1.78108
Q14166	TTL12_HUMAN	-4.61036	-4.84484	-4.4274	-6.5869	-4.88504	-4.42335	-6.76132	-3.64936	-3.77433	-5.66889
Q16658	FSCN1_HUMAN	-4.91041	-3.7523	-2.68387	-5.51832	-3.86667	-4.27574	-4.55263	-2.65367	-2.63992	-4.57972
Q9Y3F4	STRAP_HUMAN	-4.15627	-3.10216	-2.88606	-4.33225	-4.25738	-5.02544	-4.02229	-3.14637	-5.60113	-3.12095
O14773	TPP1_HUMAN	-3.53063	-0.9866	-0.604933	-4.48942	-3.82297	-5.71042	-3.29237	-1.28534	-4.05261	-1.3773
P09429	HMGB1_HUMAN	-4.07283	-3.8652	-1.42233	-2.50033	-2.66822	-5.63579	-4.87307	-1.45168	-4.09175	-1.67313
P26196	DDX6_HUMAN	-4.01567	-4.06153	-4.03157	-3.84054	-4.13246	-1.71216	-5.31735	-3.8091	-5.54196	-3.40055
P23368	MAOM_HUMAN	-2.67993	-1.92101	-3.47766	-5.3659	-4.29284	-6.90405	-3.87163	-2.95171	-4.85178	-1.88089
Q9HC84	MUC5B_HUMAN	-9.11837	-7.27025	-9.78962	-7.57194	-6.88568	-7.7	-7.46167	-8.27762	-8.43862	-0.119938
Q8NEU8	DP13B_HUMAN	-5.95153	-4.75508	-3.52156	-6.81218	-6.54085	-5.9091	-7.85314	-4.16981	-8.05274	-5.38862
Q07157	ZO1_HUMAN	-1.87075	-1.15642	-2.74201	-1.69758	-2.53261	-2.72542	-3.23758	-8.28657	-2.82796	-6.14393
P30043	BLVRB_HUMAN	-2.0779	-2.8161	-2.4049	-2.58897	-2.43525	-3.86056	-3.33464	-2.80966	-2.35085	-3.51888
P55795	HNRH2_HUMAN	-7.11666	-4.30084	-4.02483	-6.24607	-6.06807	-7.47481	-8.27547	-5.58536	-6.41529	-4.05333
Q31612	HLAB_HUMAN	-5.41394	-5.51032	-5.04529	-7.62222	-7.3611	-3.82054	-8.52054	-5.51503	-3.675	-4.75485
P05388	RLA0_HUMAN	-2.98156	-1.87056	-2.16129	-0.726571	-0.108361	-4.84257	-4.17072	-2.75097	-3.25778	-2.00934
P11413	G6PD_HUMAN	-2.68062	-3.50632	-3.54818	-4.60683	-4.07989	-4.75773	-5.21077	-3.32886	-3.20352	-4.0285
O43175	SERA_HUMAN	-6.31243	-5.16027	-5.50156	-0.419866	0.474146	-4.344	-4.76269	-6.1913	-3.82068	-7.37473
O75592	MYCB2_HUMAN	-4.98506	-4.7427	-4.9609	-5.42842	-5.93659	-6.04935	-8.67915	-4.11644	-6.52074	-3.35794
Q07000	HLAC_HUMAN	-6.40829	-5.71481	-6.21389	-12.428	-8.66743	-7.23943	-8.46153	-7.18988	-7.64955	-5.94679
O14818	PSA7_HUMAN	-2.6985	-1.59437	-1.5777	-2.34525	-1.80123	-4.62492	-3.57169	-2.38816	-3.13617	-1.45668
Q05329	DCE2_HUMAN	-6.27401	-5.1809	-4.91474	-5.16493	-5.97534	-7.01846	-7.21037	-5.23914	-5.72511	-1.78877
P02790	HEMO_HUMAN	-2.3273	-3.13949	-3.34138	-4.2457	-3.09107	-0.677175	-3.38874	-2.77654	-2.28699	-3.55854
Q9UGT4	SUSD2_HUMAN	-9.73589	-7.9885	-9.22718	-8.58808	-5.84428	-5.48252	-6.29401	-12.8465	-3.17347	-5.07973
O14617	AP3D1_HUMAN	-2.45173	-1.97038	-2.57712	-1.84937	-2.79303	-2.55708	-3.82178	-1.78365	-2.77667	-1.83837
Q16623	STX1A_HUMAN	-6.68196	-2.10677	-4.77234	-8.51343	-7.75544	-7.14608	-4.78353	-4.6998	-6.30212	-3.96498
Q96FW1	OTUB1_HUMAN	-2.91916	-2.66071	-2.57085	-3.17768	-3.01093	-4.47817	-3.77905	-2.54794	-3.30912	-2.56587
P16435	NCPR_HUMAN	-4.244	-2.63392	-3.01635	-5.21489	-4.81985	-5.46116	-2.2238	-3.09085	-5.03367	-4.75631
P05155	IC1_HUMAN	-3.23145	-3.77111	-3.96033	-3.90212	-3.42029	-1.44819	-4.53694	-3.83872	-2.98964	-4.48135
Q15365	PCBP1_HUMAN	-1.838	-1.44312	-1.38296	-1.48733	-0.977255	-3.25565	-2.78051	-1.38217	-2.41835	-1.27308
P53041	PPP5_HUMAN	-6.10129	-5.26747	-3.92807	-7.52697	-6.43112	-8.70466	-6.81792	-4.13907	-6.89521	-4.69567
P68400	CSK21_HUMAN	-5.22367	-4.15841	-3.32764	-5.40201	-4.90697	-7.18534	-6.47742	-3.46697	-5.47686	-3.70784
P62826	RAN_HUMAN	-1.85974	-0.845206	-0.29977	-2.33531	-1.5791	-3.71372	-2.86528	-0.331747	-2.32382	-0.69611
P53367	ARFP1_HUMAN	-4.58209	-2.54245	-2.95222	-5.17832	-4.92014	-4.55709	-5.72036	-3.20721	-6.13048	-3.04056
Q96A08	H2B1A_HUMAN	-5.0562	-6.03025	-5.26516	-5.11075	-5.47326	-8.54192	-8.17528	-4.45714	-7.57957	-4.17529
Q9NYF8	BCLF1_HUMAN	-5.89814	-4.03762	-3.82534	-6.03972	-5.28148	-3.883	-5.92397	-3.75248	-3.8841	-3.70584
O75830	SPI2_HUMAN	-8.76779	-8.92888	-5.67404	-1.4438	-1.96226	-6.94206	-9.90026	-6.24996	-6.21581	-6.91685
Q9Y285	SYFA_HUMAN	-3.42523	-3.72751	-3.39257	-2.79509	-2.49247	-7.3295	-5.96608	-2.93854	-4.31164	-2.64907
P25311	ZA2G_HUMAN	-4.17929	-5.41819	-3.84041	-3.31195	-3.37031	-3.08493	-6.65224	-4.53749	-5.42841	-0.354822
P09455	RET1_HUMAN	-4.02797	-3.81436	-4.76096	-2.4327	-1.27873	-5.76778	-9.52622	-5.28508	-6.64083	-1.2875
Q8TD19	NEK9_HUMAN	-6.02124	-3.73555	-3.18898	-5.62347	-5.76808	-6.70185	-5.46308	-4.14467	-3.91716	-4.07605
P07686	HEXB_HUMAN	-4.88499	-3.48931	-2.92559	-5.0256	-3.95997	-8.12086	-6.11097	-4.21213	-3.77221	-2.29815
P62263	RS14_HUMAN	-2.91734	-1.71719	-2.12761	-0.148301	0.362196	-4.35926	-3.70414	-2.77306	-3.67806	-1.62678
P61160	ARP2_HUMAN	-2.79509	-3.00126	-2.7664	-3.1059	-2.26118	-3.30704	-2.89773	-3.56569	-2.28148	-2.69937
P49755	TMEDA_HUMAN	-2.23339	-1.33067	-1.13297	-1.41652	-1.14001	-5.19859	-4.58515	-1.23671	-3.42352	-2.41245
Q9NTJ5	SAC1_HUMAN	-4.05473	-3.21887	-3.24009	-3.81686	-3.03633	-8.10923	-5.67492	-3.33024	-4.84824	-3.28394
Q709C8	VP13C_HUMAN	-5.64101	-6.41895	-5.66697	-6.2834	-5.35008	-7.75393	-6.85586	-6.21905	-5.79327	-3.55639
Q9NVI7	ATD3A_HUMAN	-4.40322	-3.33198	-4.62869	-3.83937	-3.36198	-5.10479	-2.65038	-4.28247	-5.40738	-4.28088
P62191	PRS4_HUMAN	-4.56197	-4.00065	-3.07184	-4.14489	-3.36882	-4.52929	-6.76178	-4.05891	-4.94091	-3.44898
Q9UGP8	SEC63_HUMAN	-4.55148	-5.45595	-5.11146	-3.32456	-3.01656	-5.83818	-6.95991	-5.76031	-6.07979	-5.1334
P69891	HBG1_HUMAN	-2.60318	-3.88313	-2.01274	-2.63882	-3.55942	-4.10925	-5.21834	-3.3439	-1.47955	-2.42827
P19971	TYPH_HUMAN	-7.97576	-5.85555	-6.58052	-7.51862	-7.30495	-4.31095	-6.77645	-7.53784	-3.10369	-7.34861
P35611	ADDA_HUMAN	-1.25557	-4.22198	-4.3757	-3.92324	-2.53186	-5.87687	-5.0205	-4.74025	-1.78415	-5.07285
P13521	SCG2_HUMAN	-2.61774	-5.14396	-5.33671	-8.04625	-9.21452	-5.17878	-5.57497	-3.88333	-4.09722	-0.0438627
P48047	ATPO_HUMAN	-0.252165	-0.819613	-1.79404	-2.05028	-1.44988	-4.0145	-1.24371	-1.69934	-2.6683	-1.01484
P78417	GSTO1_HUMAN	-2.37667	-2.09948	-2.49113	-2.48698	-1.85104	-2.04243	0.736003	-3.10609	-1.76032	-1.34373
P00918	CAH2_HUMAN	-2.10686	-2.78577	-2.56647	-2.8262	-1.63812	-4.14801	-5.56853	-5.99548	-4.49673	-4.12506
Q15005	SPCS2_HUMAN	-4.99247	-4.37933	-3.64725	-1.60578	-0.944474	-5.21176	-6.06971	-4.69639	-6.29045	-4.07142
Q12765	SCRN1_HUMAN	-2.95193	-3.38057	-2.32012	-5.52596	-3.97944	-5.47419	-4.57625	-2.59691	-4.48623	-2.95483
P22087	FBRL_HUMAN	-5.857	-3.99169	-4.08086	-3.89398	-3.3973	-7.26275	-8.93262	-4.05325	-5.4335	-3.50956
Q31610	HLAB_HUMAN	-3.45028	-1.77062	-3.36496	-4.83483	-3.73581	-0.711507	-1.64936	-5.01715	-1.3944	-3.04972
P09622	DLDH_HUMAN	-1.93175	-0.555442	-1.81607	-1.97482	-1.72601	-4.89149	-1.74035	-1.69314	-4.03637	-1.66657
P02748	CO9_HUMAN	-3.10965	-2.80752	-5.40431	-3.4286	-4.55108	-2.04383	-5.09379	-5.46704	-3.00117	-6.09726
P22059	OSBP1_HUMAN	-5.17094	-4.50469	-4.19633	-4.6809	-3.76264	-7.9727	-5.92881	-4.34809	-5.4855	-4.69632
P14923	PLAK_HUMAN	-3.23814	-5.17659	-2.72883	-3.95394	-3.48417	-6.84868	-5.16185	-3.68882	-8.71815	-2.03744
A0A0B4J2D5	GAL3B_HUMAN	-3.03423	-2.65485	-2.4132	-3.72584	-2.70122	-6.39776	-4.72864	-1.87259	-5.16914	-3.42119
Q16698	DECR_HUMAN	-1.85885	-2.09546	-2.94259	-1.85579	-1.38392	-1.51475	-2.86474	-3.14785	-1.9463	-2.55159
P04899	GNAI2_HUMAN	-5.48821	-3.36299	-3.39997	-4.34489	-3.74537	-3.39632	-3.65704	-3.71428	-2.27164	-2.47893
Q7Z2W4	ZCCHV_HUMAN	-5.68726	-4.74129	-5.10833	-5.60927	-5.75487	-5.35754	-4.80962	-5.47704	-5.7727	-3.8668
P05546	HEP2_HUMAN	-3.9769	-5.00531	-4.47991	-3.78088	-3.89025	-2.33046	-5.69766	-3.93112	-3.01614	-5.45091
P16188	HLAA_HUMAN	-5.50042	-20.0681	-20.0681	-5.58389	-20.0681	-6.35833	-8.42395	-6.11397	-6.53323	-8.36724
Q9P0L0	VAPA_HUMAN	-3.72491	-3.39854	-2.60549	-4.74338	-3.67283	-6.52741	-4.55024	-2.92745	-4.51308	-2.69341
P98088	MUC5A_HUMAN	-10.5409	-8.18245	-6.35897	-7.60612	-6.84241	-6.53479	-6.91375	-6.04279	-7.87079	-2.6459
Q93008	USP9X_HUMAN	-4.48079	-4.53566	-2.70572	-5.36007	-4.3062	-5.62906	-5.13508	-2.99721	-4.35912	-2.99549
Q9NY33	DPP3_HUMAN	-4.07175	-4.39744	-3.96431	-4.05733	-3.25219	-5.18638	-5.10024	-4.7012	-4.97215	-5.52196
P29144	TPP2_HUMAN	-4.97467	-3.96656	-3.61819	-6.16119	-4.96166	-3.68149	-7.08784	-4.18679	-4.0544	-3.28753
P54578	UBP14_HUMAN	-3.26025	-2.54862	-2.08086	-4.30144	-3.05393	-4.67061	-3.99738	-2.22701	-3.35503	-2.15074
Q13620	CUL4B_HUMAN	-4.95576	-4.21223	-3.60116	-5.60395	-5.06835	-7.51436	-7.09408	-4.34644	-6.35821	-4.5579
O43488	ARK72_HUMAN	-2.49279	-2.30203	-2.11532	-1.9328	-1.82517	-2.73022	-3.26842	-1.55482	-2.30756	-1.49404
P12236	ADT3_HUMAN	-2.7231	-1.95234	-3.51278	-4.66261	-4.0997	-6.87017	-3.53761	-4.04818	-5.7204	-4.07857
Q00325	S25A3_HUMAN	-0.0184831	0.40068	-0.679662	-1.45727	-0.70698	-3.7549	-1.32811	-0.447461	-2.2959	-0.829509
P30040	ERP29_HUMAN	-3.0293	-1.33964	-0.132499	-2.64531	-2.07723	-6.85877	-4.28998	-1.77982	-2.95633	-0.830866
O60664	PLIN3_HUMAN	-5.32136	-5.6878	-5.03909	-5.66912	-3.93523	-4.60867	-5.12622	-5.01457	-4.21022	-4.27949
P17301	ITA2_HUMAN	-8.28428	-4.36524	-3.24589	-8.5617	-6.98359	-6.01001	-6.84791	-4.22324	-4.46511	-7.39776
Q53EL6	PDCD4_HUMAN	-4.39817	-3.87488	-4.45795	-1.62538	-1.42066	-4.84193	-5.35672	-4.04022	-3.91923	-2.87955
O76094	SRP72_HUMAN	-2.89118	-1.92526	-1.8275	-2.64098	-2.23054	-5.51929	-4.13913	-1.48938	-4.11868	-2.2333
Q6NVY1	HIBCH_HUMAN	-3.24845	-4.46558	-6.27764	-2.2859	-1.79506	-8.20202	-4.44328	-5.76726	-5.58319	-3.10028
O75891	AL1L1_HUMAN	-20.0681	-20.0681	-20.0681	-6.64922	-5.12878	-20.0681	-9.82955	-20.0681	-10.4657	-20.0681
O00410	IPO5_HUMAN	-3.19746	-2.22406	-3.09973	-3.75748	-3.50095	-4.84001	-2.59562	-2.67996	-3.90867	-3.01936
P26440	IVD_HUMAN	-2.7732	-1.90685	-3.39892	-2.96795	-2.58381	-5.16674	-3.38949	-3.61078	-4.06232	-1.92475
P50213	IDH3A_HUMAN	-0.613244	-1.31701	-2.17736	-3.01876	-2.59661	-5.58886	-2.10065	-1.61272	-4.39962	-1.57216
P21695	GPDA_HUMAN	-6.47056	-1.21194	-4.31805	-5.69509	-5.76629	-4.17434	-4.5875	-3.74783	-7.70609	-3.77155
P32322	P5CR1_HUMAN	-7.39112	-6.30356	-7.07185	-3.42285	-3.11892	-7.8935	-9.84665	-9.66819	-8.79768	-8.15328
Q9UKV3	ACINU_HUMAN	-6.65363	-3.98925	-3.2231	-6.45937	-4.73906	-8.44602	-8.03327	-3.35742	-6.18704	-3.58663
Q96E39	RMXL1_HUMAN	-8.98463	-8.73195	-9.56439	-8.66602	-7.69067	-9.03346	-9.87137	-9.15941	-9.27507	-8.63067
P61011	SRP54_HUMAN	-2.99867	-3.11355	-5.5855	-2.92214	-2.56976	-5.13557	-5.97347	-5.74172	-7.25833	-3.59085
P62820	RAB1A_HUMAN	-0.470644	-0.911958	-0.329794	-0.776216	-0.353174	-2.67182	-2.55607	-0.869418	-1.38145	0.0157664
Q3LXA3	TKFC_HUMAN	-4.91199	-4.15723	-4.14114	-3.34917	-2.94737	-4.84328	-5.20391	-4.857	-4.43391	-3.56606
Q08945	SSRP1_HUMAN	-4.76067	-3.20117	-3.1395	-4.97937	-4.61941	-3.40561	-6.86708	-3.09382	-5.24406	-2.76081
Q13363	CTBP1_HUMAN	-2.54581	-2.20211	-1.83204	-3.74968	-4.08576	-5.56602	-4.92516	-1.69835	-3.7654	-2.08535
Q86YZ3	HORN_HUMAN	-5.6023	-6.73953	-5.93346	-5.11035	-6.07979	-4.14969	-6.85544	-6.24553	-3.96337	-4.04098
Q15907	RB11B_HUMAN	-1.69566	-1.54003	-1.63874	-2.38491	-1.85319	-3.02542	-2.49237	-2.20971	-1.73007	-1.24945
O75396	SC22B_HUMAN	-2.39254	-1.68872	-2.35344	-1.68809	-1.11937	-5.40906	-3.88886	-2.86839	-2.85624	-1.75117
Q9UNZ2	NSF1C_HUMAN	-3.91007	-2.56864	-1.97219	-2.35514	-1.79071	-1.79583	-3.66025	-2.7494	-1.72694	-2.54041
P31937	3HIDH_HUMAN	-3.4632	-2.67379	-4.01401	-4.09939	-3.0642	-8.50402	-4.12297	-3.87605	-6.50958	-4.17383
Q8IW45	NNRD_HUMAN	-4.20606	-3.39157	-3.64018	-5.03091	-4.45114	-4.29014	-4.70391	-4.04578	-5.50891	-3.31604
P47755	CAZA2_HUMAN	-3.70845	-3.89942	-2.946	-2.82318	-2.69517	-3.96165	-2.84399	-3.40784	-2.72055	-2.70108
P00492	HPRT_HUMAN	-2.59653	-2.47902	-1.35475	-2.9551	-2.91812	-4.31524	-5.59348	-1.71415	-4.51275	-3.50546
P09327	VILI_HUMAN	-7.09018	-2.69832	-4.23012	-2.55272	-3.37036	-4.35769	-5.21411	-5.46575	-4.60726	-8.1344
P51148	RAB5C_HUMAN	-2.86566	-2.02187	-1.72111	-2.97433	-2.42773	-3.72253	-3.55924	-1.96972	-2.24963	-1.76776
P78344	IF4G2_HUMAN	-4.65321	-4.41971	-4.1572	-4.88136	-3.90004	-4.06946	-4.1406	-4.06532	-3.51282	-3.62348
P10644	KAP0_HUMAN	-4.27623	-4.99328	-4.80684	-5.92733	-4.95177	-6.66536	-4.06516	-5.02684	-4.86068	-5.9981
O95336	6PGL_HUMAN	-4.22455	-2.51951	-2.36077	-3.52379	-2.55338	-4.54652	-4.0747	-3.49399	-2.84447	-2.89052
P29992	GNA11_HUMAN	-6.23687	-3.65836	-3.32259	-5.84433	-4.5436	-5.36319	-4.42347	-3.2433	-3.03927	-3.72405
P42330	AK1C3_HUMAN	-5.38828	-1.95976	-5.22956	-3.63105	-2.69952	-6.88227	-4.24478	-6.27162	-2.82241	-6.08402
P02765	FETUA_HUMAN	-3.24384	-4.15945	-3.96195	-5.43041	-3.75117	-1.33395	-5.54325	-3.89968	-4.1275	-3.71662
Q08379	GOGA2_HUMAN	-6.66462	-4.17793	-3.80117	-5.50096	-4.62234	-6.86937	-7.4161	-4.31615	-6.82755	-5.24061
P18621	RL17_HUMAN	-3.93744	-3.39414	-3.37265	-2.06545	-1.3195	-6.31675	-5.18173	-4.35529	-4.90298	-3.43775
Q9P2B2	FPRP_HUMAN	-4.27491	-5.07258	-5.28876	-5.61652	-2.20129	-2.99867	-4.62097	-4.90382	-4.33257	-7.00625
P51114	FXR1_HUMAN	-6.62656	-4.58438	-5.68841	-6.46651	-5.23317	-4.51035	-4.59199	-4.7258	-4.99274	-3.24892
Q16836	HCDH_HUMAN	-2.33286	-2.92192	-3.20092	-3.00426	-2.2449	-10.3931	-3.32613	-2.26738	-4.87989	-5.93345
P00326	ADH1G_HUMAN	-8.18571	-8.33344	-10.2614	-7.30156	-5.89205	-9.02975	-9.86765	-10.5452	-6.70436	-9.70486
Q99497	PARK7_HUMAN	-1.99838	-1.27596	-1.31784	-1.55518	-0.447051	-2.2865	-1.58173	-2.0515	-1.53599	-0.729765
Q9UJ70	NAGK_HUMAN	-3.58378	-2.76631	-2.84689	-3.02978	-2.61888	-4.39549	-3.98133	-3.04078	-3.3467	-2.51321
Q8NBJ7	SUMF2_HUMAN	-7.61735	-6.34438	-4.11283	-4.04732	-4.37707	-9.30781	-7.46106	-5.5725	-4.95225	-1.87029
Q86YB8	ERO1B_HUMAN	-7.95951	-6.19836	-6.01083	-3.04818	-2.80426	-9.49206	-11.9002	-7.29026	-3.36042	-1.89061
Q5JTV8	TOIP1_HUMAN	-5.45916	-4.75267	-3.85291	-5.83461	-4.37179	-5.39702	-5.5406	-4.24432	-4.17401	-3.83708
Q96G03	PGM2_HUMAN	-2.73655	-0.611343	-1.07721	-2.56379	-1.34482	0.792348	-0.847878	-0.820616	1.25642	-1.01029
P12830	CADH1_HUMAN	-6.17858	-4.41792	-5.18197	-3.52134	-2.94799	-6.66509	-6.98793	-5.82096	-5.62744	-4.01992
Q96AG4	LRC59_HUMAN	-2.99953	-2.08551	-3.84509	-0.969939	-0.443254	-2.98517	-4.20761	-2.30332	-3.21926	-2.66929
P63027	VAMP2_HUMAN	-2.31137	-3.07406	-2.35561	-4.3256	-4.45098	-4.26472	-4.35704	-3.49573	-3.49645	-0.715486
Q66K74	MAP1S_HUMAN	-3.88324	-4.62186	-3.82838	-7.0314	-5.94957	-7.01283	-6.28858	-4.21927	-5.19333	-4.50509
P61201	CSN2_HUMAN	-4.99512	-4.12226	-3.26214	-5.09476	-4.48962	-8.92049	-6.22158	-3.27283	-7.08725	-2.90271
P08243	ASNS_HUMAN	-5.46101	-3.32452	-3.62678	-2.76675	-1.99356	-6.66994	-6.88842	-5.59607	-6.38595	-5.38394
O95394	AGM1_HUMAN	-2.46064	-2.17497	-3.54977	-1.65777	-1.82334	-2.96518	-3.95844	-2.52122	-3.26177	-2.76192
O00303	EIF3F_HUMAN	-4.2487	-3.7108	-3.70749	-2.94843	-2.57774	-7.78675	-5.22228	-4.08301	-4.66992	-2.88913
Q86UW7	CAPS2_HUMAN	-7.79327	-8.04899	-7.22079	-8.26604	-8.00662	-8.10238	-8.94029	-7.84933	-8.34399	-7.69959
P07205	PGK2_HUMAN	-4.77955	-6.15917	-3.96257	-7.84955	-6.83604	-6.10751	-6.94541	-3.57049	-7.19512	-7.16784
Q15631	TSN_HUMAN	-3.66721	-4.15794	-3.41736	-4.00375	-3.16827	-6.14413	-5.76835	-3.59556	-4.50411	-3.18716
P13716	HEM2_HUMAN	-4.37312	-4.00608	-4.04182	-3.04253	-2.99382	-6.33413	-4.85635	-4.64668	-4.08799	-4.15992
O95678	K2C75_HUMAN	-6.11758	-6.43673	-6.89507	-5.75229	-6.18385	-7.04767	-7.88557	-6.94719	-7.28927	-6.64488
P30085	KCY_HUMAN	-3.48406	-3.87736	-2.87873	-3.71238	-3.56211	-7.34065	-4.60922	-3.59147	-3.83362	-4.02716
Q00577	PURA_HUMAN	-1.56165	-1.50505	-2.41407	-1.5871	-2.88504	-2.89848	-3.80031	-1.58084	-2.76446	-1.69649
P80303	NUCB2_HUMAN	-4.29797	-2.88911	-3.56251	-2.52693	-3.421	-5.21209	-8.01346	-3.42567	-6.3457	-3.17107
P53992	SC24C_HUMAN	-3.38003	-3.08353	-3.34958	-3.57951	-2.93179	-7.0925	-6.36653	-3.94002	-4.90495	-2.68914
Q9UBQ7	GRHPR_HUMAN	-4.142	-2.94764	-3.37664	-3.24121	-2.34648	-4.88162	-3.68419	-3.28137	-3.76549	-3.31425
Q9Y6C9	MTCH2_HUMAN	-2.90517	-3.31957	-4.30309	-4.85406	-4.24916	-7.23871	-4.83151	-4.53756	-5.48485	-3.57785
O94905	ERLN2_HUMAN	-3.82516	-4.68477	-0.762588	-3.31922	-2.98822	-5.73633	-5.16744	-5.36146	-4.61582	-4.36731
Q9H4G0	E41L1_HUMAN	-6.07673	-5.02554	-5.30029	-5.79345	-5.13079	-4.58558	-6.22452	-4.74539	-4.01576	-4.42244
P40123	CAP2_HUMAN	-7.86276	-7.54177	-8.49179	-7.23917	-7.04412	-4.15724	-2.71573	-9.15076	-4.96581	-7.77985
Q9HC38	GLOD4_HUMAN	-3.55849	-2.41277	-2.09675	-2.91969	-2.65633	-4.73777	-4.47891	-2.78117	-4.1452	-2.0316
Q9H0D6	XRN2_HUMAN	-4.72776	-3.53923	-3.25432	-2.60039	-2.26928	-5.28105	-5.78815	-4.25409	-6.14156	-3.16406
P46977	STT3A_HUMAN	-2.9022	-2.085	-1.98196	0.0559104	-0.0972669	-4.76961	-4.18952	-2.34918	-3.51244	-2.12011
Q7Z4W1	DCXR_HUMAN	-3.02339	-2.39714	-3.30751	-3.65262	-2.56333	-3.79273	-4.58673	-3.54837	-4.59271	-3.33034
P20073	ANXA7_HUMAN	-2.72784	-2.3048	-2.49735	-3.5433	-3.25018	-4.14256	-3.33577	-2.62896	-2.77728	-0.731611
P62906	RL10A_HUMAN	-3.26568	-2.00075	-3.08605	-0.717993	-0.235068	-5.0387	-5.1802	-3.84674	-4.21984	-2.27226
P11908	PRPS2_HUMAN	-7.33482	-8.34776	-7.22763	-6.6359	-7.45261	-8.67506	-11.1644	-6.2278	-9.01462	-8.27227
Q9UHX1	PUF60_HUMAN	-5.14714	-3.71299	-3.51103	-5.02795	-4.36331	-7.44876	-6.42173	-3.7229	-4.94047	-3.11075
P13807	GYS1_HUMAN	-4.92737	-4.7561	-3.19163	-6.46354	-5.79218	-7.75068	-5.75336	-3.12095	-6.85053	-5.69576
O75828	CBR3_HUMAN	-8.20841	-7.48099	-8.31365	-9.30122	-7.68189	-7.34623	-8.16442	-7.08216	-4.04521	-7.39198
Q8WXF1	PSPC1_HUMAN	-5.2983	-2.96562	-2.92695	-5.33983	-5.03414	-6.92342	-5.6199	-3.02045	-4.47448	-2.0144
Q6P1N0	C2D1A_HUMAN	-5.04333	-4.53617	-3.86091	-4.41674	-3.49281	-6.17961	-4.85564	-4.96793	-6.08826	-4.40409
P15880	RS2_HUMAN	-3.2222	-2.56435	-2.74015	-0.706265	0.391166	-5.6187	-4.70762	-3.37948	-3.82613	-2.04983
Q13347	EIF3I_HUMAN	-4.65466	-3.7691	-3.79883	-3.13548	-3.13263	-7.41547	-2.46296	-4.68743	-5.78819	-3.21146
P17480	UBF1_HUMAN	-5.76342	-3.82442	-3.41562	-4.96406	-4.878	-8.85926	-7.03687	-3.61538	-5.58966	-4.41608
Q9UIJ7	KAD3_HUMAN	-2.28479	-1.55971	-3.32938	-3.42456	-2.08125	-6.78792	-3.68136	-3.64219	-4.5158	-1.77304
P00167	CYB5_HUMAN	-8.56178	-5.40751	-4.26125	-1.95198	-1.68485	-5.62893	-6.07179	-4.85003	-5.43216	-5.0271
P51610	HCFC1_HUMAN	-6.42578	-4.12096	-3.53578	-6.08703	-5.82042	-5.89489	-4.50666	-3.44871	-5.30808	-3.70655
Q96A33	CCD47_HUMAN	-3.48756	-2.79065	-2.59306	-2.83489	-1.99534	-6.51698	-7.93238	-3.4212	-4.46991	-2.42191
P20774	MIME_HUMAN	-7.14132	-2.93539	-4.53636	-5.70223	-3.13768	-1.88621	-1.3564	-4.3239	0.888188	-4.63958
P54819	KAD2_HUMAN	-3.8376	-2.80174	-3.51393	-2.88316	-1.98979	-5.92584	-5.07916	-3.97225	-4.6456	-3.39487
Q9UKM9	RALY_HUMAN	-3.38355	-2.23468	-2.06249	-3.35333	-2.55616	-4.53494	-4.71385	-2.57126	-3.5579	-2.36698
Q5JRA6	TGO1_HUMAN	-6.12548	-3.57581	-4.69448	-4.6392	-4.46127	-6.41495	-8.34756	-5.21992	-6.78901	-3.71051
P52306	GDS1_HUMAN	-3.31024	-4.71876	-4.48136	-5.99272	-5.48236	-6.44881	-5.26282	-4.98347	-6.23868	-4.32988
P46783	RS10_HUMAN	-4.20373	-3.19109	-3.44049	-2.17501	-1.31664	-5.65381	-3.58982	-3.92419	-4.44538	-3.09486
Q13554	KCC2B_HUMAN	-3.2535	-4.7866	-4.38418	-7.87964	-5.77636	-7.18272	-5.30168	-4.09428	-5.90461	-2.72664
P61619	S61A1_HUMAN	-5.07499	-3.06977	-3.55439	-1.31437	-0.961366	-6.76569	-7.64885	-5.37946	-5.18311	-3.82125
P21912	SDHB_HUMAN	-2.90617	-1.81171	-2.94261	-3.41901	-2.58884	-5.66113	-3.56017	-3.23973	-5.22124	-2.81001
Q12864	CAD17_HUMAN	-9.9537	-2.69634	-9.04633	-7.17622	-7.78063	-7.68789	-7.14377	-8.37217	-6.60626	-9.17162
Q9Y6R1	S4A4_HUMAN	-4.95342	-4.06187	-3.60928	-3.53437	-3.08109	-6.45913	-6.81044	-3.06788	-4.8221	-3.35979
Q96GD0	PLPP_HUMAN	-4.08649	-5.67614	-3.2532	-5.44381	-5.89125	-6.13238	-5.72292	-3.08243	-6.00302	-3.29213
Q9H115	SNAB_HUMAN	-4.60469	-5.55018	-4.0401	-4.8462	-7.55983	-7.2865	-8.2573	-3.88752	-7.25543	-4.32336
Q9Y512	SAM50_HUMAN	-2.44207	-2.65995	-3.17761	-3.26499	-3.27715	-2.90317	-4.10916	-2.7699	-3.8134	-2.6916
Q9NQW7	XPP1_HUMAN	-4.38552	-4.36365	-3.60671	-2.96523	-2.27113	-5.42225	-6.54161	-6.84157	-5.40592	-3.95402
Q9H553	ALG2_HUMAN	-8.06789	-2.93563	-3.08372	-4.00186	-3.91919	-5.1852	-7.95871	-3.58215	-7.77733	-4.78241
Q9NZ01	TECR_HUMAN	-4.64111	-2.81251	-2.07038	-2.62758	-1.8441	-4.87896	-4.92021	-2.25417	-3.52477	-2.53046
P30499	HLAC_HUMAN	-20.0681	-20.0681	-20.0681	-9.25682	-20.0681	-20.0681	-20.0681	-20.0681	-7.21246	-20.0681
P00568	KAD1_HUMAN	-3.27373	-2.25057	-2.05551	-3.23698	-3.20007	-3.03368	-2.22743	-2.16698	-2.11025	-2.13938
P12235	ADT1_HUMAN	-2.61793	-2.16933	-2.84841	-5.29038	-4.56076	-7.61893	-2.57183	-2.17193	-5.51608	-3.13703
P09543	CN37_HUMAN	-3.9706	-2.91937	-4.02146	-3.98822	-3.72728	-6.88305	-4.63714	-3.4924	-4.1051	-3.29176
Q01814	AT2B2_HUMAN	-5.4652	-20.0681	-20.0681	-20.0681	-9.56614	-20.0681	-9.02604	-20.0681	-8.46583	-20.0681
Q66K14	TBC9B_HUMAN	-5.68248	-6.3697	-3.98237	-5.25428	-7.36396	-6.68838	-7.14681	-4.56577	-6.39724	-5.85605
P61163	ACTZ_HUMAN	-2.15481	-3.69271	-3.36037	-3.85451	-2.81158	-5.50127	-4.04535	-3.22864	-3.50941	-1.93572
Q8TDL5	BPIB1_HUMAN	-6.33668	-7.16942	-4.96783	-7.58815	-6.34855	-6.99735	-5.26312	-6.51786	-6.66072	-0.169556
Q01484	ANK2_HUMAN	-5.14341	-4.29264	-7.27195	-5.35603	-7.40235	-7.50486	-5.17365	-6.88469	-5.01842	-5.36241
P46379	BAG6_HUMAN	-5.21181	-4.3876	-4.6556	-6.00029	-6.0514	-4.9037	-7.307	-4.5734	-7.14294	-4.50091
Q9UNF0	PACN2_HUMAN	-2.25718	-2.73302	-2.11479	-2.85054	-2.75263	-3.49135	-3.25535	-2.43232	-3.29106	-2.4538
O60361	NDK8_HUMAN	-8.45883	-6.78249	-8.24388	-7.1186	-7.34036	-20.0681	-20.0681	-20.0681	-20.0681	-20.0681
Q969G5	CAVN3_HUMAN	-6.37748	-7.54698	-4.81332	-7.66523	-5.29016	-2.03626	-2.18059	-7.11189	-1.94666	-6.48048
Q9ULA0	DNPEP_HUMAN	-1.75673	-1.65907	-2.52229	-3.36995	-3.0448	-3.8456	-3.72882	-2.06631	-3.72445	-1.74442
P08559	ODPA_HUMAN	-2.38325	-2.24296	-3.17753	-3.26829	-2.66389	-3.46432	-2.85222	-3.17964	-2.98694	-2.655
Q99873	ANM1_HUMAN	-5.73686	-3.28337	-3.19642	-6.22923	-5.04717	-9.98646	-6.55833	-3.63516	-5.54348	-2.9429
P17931	LEG3_HUMAN	-1.34128	-4.52811	-4.93763	-3.52664	-3.02554	-3.3584	-4.07295	-5.22694	-2.01308	-4.45974
Q12904	AIMP1_HUMAN	-4.04691	-3.02716	-3.47946	-4.01827	-3.56797	-7.76627	-5.65087	-3.93016	-5.59196	-3.1
P05164	PERM_HUMAN	-10.533	-6.33698	-11.8819	-8.01469	-6.80586	-5.99377	-6.74471	-8.5284	-4.7982	-1.78093
P25786	PSA1_HUMAN	-2.46861	-1.69862	-1.58632	-2.28567	-1.8288	-3.56073	-3.63962	-2.21176	-3.26501	-1.47564
P30044	PRDX5_HUMAN	-1.02039	-1.47062	-1.93519	-1.30739	-0.574416	-3.71641	-2.87299	-2.12837	-2.20602	-1.00319
Q16762	THTR_HUMAN	-7.51581	-4.30101	-5.31479	-3.40217	-1.9911	-9.3211	-6.46001	-5.1193	-6.96784	-7.7569
P30533	AMRP_HUMAN	-8.58865	-5.29643	-1.71424	-5.93989	-4.19873	-5.68682	-8.84857	-2.98431	-5.92843	-2.32048
Q9Y2A7	NCKP1_HUMAN	-4.5881	-4.78898	-4.49892	-4.41904	-3.85531	-7.28726	-5.71687	-4.28439	-4.80955	-4.04339
P04004	VTNC_HUMAN	-2.25173	-2.53454	-1.89029	-3.91708	-2.95753	-0.910866	-3.35275	-0.410318	-0.0223083	-1.90694
Q6NUQ4	TM214_HUMAN	-7.45935	-7.1384	-7.28848	-4.42813	-3.12619	-7.90675	-6.39056	-6.62641	-7.12501	-7.17808
Q9UBC2	EP15R_HUMAN	-5.61411	-5.02782	-3.94217	-6.56309	-3.4825	-7.2291	-6.48274	-4.54711	-5.19034	-4.4974
P69892	HBG2_HUMAN	-20.0681	-20.0681	-20.0681	-20.0681	-20.0681	-20.0681	-20.0681	-20.0681	-20.0681	-20.0681
Q16134	ETFD_HUMAN	-4.46177	-0.926223	-3.48483	-4.08744	-3.27203	-8.54774	-3.33476	-4.25495	-5.00605	-2.90843
O94760	DDAH1_HUMAN	-3.99648	-3.96914	-3.68216	-3.4537	-3.06766	-5.58608	-5.80776	-5.46497	-3.08067	-4.51338
P68431	H31_HUMAN	1.25661	3.05603	3.60629	2.99284	3.18912	0.857915	0.632668	3.90217	2.25169	3.83193
Q9NTZ6	RBM12_HUMAN	-4.78186	-2.96453	-3.13067	-4.2834	-4.90736	-4.89763	-6.31756	-2.87008	-5.10233	-2.88863
Q9BWS9	CHID1_HUMAN	-7.96592	-6.36295	-5.27871	-2.71518	-1.80382	-5.47932	-5.98426	-3.89827	-6.26259	-4.12417
P17600	SYN1_HUMAN	-4.69637	-5.7474	-5.46637	-4.70574	-6.28813	-7.33754	-6.9497	-5.86743	-7.69783	-3.90513
Q9NR45	SIAS_HUMAN	-5.27898	-0.817322	-2.75174	-2.8575	-2.46733	-1.00947	-1.14605	-3.08852	-1.34956	-4.1211
P02794	FRIH_HUMAN	-0.952534	-3.42551	-1.86186	-3.81464	-1.77257	-2.34365	-2.1051	-2.04673	-3.13322	-1.12562
Q684P5	RPGP2_HUMAN	-4.70963	-3.34955	-3.94501	-6.19998	-5.40365	-5.23013	-6.33293	-3.90083	-5.45991	-3.3871
O43399	TPD54_HUMAN	-3.35606	-3.37685	-3.48591	-3.63988	-3.3247	-4.06877	-3.94488	-3.71127	-3.22109	-2.12241
Q8N766	EMC1_HUMAN	-4.44777	-3.48908	-3.65168	-3.85722	-3.78396	-8.10528	-6.39581	-4.48039	-5.39596	-3.49339
P63151	2ABA_HUMAN	-2.3975	-4.25881	-3.80979	-3.29772	-3.11935	-4.79871	-4.65207	-3.79339	-5.84079	-3.2097
O60704	TPST2_HUMAN	-8.19945	-6.44239	-7.96166	-2.93369	-3.17537	-5.54509	-8.3255	-6.04906	-5.54387	-6.09713
Q9Y224	RTRAF_HUMAN	-3.79639	-3.22704	-2.34143	-4.09504	-3.47209	-7.12466	-4.69636	-2.93596	-4.90642	-2.558
P62241	RS8_HUMAN	-3.90255	-2.48375	-3.02613	-1.45113	-0.57524	-5.34175	-3.60437	-3.27718	-3.88376	-2.62321
O00408	PDE2A_HUMAN	-2.96818	-6.28968	-7.80882	-6.62578	-7.71898	-6.89014	-7.94848	-9.06138	-5.32403	-8.11271
Q13409	DC1I2_HUMAN	-3.67962	-3.92093	-4.1163	-5.10309	-3.72094	-3.41878	-4.36907	-3.837	-4.88349	-3.46351
P45880	VDAC2_HUMAN	-0.587967	-2.02033	-2.54567	-2.7856	-2.30812	-5.48014	-3.3684	-1.97462	-4.28955	-1.08107
Q99895	CTRC_HUMAN	-8.69363	-6.87655	-7.03921	1.38871	0.972671	-7.41789	-7.71944	-7.26355	-3.56909	-6.47874
Q9Y5B9	SP16H_HUMAN	-5.72346	-3.85914	-3.59372	-5.76982	-5.6989	-5.84949	-7.31753	-3.93837	-5.41587	-3.26827
P63244	RACK1_HUMAN	-2.24637	-1.21233	-1.50353	0.132993	0.426612	-3.01562	-2.6	-1.95521	-1.98751	-1.15534
Q9UHQ9	NB5R1_HUMAN	-1.59038	-3.33083	-2.82267	-4.41334	-3.32755	-2.94175	-2.85821	-2.61271	-2.60872	-3.92971
O15382	BCAT2_HUMAN	-5.23912	-3.5791	-4.21615	-3.03577	-2.67142	-7.75086	-6.93305	-4.47226	-7.96109	-3.96459
O75131	CPNE3_HUMAN	-1.81944	-2.19208	-3.74366	-3.30616	-2.90371	-5.01409	-3.59702	-4.06774	-3.29284	-2.2808
O00154	BACH_HUMAN	-3.56392	-6.05717	-5.54095	-6.34171	-6.22157	-5.58591	-4.20005	-6.27795	-4.29673	-5.9828
Q9H3S7	PTN23_HUMAN	-2.30876	-2.50399	-2.49082	-1.91013	-2.14115	-1.49113	-3.67684	-2.95314	-1.83579	-2.17334
O75694	NU155_HUMAN	-5.75981	-4.60188	-4.69267	-5.75256	-5.04214	-6.8799	-10.1392	-3.99394	-6.40773	-4.31022
O43865	SAHH2_HUMAN	-6.54371	-6.40276	-4.9998	-5.77714	-4.78885	-5.55582	-7.33744	-5.31146	-7.59674	-4.92173
Q9NTK5	OLA1_HUMAN	-4.36857	-4.63702	-4.51397	-4.08243	-3.25942	-5.55541	-4.98785	-3.95546	-5.28514	-5.04044
Q9Y277	VDAC3_HUMAN	-3.24737	-3.67235	-5.01728	-5.71397	-4.35507	-7.09539	-5.17714	-4.97959	-5.79263	-4.22081
O14579	COPE_HUMAN	-4.54032	-3.4529	-3.66655	-3.40448	-3.14117	-8.96406	-6.16774	-4.39779	-5.60695	-4.01133
Q9BXP5	SRRT_HUMAN	-5.37488	-3.50609	-3.24525	-4.75704	-4.82864	-7.20765	-5.59372	-3.59236	-6.90942	-3.45795
Q15942	ZYX_HUMAN	-4.09006	-5.78034	-4.33488	-5.39281	-4.75601	-1.85767	-1.25658	-5.07119	-2.28424	-5.17326
Q7Z2K6	ERMP1_HUMAN	-2.09932	-1.96673	-2.15522	-2.67124	-3.4107	-3.82695	-4.85272	-2.38972	-4.03616	-2.78371
Q00796	DHSO_HUMAN	-3.69363	-4.09348	-4.89142	-3.56371	-3.29871	-5.9722	-5.2706	-4.51709	-4.75583	-3.80452
P48637	GSHB_HUMAN	-3.35922	-2.37309	-2.65768	-4.20771	-3.51938	-4.11149	-4.08913	-3.74462	-3.83249	-2.60174
Q96E17	RAB3C_HUMAN	-2.51917	-1.76593	-2.05924	-3.57498	-3.35914	-8.22402	-5.10507	-2.25712	-5.51075	-0.869159
Q96KR1	ZFR_HUMAN	-6.84689	-4.6878	-4.32909	-6.88187	-3.96421	-8.84845	-6.67351	-3.88474	-6.64604	-4.00892
P54289	CA2D1_HUMAN	-5.59419	-6.67538	-7.21459	-7.14479	-6.80532	-5.80322	-4.52801	-7.91428	-5.54201	-7.67071
Q96HN2	SAHH3_HUMAN	-3.73878	-3.30484	-2.60399	-2.7936	-2.73125	-6.6289	-5.6768	-2.59434	-4.62885	-2.66343
Q02978	M2OM_HUMAN	-2.34154	-2.10872	-3.1656	-4.68537	-3.82573	-7.2424	-4.4978	-2.80395	-5.14944	-3.21797
Q9UJZ1	STML2_HUMAN	-6.24797	-1.75852	-2.86646	-2.81354	-2.97463	-7.47358	-4.76724	-3.14065	-10.4515	-3.07427
Q9UHB6	LIMA1_HUMAN	-6.05145	-2.99637	-4.26791	-5.24247	-5.16871	-5.97848	-5.25067	-3.48931	-5.57958	-4.964
P05534	HLAA_HUMAN	-20.0681	-20.0681	-20.0681	-20.0681	-20.0681	-6.1531	-8.65828	-7.93152	-5.30898	-6.35541
P22061	PIMT_HUMAN	-3.4881	-5.07492	-3.87978	-4.53339	-4.79146	-5.00565	-3.77941	-3.70151	-3.73726	-2.87339
Q2TAY7	SMU1_HUMAN	-5.39075	-4.06486	-3.82385	-4.64191	-5.21334	-5.45232	-6.4413	-3.72118	-5.67494	-3.93148
Q8NF91	SYNE1_HUMAN	-5.38944	-4.60122	-4.8188	-5.35642	-6.70119	-5.4906	-5.81071	-4.62545	-5.82146	-5.367
Q9NZN3	EHD3_HUMAN	-20.0681	-20.0681	-20.0681	-20.0681	-20.0681	-6.20543	-20.0681	-20.0681	-20.0681	-20.0681
P36543	VATE1_HUMAN	-3.21884	-3.81233	-3.22136	-5.18996	-4.36242	-1.20812	1.77664	-3.43928	-1.67999	-2.12396
Q9UBW8	CSN7A_HUMAN	-5.18117	-4.24423	-3.30746	-6.2131	-4.58365	-8.92767	-5.29624	-3.77597	-5.14381	-2.8241
Q9BQE5	APOL2_HUMAN	-1.29831	-8.8112	-6.56658	-12.0981	-4.84881	-5.2653	-6.12226	-12.632	-5.65466	-6.87027
Q9NR46	SHLB2_HUMAN	-5.3814	-4.58863	-3.6373	-4.96571	-4.59917	-6.985	-4.982	-3.99263	-6.34224	-3.25494
P78559	MAP1A_HUMAN	-6.13122	-4.79588	-4.34106	-5.41782	-7.91527	-7.93063	-5.53012	-5.38648	-4.27347	-4.61583
P62269	RS18_HUMAN	-2.76598	-1.76156	-2.19762	-0.419331	0.549866	-4.54395	-3.58666	-2.61373	-3.34682	-1.87844
Q13618	CUL3_HUMAN	-3.92158	-3.97488	-3.51042	-4.54745	-3.55489	-3.22228	-5.26995	-3.44388	-4.6565	-3.74438
P27361	MK03_HUMAN	-3.68268	-5.15428	-4.08026	-5.60126	-5.33684	-5.38087	-2.73491	-4.28282	-3.70422	-3.93875
P29508	SPB3_HUMAN	-10.6887	-8.40067	-10.6102	-9.37318	-9.37808	-7.56379	-8.64539	-7.93117	-8.69412	-2.94291
P05162	LEG2_HUMAN	-8.82496	-8.68392	-7.19319	-2.1674	-3.94303	-9.88243	-8.86997	-8.86448	-6.50048	-7.62928
Q9Y673	ALG5_HUMAN	-5.71647	-4.67875	-4.48371	-2.84479	-2.34956	-9.31627	-5.009	-4.13569	-5.83985	-4.16812
O15173	PGRC2_HUMAN	-4.24786	-2.46913	-2.55311	-2.9029	-2.40218	-6.63154	-3.91474	-2.26682	-3.71259	-2.42587
Q9Y6G9	DC1L1_HUMAN	-5.57785	-5.10809	-4.53221	-6.1746	-5.15038	-6.3216	-5.76957	-5.18786	-5.86989	-3.25039
Q9BS26	ERP44_HUMAN	-0.565061	0.0104787	-0.558449	-0.10801	-0.777959	-0.748374	-1.61172	-0.156435	-0.835854	-0.211983
Q01105	SET_HUMAN	-3.96254	-1.24827	-1.10381	-3.15321	-2.95228	-5.14392	-4.23255	-1.74037	-3.39268	-1.05046
P49720	PSB3_HUMAN	-4.53482	-3.1889	-3.05302	-3.77084	-3.2634	-5.6765	-5.10573	-3.34428	-4.59363	-2.93965
Q9HCB6	SPON1_HUMAN	-7.34545	-7.62198	-8.34739	-6.78816	-5.47919	-7.16588	-2.65751	-9.49864	-3.91489	-7.17672
Q15417	CNN3_HUMAN	-5.59996	-5.44662	-5.2854	-6.16584	-3.7612	-2.45192	-3.40305	-5.97575	-1.83497	-5.43126
Q9BVK6	TMED9_HUMAN	-2.62925	-1.7259	-1.51984	-1.40155	-1.02205	-5.25138	-3.39179	-2.22699	-3.37336	-2.8444
Q9UEY8	ADDG_HUMAN	-7.54398	-5.42132	-6.07597	-4.30879	-4.01228	-8.42148	-6.1593	-6.43376	-2.47652	-5.2274
Q9UMX0	UBQL1_HUMAN	-5.82629	-4.74397	-3.61202	-6.57311	-6.46113	-7.5592	-6.33476	-3.96765	-5.92948	-3.9971
O60832	DKC1_HUMAN	-4.35078	-2.51625	-3.44711	-3.53832	-3.45529	-5.04854	-5.54244	-3.11783	-5.33013	-3.31129
Q96CW1	AP2M1_HUMAN	-3.06244	-2.92069	-2.17093	-4.45139	-3.59277	-2.41614	-3.27962	-3.2313	-3.25558	-2.90906
P08294	SODE_HUMAN	-7.78166	-3.87176	-6.7604	-4.98473	-2.88191	-2.62157	-3.05063	-7.64455	-1.38754	-6.23707
Q15435	PP1R7_HUMAN	-3.73665	-3.88357	-4.26717	-3.4551	-3.41408	-4.46568	-3.7525	-4.08626	-4.43358	-3.50221
P42126	ECI1_HUMAN	-2.43407	-2.34435	-3.41621	-2.29357	-1.86162	-8.55657	-3.76763	-3.57115	-4.85924	-2.08792
P25325	THTM_HUMAN	-7.67497	-5.15334	-6.18647	-3.24574	-2.69756	-7.57901	-5.76065	-6.18114	-5.75455	-5.61883
P46926	GNPI1_HUMAN	-4.61588	-4.85677	-3.25874	-8.75751	-4.86912	-6.90608	-5.25511	-3.30496	-4.52605	-3.13383
P32969	RL9_HUMAN	-5.02853	-3.57089	-3.68878	-2.38606	-1.6749	-6.05716	-6.01701	-4.26317	-4.9726	-3.77052
P0DOX2	IGA2_HUMAN	-5.78016	-4.9573	-6.71641	-7.08447	-5.07609	-3.95951	-6.02634	-7.51745	-5.95576	-1.73204
P49821	NDUV1_HUMAN	-4.09997	-1.11567	-3.93469	-2.62065	-2.29815	-0.456117	-1.21866	-4.3203	-1.45262	-1.82459
P01859	IGHG2_HUMAN	-1.14896	-1.11916	-0.910357	-2.25212	-0.748094	1.92078	-1.59528	-0.748719	-0.999225	-1.73198
O14841	OPLA_HUMAN	-6.76224	-6.06956	-9.04104	-6.40567	-4.80159	-8.06468	-7.28809	-8.33626	-8.82223	-9.23785
Q15181	IPYR_HUMAN	-3.58248	-2.38122	-3.31003	-2.9091	-2.60391	-5.52001	-4.08836	-3.44023	-4.32593	-2.62081
P51570	GALK1_HUMAN	-5.60931	-4.50495	-3.73539	-3.25846	-3.24801	-5.70796	-5.33841	-3.60984	-4.74299	-6.76586
P23141	EST1_HUMAN	-7.52278	-6.68016	-8.52314	-6.80423	-5.81478	-8.32769	-3.10874	-7.14909	-7.08451	-6.99066
Q9UL46	PSME2_HUMAN	-4.44567	-2.2548	-3.10845	-3.97456	-3.19401	-5.39985	-5.43968	-4.50286	-5.26473	-2.41363
P46063	RECQ1_HUMAN	-5.56973	-3.28583	-3.65577	-5.70579	-4.9809	-4.23264	-4.32037	-3.62718	-3.2509	-4.45072
P47756	CAPZB_HUMAN	-3.07591	-3.18731	-2.82437	-3.39941	-2.735	-3.72157	-2.33255	-3.58035	-2.46598	-2.5474
Q9C0C2	TB182_HUMAN	-5.90427	-5.23152	-4.94022	-5.20599	-4.32204	-5.11508	-5.61442	-6.55044	-4.25971	-6.63957
P48506	GSH1_HUMAN	-3.64057	-3.71431	-3.52085	-4.36054	-4.46783	-6.00264	-5.42071	-3.3658	-5.47699	-6.2126
Q9UBF2	COPG2_HUMAN	-5.64698	-4.73572	-4.11502	-6.93803	-5.92301	-5.28621	-9.31665	-4.21133	-9.57353	-4.88342
Q9Y696	CLIC4_HUMAN	-3.71496	-4.89758	-2.96907	-4.33331	-3.9537	-3.84228	-2.26876	-4.83225	-3.65811	-5.23315
P42285	MTREX_HUMAN	-7.07439	-4.1088	-3.90584	-5.9275	-5.64183	-8.48672	-7.42412	-4.6038	-8.94554	-3.73594
Q6DD88	ATLA3_HUMAN	-3.79529	-5.39958	-3.8844	-4.76901	-4.51959	-6.44605	-4.73291	-4.35239	-4.33764	-6.19493
P02511	CRYAB_HUMAN	-8.82507	-7.82689	-6.43087	-6.49985	-6.03632	-4.81647	-2.16457	-6.8478	-3.326	-7.0664
P62136	PP1A_HUMAN	-4.28161	-3.54808	-3.24796	-4.86173	-3.81204	-5.46232	-4.37208	-3.66409	-4.45548	-3.35788
P23528	COF1_HUMAN	-2.16935	-1.93267	-1.38275	-2.38441	-1.91688	-1.95745	-0.812328	-2.37751	-1.13058	-1.65132
P52907	CAZA1_HUMAN	-5.86592	-5.22937	-5.74806	-5.75782	-5.23691	-5.59248	-5.52312	-6.29883	-4.39878	-5.36343
P55209	NP1L1_HUMAN	-3.90833	-3.10865	-3.18606	-5.07951	-4.85096	-5.77337	-0.890904	-3.26333	-4.60693	-4.22287
P63241	IF5A1_HUMAN	-3.62417	-2.4389	-2.77797	-1.96182	-1.53504	-5.57468	-4.1165	-3.41948	-3.50733	-2.68974
P61313	RL15_HUMAN	-3.40081	-1.92887	-2.51032	-0.984891	-0.522235	-5.21126	-2.26815	-3.13346	-3.52292	-2.46882
P0DOY2	IGLC2_HUMAN	-2.17529	-2.65371	-3.33026	-4.52653	-2.88015	0.0698262	-3.47624	-2.75142	-2.76017	-0.26972
P09619	PGFRB_HUMAN	-9.16152	-8.46884	-9.93023	-9.53354	-7.7406	-6.0264	-10.0474	-5.95831	-3.72729	-5.79988
O43237	DC1L2_HUMAN	-4.5675	-4.16209	-3.98196	-6.26153	-5.0081	-5.37017	-5.13642	-3.86597	-4.41426	-4.54861
Q9UH99	SUN2_HUMAN	-6.30658	-6.43115	-4.70922	-7.45409	-7.74607	-5.99684	-6.18924	-5.11362	-7.07506	-7.09788
P26368	U2AF2_HUMAN	-5.98894	-3.60887	-3.73862	-5.50137	-5.02355	-7.65561	-6.65339	-3.43424	-5.85354	-3.14194
P99999	CYC_HUMAN	-1.07283	-0.417253	-1.84534	-3.63455	-2.86691	-5.63787	-2.71043	-1.43543	-4.31441	-2.49854
A3KMH1	VWA8_HUMAN	-5.07779	-4.47568	-5.81116	-1.64654	-1.78373	-7.12792	-6.38804	-6.73147	-5.59536	-5.2522
P18583	SON_HUMAN	-3.22491	-2.84451	-3.112	-4.86293	-3.65972	-6.22783	-4.38893	-3.21071	-5.31865	-3.22919
P50453	SPB9_HUMAN	-3.72165	-5.01003	-5.4392	-9.34178	-5.87331	-5.26293	-6.89132	-8.63606	-3.7528	-6.38179
P01860	IGHG3_HUMAN	-7.65926	-5.98154	-6.6577	-6.31765	-7.41085	-4.76974	-7.33266	-6.51826	-6.73636	-6.51493
P42224	STAT1_HUMAN	-4.54338	-5.10043	-4.34219	-7.00595	-6.06893	-6.2022	-5.31933	-4.52249	-4.83663	-4.7982
Q9P2M7	CING_HUMAN	-6.23861	-5.62012	-5.07303	-5.01685	-4.51795	-6.31511	-6.57881	-5.43505	-6.69104	-5.22298
Q14766	LTBP1_HUMAN	-4.10905	-3.71651	-5.00615	-3.2537	-2.9453	-1.56012	-3.00867	-3.83435	-3.18174	-4.44571
P52209	6PGD_HUMAN	-3.00045	-1.78476	-2.51213	-2.27588	-2.08351	-2.5766	-1.16023	-2.54944	-2.11289	-2.02746
P35813	PPM1A_HUMAN	-4.29057	-3.89658	-3.62414	-5.44046	-4.66358	-7.36686	-6.38659	-3.86226	-5.15771	-3.56895
Q96RP9	EFGM_HUMAN	-4.60413	-2.32102	-4.67579	-4.3682	-4.27699	-7.52756	-5.83669	-4.91039	-5.44361	-3.44961
P28370	SMCA1_HUMAN	-6.29112	-5.05216	-6.33231	-5.38827	-6.48147	-6.59761	-7.43551	-6.35325	-6.83922	-5.36141
Q9UKU9	ANGL2_HUMAN	-4.44416	-7.78677	-5.24573	-9.80422	-7.44371	-3.59068	-4.3908	-4.18228	-6.9438	-4.02385
Q92896	GSLG1_HUMAN	-3.42788	-4.1	-2.84181	-3.80809	-3.92712	-4.73658	-3.87388	-2.65557	-3.80962	-2.18457
O43294	TGFI1_HUMAN	-5.70865	-4.99678	-3.75426	-5.53079	-4.43897	-2.49694	-2.15334	-4.31019	-2.29754	-4.66331
P51572	BAP31_HUMAN	-2.87418	-1.78105	-1.34501	-2.52748	-1.51861	-6.22538	-3.21867	-1.73539	-3.0353	-2.3445
P01042	KNG1_HUMAN	-1.86966	-2.7767	-1.64073	-4.79204	-4.07553	-1.31601	-3.37812	-2.07103	-3.04444	-3.02763
O15143	ARC1B_HUMAN	-5.14968	-4.04456	-5.00324	-5.19321	-3.69764	-4.21178	-5.66226	-5.97463	-3.00653	-4.69719
P09936	UCHL1_HUMAN	0.819216	-0.51024	-1.1386	-5.07662	-3.54908	-2.96471	-3.41934	-1.4277	-2.98877	0.424641
Q9Y3A5	SBDS_HUMAN	-4.34209	-3.9386	-3.69892	-4.49418	-3.39961	-4.1166	-3.1319	-3.29791	-4.11809	-3.46343
P23381	SYWC_HUMAN	-4.40492	-3.10472	-3.21717	-3.60393	-3.52352	-5.74482	-4.28247	-4.4504	-4.17219	-3.12425
P16219	ACADS_HUMAN	-5.92007	-1.23939	-4.9144	-2.54405	-2.38833	-10.6295	-2.73122	-5.04941	-6.22328	-4.26176
O95865	DDAH2_HUMAN	-4.16707	-3.74217	-3.69039	-4.23357	-4.31033	-4.30995	-4.60856	-4.39801	-1.27053	-2.77955
Q9P2K5	MYEF2_HUMAN	-3.69065	-4.24969	-2.74202	-7.59987	-4.95925	-8.51465	-7.33199	-2.45666	-7.65354	-2.70963
P29622	KAIN_HUMAN	-5.78521	-7.30509	-6.89169	-8.32057	-6.14414	-3.20041	-6.10413	-6.98807	-5.11403	-7.18833
Q9UIA9	XPO7_HUMAN	-4.18309	-4.50183	-4.6831	-2.35622	-2.38199	-6.82485	-5.76729	-4.17697	-5.55457	-3.80564
Q9UM54	MYO6_HUMAN	-4.8384	-4.47735	-4.86864	-5.94968	-4.75876	-9.66861	-6.1832	-5.13096	-6.45625	-6.19484
P34913	HYES_HUMAN	-6.65893	-2.90081	-5.25114	-4.2412	-3.04849	-12.951	-5.09013	-4.98479	-6.6675	-3.53034
O43426	SYNJ1_HUMAN	-6.37912	-7.84771	-4.27406	-6.67256	-8.98058	-9.62513	-8.83311	-4.33823	-7.67173	-7.38219
Q13557	KCC2D_HUMAN	-3.57853	-4.60332	-3.81771	-6.47325	-4.94195	-6.2902	-5.12053	-3.59187	-5.01709	-3.83476
Q9UJU6	DBNL_HUMAN	-5.00983	-4.62028	-3.98617	-5.55842	-5.29449	-5.78444	-4.7524	-5.09641	-4.61874	-4.62999
P17980	PRS6A_HUMAN	-2.85563	-2.33407	-2.58393	-4.17978	-3.6463	-1.67931	-1.67365	-2.74107	-2.78929	-2.71661
Q53GG5	PDLI3_HUMAN	-6.14037	-5.61705	-5.48354	-5.56831	-4.69822	-3.01428	-1.27185	-6.468	-3.1711	-5.54792
P61088	UBE2N_HUMAN	-2.57192	-1.81694	-1.58819	-2.79213	-2.23307	-3.16076	-2.57723	-2.17229	-2.45717	-2.10167
Q9UBX5	FBLN5_HUMAN	-7.19155	-5.9769	-4.43554	-8.46763	-5.17155	-3.05299	-1.62105	-5.44471	-0.284418	-8.03944
Q96N67	DOCK7_HUMAN	-5.66938	-5.06067	-4.7035	-6.62044	-6.48563	-8.91702	-6.06947	-4.31695	-7.61165	-4.79184
Q0ZGT2	NEXN_HUMAN	-6.80974	-5.00682	-4.86414	-7.01482	-2.82669	-4.25587	-2.96491	-4.01151	-3.63503	-4.58171
Q15120	PDK3_HUMAN	-2.27231	-2.05397	-2.96121	-6.21283	-4.73498	-4.70652	-5.54443	-2.66778	-6.41865	-3.49696
P04424	ARLY_HUMAN	-6.93621	-4.99097	-3.72368	-4.11164	-4.27304	-9.95419	-7.17041	-4.55028	-6.10903	-3.12974
Q9Y4H2	IRS2_HUMAN	-6.84568	-8.80843	-4.96001	-6.48912	-7.58232	-6.20389	-7.04179	-5.81112	-5.62255	-6.00677
P11177	ODPB_HUMAN	-2.75671	-2.57696	-3.46235	-3.58998	-3.09786	-6.96815	-3.75535	-3.25347	-4.55929	-3.23536
P05455	LA_HUMAN	-3.3304	-2.76698	-3.40265	-3.57591	-2.81232	-8.0912	-4.52955	-3.09523	-5.26826	-2.92065
Q96SI9	STRBP_HUMAN	-7.63433	-6.29773	-7.04103	-9.30629	-9.56386	-8.32178	-9.15968	-7.85261	-8.56338	-8.54164
Q8WUY3	PRUN2_HUMAN	-6.41735	-6.0059	-6.8937	-9.9559	-7.28775	-10.2756	-4.59325	-7.29055	-7.7393	-7.13211
P29120	NEC1_HUMAN	-5.27695	-3.89511	-2.57485	-4.53503	-8.42474	-6.63976	-9.05338	-1.56089	-5.62311	-8.71449
A0AVT1	UBA6_HUMAN	-5.54225	-5.70209	-4.1174	-6.3374	-5.46892	-7.64039	-7.30047	-4.12196	-5.72743	-5.02748
P50402	EMD_HUMAN	-5.49826	-4.60755	-3.70761	-5.4221	-5.78282	-6.33844	-5.38686	-3.61296	-5.04312	-5.71041
P04181	OAT_HUMAN	-3.3055	-2.69024	-4.18888	-6.40005	-5.60978	-7.71583	-5.50562	-4.86561	-4.8564	-3.62239
Q12792	TWF1_HUMAN	-5.6025	-3.05785	-2.71028	-4.84549	-4.79873	-5.69414	-3.86685	-4.08985	-3.53957	-4.06564
P36507	MP2K2_HUMAN	-3.97889	-4.08187	-3.39292	-5.5198	-4.17436	-6.18305	-4.48974	-3.22925	-4.34727	-2.94392
Q9Y2S2	CRYL1_HUMAN	-4.08313	-3.827	-3.25511	-4.21835	-4.09629	-9.00579	-5.76158	-2.8787	-4.29695	-2.90269
Q13740	CD166_HUMAN	-6.37649	-6.40926	-4.42055	-5.09191	-5.62497	-9.9801	-8.04976	-4.71435	-6.67406	-1.67898
Q02750	MP2K1_HUMAN	-4.665	-6.10221	-4.39019	-6.78184	-6.62464	-7.27674	-7.25731	-5.19135	-6.74581	-4.41691
Q1KMD3	HNRL2_HUMAN	-4.25045	-3.38503	-2.9461	-4.43963	-3.81778	-6.54914	-5.10959	-3.36035	-4.39251	-3.46554
P51531	SMCA2_HUMAN	-5.92949	-5.60706	-5.88071	-7.48766	-6.37175	-5.59167	-6.42958	-6.35336	-7.58764	-4.60191
Q14151	SAFB2_HUMAN	-4.94021	-3.95276	-3.70707	-5.05374	-5.36798	-5.31744	-5.79285	-3.63197	-4.57326	-3.27528
Q5T4S7	UBR4_HUMAN	-3.95664	-1.75965	-2.92043	-4.01534	-2.84759	-1.50568	-2.75092	-1.87768	-0.87852	-3.16708
Q9P035	HACD3_HUMAN	-3.30276	-2.43146	-3.0929	-3.88495	-3.5373	-8.95126	-5.16998	-2.96003	-4.46451	-1.35456
O60264	SMCA5_HUMAN	-6.67785	-3.97984	-3.78796	-6.29055	-5.09234	-7.98936	-8.14585	-3.60152	-6.46999	-3.94828
Q9BZV1	UBXN6_HUMAN	-5.53886	-0.95352	-3.68964	-1.71554	-0.866451	-5.36532	-1.50915	-2.82426	-1.38578	-0.0119792
Q9ULV4	COR1C_HUMAN	-4.37239	-5.0737	-4.59169	-6.97411	-5.70689	-3.74722	-0.959333	-5.37469	-3.11709	-7.10314
Q96F07	CYFP2_HUMAN	-6.16131	-4.06642	-5.20529	-6.4884	-6.12977	-3.78535	-4.91299	-5.39247	-4.39236	-5.81204
Q9H2M9	RBGPR_HUMAN	-4.63843	-4.89818	-4.37944	-6.93659	-5.59258	-5.00294	-7.34511	-4.51875	-6.16444	-4.60015
P06865	HEXA_HUMAN	-4.56652	-4.18065	-2.92588	-7.20602	-5.85876	-7.06473	-5.57334	-4.23232	-3.63555	-3.30694
Q8NE71	ABCF1_HUMAN	-4.09519	-4.18581	-3.56344	-4.2338	-3.78705	-6.83803	-6.17562	-4.48895	-5.09254	-4.40256
P52943	CRIP2_HUMAN	-2.37278	-2.92431	-2.19014	-6.2075	-4.64167	-2.68444	-3.77744	-1.8943	-2.86042	-2.50667
P51648	AL3A2_HUMAN	-4.65819	-3.19491	-3.08937	-3.74454	-2.94648	-4.82291	-5.36887	-2.97825	-5.63536	-3.73248
P60900	PSA6_HUMAN	-3.35599	-2.36222	-2.16647	-3.16966	-2.50823	-4.73726	-4.24595	-3.02649	-4.03091	-2.22969
P28289	TMOD1_HUMAN	-4.56599	-5.88793	-4.14884	-6.26391	-5.94602	-5.99581	-4.15548	-4.46832	-4.29098	-3.51725
Q92932	PTPR2_HUMAN	-3.93203	-3.63439	-4.24454	-3.34006	-2.56231	-4.65229	-5.49019	-5.01333	-10.0874	-2.86117
Q13510	ASAH1_HUMAN	-3.13153	-2.83113	-2.50658	-5.64163	-2.90312	-5.13226	-1.53893	-3.52798	-4.16575	-3.18115
P61247	RS3A_HUMAN	-3.4202	-2.49851	-3.40628	-1.38049	-0.963321	-5.46385	-5.17658	-3.48556	-4.30663	-2.64714
O14776	TCRG1_HUMAN	-5.32054	-3.79938	-3.51144	-4.43295	-4.86403	-7.72728	-5.42446	-3.76783	-5.8196	-3.35236
Q9BXW7	HDHD5_HUMAN	-3.74839	-4.54452	-4.40379	-5.2455	-4.87141	-9.06347	-6.72805	-3.64721	-8.05699	-6.157
Q14165	MLEC_HUMAN	-4.05697	-3.23567	-2.61491	-2.07464	-2.4244	-6.82894	-6.63258	-3.07249	-6.07747	-4.37462
P62140	PP1B_HUMAN	-4.78337	-4.4786	-4.16576	-5.48799	-4.81684	-5.05582	-3.85651	-4.48207	-4.56366	-4.32404
P62249	RS16_HUMAN	-2.98394	-1.88714	-2.0976	-0.695543	-0.144676	-4.99817	-3.99938	-2.65739	-3.02196	-1.93088
Q7Z434	MAVS_HUMAN	-4.82752	-3.79741	-4.01955	-5.55603	-3.56849	-7.39772	-6.41281	-4.17899	-5.93578	-5.03973
Q15424	SAFB1_HUMAN	-8.01504	-6.1246	-5.37439	-7.95556	-8.17517	-6.36559	-9.43482	-5.84575	-8.3021	-5.9628
P25788	PSA3_HUMAN	-3.62353	-2.54066	-2.54045	-3.15821	-2.97202	-5.08717	-4.74069	-3.2129	-4.34829	-2.49906
Q13439	GOGA4_HUMAN	-5.61532	-5.39015	-5.10233	-7.16835	-5.96423	-6.24221	-6.60428	-4.82839	-6.69976	-4.08961
Q9UI12	VATH_HUMAN	-3.86733	-4.6268	-3.83555	-6.56982	-5.74227	-8.50104	-6.20743	-4.64216	-5.77284	-2.77484
P01019	ANGT_HUMAN	-4.37414	-2.61221	-3.0515	-7.1164	-5.49345	-2.81944	-5.27299	-3.06851	-3.30419	-5.67376
Q92538	GBF1_HUMAN	-4.54409	-4.74204	-4.70213	-5.1898	-4.54837	-9.24452	-7.62428	-5.66676	-8.01491	-4.66751
O43301	HS12A_HUMAN	-3.48038	-7.38539	-7.47162	-8.68088	-7.11426	-6.62834	-6.17499	-6.70654	-3.44855	-7.68074
Q9Y5P6	GMPPB_HUMAN	-4.47573	-3.3061	-5.71852	-2.4538	-2.26217	-4.28269	-4.28948	-4.65614	-4.70014	-4.32831
P20339	RAB5A_HUMAN	-6.68205	-4.99898	-4.68023	-5.951	-4.99093	-6.97888	-6.87902	-5.16891	-5.56461	-4.21049
Q5VYK3	ECM29_HUMAN	-6.54566	-4.86835	-4.95062	-6.92852	-5.64144	-8.43121	-7.51745	-4.63674	-8.81595	-5.25993
O43684	BUB3_HUMAN	-5.4642	-3.30198	-3.24836	-4.79325	-4.17859	-7.08765	-5.59724	-3.57614	-5.76673	-3.32669
Q9Y4I1	MYO5A_HUMAN	-5.41362	-5.69686	-5.56296	-5.03272	-4.88912	-4.92389	-4.45889	-6.33551	-7.00621	-4.92397
Q99685	MGLL_HUMAN	-8.66589	-7.06001	-8.48258	-6.86624	-8.52921	-7.83348	-7.71758	-9.10645	-7.70482	-6.87624
O43719	HTSF1_HUMAN	-7.01001	-3.95101	-5.11315	-9.8387	-7.91867	-6.41722	-7.88131	-4.1159	-7.54451	-5.61549
Q8N2K0	ABD12_HUMAN	-4.85463	-2.8535	-2.79495	-3.32587	-3.22482	-2.23333	-4.85059	-3.07167	-2.18543	-4.42105
Q14677	EPN4_HUMAN	-6.06231	-4.1291	-4.40727	-5.43576	-4.39367	-3.55919	-3.93127	-5.06562	-3.94041	-4.33636
P04632	CPNS1_HUMAN	-3.23769	-4.69423	-3.50997	-3.28585	-3.08232	-4.55011	-3.85688	-5.12221	-3.70522	-3.49724
Q8WVM8	SCFD1_HUMAN	-5.08758	-4.11821	-4.79802	-3.97673	-3.42436	-7.73461	-7.38024	-4.19594	-5.61443	-3.53225
P48723	HSP13_HUMAN	-4.8455	-4.34232	-2.76338	-4.30231	-5.23346	-4.68944	-4.01816	-3.27455	-5.46221	-4.4325
P47985	UCRI_HUMAN	-1.69725	-1.89645	-3.54465	-3.04076	-2.35802	-3.58249	-3.03556	-2.99988	-4.00154	-1.99467
P09382	LEG1_HUMAN	-3.48381	-3.12149	-3.58553	-3.85057	-3.35965	-1.36452	-0.0926999	-4.73616	-1.09911	-3.93126
P20336	RAB3A_HUMAN	-4.23801	-5.19276	-4.63084	-4.48177	-8.27943	-8.9303	-5.60222	-4.44931	-5.00593	-3.00092
P36542	ATPG_HUMAN	-0.533213	-1.30731	-2.03868	-2.96201	-2.8442	-4.91661	-2.55229	-2.16965	-4.24892	-1.60448
P51159	RB27A_HUMAN	-4.5256	-2.51894	-5.38811	-5.33927	-4.61468	-5.15415	-6.2663	-5.62878	-5.61224	-2.71976
Q6UWY5	OLFL1_HUMAN	-5.18785	-5.46163	-5.95375	-5.64544	-4.66884	-2.61835	-5.19324	-5.3155	-2.37744	-5.61252
Q13425	SNTB2_HUMAN	-5.38017	-3.51412	-4.10666	-3.9554	-3.14817	-4.96324	-3.58454	-4.75242	-3.5787	-5.31836
O60271	JIP4_HUMAN	-4.34126	-4.70586	-4.15217	-5.67022	-4.71049	-3.66172	-6.05624	-4.9068	-5.46036	-4.5674
Q9BXJ9	NAA15_HUMAN	-5.45123	-2.96553	-3.33056	-1.41896	-1.59516	-5.83988	-4.44226	-3.15104	-4.0982	-3.88685
P49418	AMPH_HUMAN	-6.79924	-9.50826	-4.57024	-7.24734	-10.3218	-9.59616	-9.42417	-4.89562	-10.1408	-7.86987
P51116	FXR2_HUMAN	-6.46495	-4.75338	-5.3503	-7.96899	-7.69077	-5.35981	-8.01752	-4.65477	-5.60141	-3.96144
P61020	RAB5B_HUMAN	-5.66502	-5.9234	-5.64765	-7.23693	-5.73864	-7.55395	-6.39255	-5.12162	-5.82067	-6.42352
Q9UMS4	PRP19_HUMAN	-4.23692	-2.83546	-2.65948	-4.1968	-3.83575	-6.40201	-6.22695	-2.92698	-5.39884	-2.81868
Q14749	GNMT_HUMAN	-7.75523	-7.14085	-6.65134	-2.24065	-1.20299	-7.78759	-9.2471	-7.1835	-8.0292	-7.86513
Q96DI7	SNR40_HUMAN	-6.88106	-5.05953	-4.80173	-7.12083	-6.17437	-9.67142	-8.98283	-4.86504	-7.19488	-4.90171
Q96GK7	FAH2A_HUMAN	-5.20258	-5.94446	-5.94605	-4.59117	-3.94616	-5.67154	-6.90275	-5.32089	-6.81957	-5.03382
O75923	DYSF_HUMAN	-6.35209	-6.17205	-6.6485	-6.63809	-8.67224	-5.99367	-4.98861	-6.4297	-5.41039	-6.70739
Q07021	C1QBP_HUMAN	-5.04052	-3.19788	-4.39025	-5.58492	-4.52672	-7.38662	-4.82641	-4.10277	-6.61362	-2.144
P13674	P4HA1_HUMAN	-8.00063	-6.05618	-4.00128	-6.26616	-7.57054	-6.80623	-8.17568	-5.61937	-7.0961	-6.40344
Q9NVS9	PNPO_HUMAN	-5.64869	-3.43086	-3.15459	-4.23183	-4.4006	-7.07234	-6.34433	-4.28997	-4.65843	-3.54624
O14531	DPYL4_HUMAN	-4.04632	-6.06333	-4.10497	-4.33039	-6.60482	-8.26424	-5.04536	-4.26431	-5.2334	-4.29681
P17655	CAN2_HUMAN	-3.14414	-3.96751	-3.46255	-4.70117	-3.22068	-3.69268	-3.66841	-3.68211	-3.54339	-3.22913
Q6PCB0	VWA1_HUMAN	-6.11026	-3.1008	-4.73525	-6.36453	-5.25411	-3.71844	-4.52723	-3.47408	-4.94787	-4.41023
Q8NE62	CHDH_HUMAN	-4.11976	-1.60758	-4.83362	-3.32919	-2.74461	-5.33364	-6.20824	-5.08928	-6.52605	-3.87398
Q13555	KCC2G_HUMAN	-6.70792	-7.75505	-6.92366	-7.52532	-6.53474	-6.52123	-5.64208	-7.23173	-6.76284	-5.78553
P48739	PIPNB_HUMAN	-5.74314	-4.89902	-4.19073	-5.1923	-5.00963	-7.64418	-5.13867	-4.42812	-4.92778	-4.5095
Q15366	PCBP2_HUMAN	-3.54941	-2.21359	-2.31534	-3.89919	-3.04164	-6.69262	-4.77114	-2.49478	-4.45739	-2.45262
P01833	PIGR_HUMAN	-8.31763	-7.82589	-7.62084	-12.1353	-7.98668	-6.99574	-8.14952	-7.69298	-7.66324	1.26308
Q6IC98	GRAM4_HUMAN	-2.98892	-2.3075	-3.76889	-2.64361	-8.54025	-6.05208	-10.0985	-4.99862	-6.29369	-7.66162
P31323	KAP3_HUMAN	-5.68059	-4.70108	-4.33079	-6.88134	-6.04693	-5.33719	-6.71915	-4.50346	-6.80865	-4.9344
P50416	CPT1A_HUMAN	-3.32944	-4.80932	-4.39206	-4.55585	-4.37519	-7.13499	-6.72898	-5.90584	-5.85365	-6.19772
Q9NUJ1	ABHDA_HUMAN	-4.11875	-3.35711	-4.83125	-4.48767	-3.91408	-5.85921	-5.42384	-3.85395	-5.57412	-2.78504
Q07075	AMPE_HUMAN	-4.29819	-4.96481	-6.21733	-5.87108	-5.92185	-4.11381	-7.49135	-5.34438	-5.64812	-5.93902
O95292	VAPB_HUMAN	-3.64214	-4.45103	-3.19229	-5.40546	-5.02253	-8.5211	-6.07706	-3.60778	-5.49332	-3.60299
Q96BM9	ARL8A_HUMAN	-4.64377	-5.13758	-5.10509	-4.78692	-5.70802	-5.46761	-5.67652	-4.53548	-5.81408	-4.68575
P11217	PYGM_HUMAN	-20.0681	-20.0681	-20.0681	-20.0681	-20.0681	-8.0934	-20.0681	-20.0681	-8.0099	-20.0681
O75475	PSIP1_HUMAN	-4.944	-4.22431	-3.72344	-4.20236	-3.99121	-7.04695	-7.35335	-3.44708	-5.19959	-2.27549
Q9UFN0	NPS3A_HUMAN	-5.11756	-2.9328	-4.19816	-4.89822	-4.27784	-7.42109	-5.39654	-3.80188	-5.14525	-2.81489
Q99747	SNAG_HUMAN	-4.692	-4.68381	-4.26735	-5.43537	-5.28825	-7.19151	-6.63929	-3.79071	-5.79271	4.12223
Q9NZU5	LMCD1_HUMAN	-2.87677	-2.93607	-3.45599	-2.39391	-3.50281	-2.22111	-5.33939	-2.69638	-2.9176	-2.70008
P26232	CTNA2_HUMAN	-7.72885	-8.24918	-9.42156	-9.86878	-10.0403	-8.59948	-8.42225	-9.97357	-9.20453	-8.56013
O94826	TOM70_HUMAN	-3.88247	-3.23993	-4.34235	-4.92512	-3.82477	-7.12884	-5.69417	-3.90112	-6.34705	-2.47703
Q12756	KIF1A_HUMAN	-4.80167	-4.62818	-4.929	-10.8337	-6.5412	-7.6309	-7.69242	-4.82792	-6.26561	-4.06181
Q8IZL8	PELP1_HUMAN	-3.71631	-4.33607	-3.70929	-5.07145	-4.98374	-4.98016	-7.4803	-4.21848	-2.65476	-4.00144
Q8NF37	PCAT1_HUMAN	-5.33728	-6.00716	-2.88619	-5.20842	-6.57212	-5.51713	-7.3054	-3.25993	-6.69792	-5.11434
Q14254	FLOT2_HUMAN	-4.52113	-4.80008	-4.31958	-5.63531	-4.38509	-6.50999	-5.83037	-3.67199	-4.80127	-4.07722
Q92734	TFG_HUMAN	-5.87764	-4.45637	-4.3086	-4.34518	-3.3029	-6.33708	-5.61678	-5.52152	-4.64105	-3.42074
Q7KZ85	SPT6H_HUMAN	-7.98382	-6.06362	-5.26706	-8.30809	-6.67134	-6.78165	-8.53747	-4.9101	-5.29735	-5.98453
Q99829	CPNE1_HUMAN	-3.26053	-2.8851	-3.34759	-4.28608	-3.53037	-4.27664	-2.6581	-4.36793	-3.21924	-2.35408
P31146	COR1A_HUMAN	-5.74449	-4.10983	-5.42687	-6.12107	-4.01895	-4.68659	-5.70442	-5.17583	-3.05064	-3.97932
Q9Y383	LC7L2_HUMAN	-3.25702	-3.09364	-2.08054	-4.40103	-3.54751	-2.22	-3.56982	-2.67818	-3.50682	-3.36336
Q13151	ROA0_HUMAN	-4.69648	-3.35853	-2.68066	-5.60202	-4.87142	-8.21259	-5.42581	-2.39229	-5.24654	-2.28688
Q6PKG0	LARP1_HUMAN	-4.7012	-4.92638	-4.43661	-4.47943	-3.30836	-3.5465	-1.92386	-5.07161	-5.95965	-3.86307
Q14498	RBM39_HUMAN	-4.02603	-2.7789	-2.89488	-4.45917	-3.88405	-6.62638	-5.75955	-2.65039	-5.61872	-2.44172
P21291	CSRP1_HUMAN	-3.13556	-4.86332	-3.86031	-4.19595	-3.02395	-0.546856	1.23194	-3.2928	-1.15323	-4.64163
Q71UI9	H2AV_HUMAN	-3.99505	-2.86892	-1.54956	-2.46055	-2.55389	-4.73346	-4.77572	-0.416664	-2.93797	-1.44062
Q9UL25	RAB21_HUMAN	-4.73964	-3.99766	-3.84647	-5.04893	-5.77076	-7.86823	-5.90756	-4.37099	-5.01421	-3.90804
Q9Y263	PLAP_HUMAN	-7.61868	-4.46022	-4.83031	-6.33064	-5.53282	-7.14306	-6.13568	-5.73359	-6.03327	-4.52658
Q9H3N1	TMX1_HUMAN	-3.44026	-3.0345	-1.95078	-4.31316	-3.31285	-5.89992	-5.03873	-2.54738	-4.68068	-1.86705
Q92878	RAD50_HUMAN	-3.37868	-3.01692	-2.87561	-5.34059	-4.95219	-5.72862	-4.77865	-2.93398	-5.42971	-4.03735
Q53GQ0	DHB12_HUMAN	-2.3983	-3.76008	-2.73442	-3.01485	-2.64058	-5.15938	-4.49216	-3.06313	-5.95941	-2.66231
P25787	PSA2_HUMAN	-5.15599	-3.99374	-3.88856	-4.56483	-4.03865	-7.11449	-5.89108	-4.62922	-5.31799	-3.78246
P52597	HNRPF_HUMAN	-5.97887	-4.31071	-4.0752	-4.85035	-4.62908	-8.06216	-6.93987	-4.87885	-5.29682	-3.5849
P10155	RO60_HUMAN	-5.04409	-4.60329	-4.73937	-5.38313	-4.79037	-6.55432	-5.63615	-4.7382	-4.85246	-4.84083
P30711	GSTT1_HUMAN	-20.0681	-20.0681	-5.27895	-4.16557	-20.0681	-9.72053	-4.60503	-6.70974	-4.43694	-10.5805
O43615	TIM44_HUMAN	-3.29985	-3.90039	-5.51815	-2.39308	-2.27725	-9.05273	-6.35792	-5.56782	-4.67268	-4.72105
Q9P2R3	ANFY1_HUMAN	-7.05811	-4.06403	-4.39555	-6.06964	-6.09251	-8.21767	-7.49663	-4.4636	-4.99614	-4.97115
O95487	SC24B_HUMAN	-6.23452	-4.99336	-4.75234	-7.18867	-5.59478	-6.42679	-11.9256	-2.75822	-8.63383	-5.09113
P61221	ABCE1_HUMAN	-5.12551	-4.43415	-3.53322	-3.47976	-3.00298	-6.51424	-5.83491	-4.22279	-6.50195	-4.76887
P27695	APEX1_HUMAN	-3.38831	-2.02697	-1.49401	-3.66848	-2.71778	-6.38087	-4.62301	-1.46646	-3.37748	-1.07986
Q9BXS5	AP1M1_HUMAN	-2.9115	-3.6402	-3.24889	-4.32091	-3.71064	-5.64629	-4.87019	-3.78798	-5.2577	-4.1363
P60981	DEST_HUMAN	-2.6009	-2.1579	-1.94292	-3.22343	-2.35314	-1.66781	-0.320891	-2.71885	-2.57836	-2.47201
P27635	RL10_HUMAN	-4.58349	-3.27197	-3.62725	-2.01211	-1.48758	-9.48738	-5.70979	-4.32952	-5.35939	-3.58565
P10768	ESTD_HUMAN	-1.92488	-1.86691	-1.34164	-2.63729	-2.06439	-3.10327	-2.17422	-1.21518	-1.97617	-1.26569
Q13573	SNW1_HUMAN	-9.88891	-5.98857	-4.81734	-4.60789	-4.25999	-8.59474	-8.03364	-5.02199	-6.8449	-4.1912
O95954	FTCD_HUMAN	-2.73408	-4.14995	-4.61796	-3.93105	-4.62056	-5.64863	-5.49542	-4.20147	-5.31339	-4.73525
O75489	NDUS3_HUMAN	-3.84163	-2.81517	-5.07937	-3.45114	-2.89089	-6.4275	-3.77189	-4.19413	-4.50591	-2.65122
Q9UHD9	UBQL2_HUMAN	-6.52925	-7.44865	-5.99281	-9.838	-8.94407	-7.20492	-8.04282	-7.23506	-7.216	-8.66155
Q9BQS8	FYCO1_HUMAN	-7.71012	-6.92388	-5.00084	-6.72925	-5.80669	-7.66446	-6.69867	-5.45153	-6.13342	-6.87879
Q9BXF6	RFIP5_HUMAN	-4.28436	-8.54833	-10.0097	-8.88444	-10.1443	-20.0681	-8.9099	-20.0681	-8.45892	-20.0681
Q14894	CRYM_HUMAN	-5.0273	-3.41543	-4.70751	-3.75154	-4.84474	-8.96297	-5.24998	-5.02541	-6.22442	-3.47054
P27216	ANX13_HUMAN	-3.47948	-7.03313	-9.0641	-9.92589	-9.9065	-9.5555	-9.81023	-8.15164	-8.22691	-7.99321
P49915	GUAA_HUMAN	-5.76393	-4.28505	-4.15083	-5.1001	-4.94631	-8.46435	-6.96534	-3.92749	-6.24999	-3.8521
P11766	ADHX_HUMAN	-3.73267	-1.97165	-2.54136	-2.23313	-1.16595	-3.78367	-1.95429	-3.05235	-2.29605	-2.7652
P11678	PERE_HUMAN	-6.98569	-2.01498	-6.37441	-8.58455	-7.79041	-6.64714	-8.50136	-7.42564	-9.88228	-7.62619
P45973	CBX5_HUMAN	-6.4261	-6.15949	-3.36791	-9.62065	-6.50236	-7.75183	-5.2549	-3.56193	-5.9259	-4.35012
O75347	TBCA_HUMAN	-3.75092	-3.27285	-2.4127	-0.887401	-0.813656	-3.71779	-4.17993	-3.27114	-3.92252	-2.33462
Q9BW30	TPPP3_HUMAN	-2.04643	-3.80046	-1.80275	-4.89979	-4.07175	-2.98484	-4.74194	-1.24361	-3.67642	-1.03161
Q86XP3	DDX42_HUMAN	-5.63482	-4.44737	-3.88279	-5.97016	-5.18816	-9.68069	-8.43777	-4.39163	-8.27059	-4.03765
Q06033	ITIH3_HUMAN	-7.36287	-6.474	-7.84796	-6.90487	-10.2475	-3.6024	-6.67053	-7.13043	-5.42542	-4.78102
P04196	HRG_HUMAN	-5.0974	-6.14857	-5.97802	-7.35097	-5.37956	-2.30428	-5.52556	-5.56083	-3.51804	-6.6706
Q9Y4F1	FARP1_HUMAN	-6.64864	-4.38772	-6.67112	-5.46516	-4.57061	-4.7669	-4.69261	-5.81741	-4.23851	-3.98765
Q9BR76	COR1B_HUMAN	-4.2593	-3.60875	-3.80777	-4.03615	-3.24336	-3.20499	-3.20227	-4.44737	-3.32321	-4.13647
P29966	MARCS_HUMAN	-4.1725	-4.15851	-3.83314	-5.32362	-3.86217	-6.70565	-4.18017	-4.74895	-5.02448	-3.45495
Q16706	MA2A1_HUMAN	-8.1084	-5.37721	-5.50275	-5.97315	-5.12898	-8.31561	-5.71718	-6.34221	-6.82818	-7.96352
P51665	PSMD7_HUMAN	-5.08493	-6.35107	-4.76452	-5.47718	-4.97938	-5.90153	-9.37868	-5.5064	-5.74669	-5.07756
P23229	ITA6_HUMAN	-7.72332	-10.2502	-7.46862	-6.44308	-3.87279	-8.57696	-7.42976	-6.34749	-6.22251	-7.26995
Q4G0N4	NADK2_HUMAN	-5.38956	-4.6203	-5.39457	-4.03397	-3.54883	-7.89398	-5.75252	-5.62403	-7.97824	-5.68067
Q96JY6	PDLI2_HUMAN	-6.27243	-7.4306	-7.97023	-6.00689	-5.39551	-2.75355	-6.58217	-8.53283	-2.81446	-2.84848
Q7Z7H5	TMED4_HUMAN	-3.47223	-3.2249	-2.43073	-3.66382	-3.7061	-5.82022	-6.24752	-2.62008	-5.0646	-2.79957
Q9H330	TM245_HUMAN	-7.12138	-4.77327	-4.37527	-8.17131	-7.36273	-8.83525	-5.4846	-4.40338	-6.05791	-5.92064
P51649	SSDH_HUMAN	-2.63037	-2.26395	-4.18713	-4.56529	-3.068	-1.07584	1.00449	-2.89011	-1.26433	-3.55325
Q96JJ7	TMX3_HUMAN	-5.02772	-5.30934	-3.9534	-6.43101	-6.30078	-7.73071	-6.46596	-4.37227	-6.09366	-3.65246
P01031	CO5_HUMAN	-6.02265	-5.80324	-5.33735	-6.30692	-5.50261	-3.75881	-6.13946	-4.86618	-4.01667	-4.93275
O43592	XPOT_HUMAN	-5.69192	-5.13202	-4.42623	-7.86671	-5.30852	-5.85979	-8.49609	-4.09111	-6.1014	-5.34107
Q8TB36	GDAP1_HUMAN	-3.19492	-4.86469	-5.68404	-4.84435	-7.17497	-5.20923	-6.04713	-6.38858	-5.45084	-2.43005
P53597	SUCA_HUMAN	-3.60774	-3.21874	-4.19297	-3.86529	-3.21706	-6.77768	-4.49733	-3.80087	-6.07746	-3.49708
P36873	PP1G_HUMAN	-7.10713	-5.94056	-5.44782	-6.25378	-5.3591	-6.07409	-6.91199	-5.06503	-6.3157	-6.53189
Q9Y6B6	SAR1B_HUMAN	-3.60763	-1.68752	-2.09404	-3.03474	-2.32855	-6.83163	-4.64727	-2.37647	-4.06919	-1.96491
Q8TC12	RDH11_HUMAN	-4.39105	-4.23056	-2.99347	-5.06743	-4.99232	-4.75031	-8.2977	-3.24704	-8.52357	-3.50697
P19021	AMD_HUMAN	-5.24983	-4.98328	-5.22642	-7.92475	-8.50877	-6.99622	-9.76299	-6.4199	-6.38795	-3.21238
Q96C19	EFHD2_HUMAN	-4.69285	-3.77549	-3.87964	-2.95279	-2.45813	-5.21304	-5.0071	-4.24123	-4.28069	-4.39842
Q8NI60	COQ8A_HUMAN	-5.58689	-5.76355	-7.09898	-5.19946	-4.21414	-6.95935	-8.76201	-6.19368	-7.20096	-5.31503
Q9NX63	MIC19_HUMAN	-2.02353	-2.31022	-4.19325	-3.62457	-3.89986	-5.46939	-3.70723	-4.76296	-5.30627	-3.24139
P62495	ERF1_HUMAN	-4.68317	-3.93608	-3.94903	-4.06311	-3.28251	-8.52374	-5.6743	-4.08996	-5.67437	-4.04799
P39023	RL3_HUMAN	-3.96146	-2.45829	-2.77322	-0.881801	-0.651722	-3.55658	-4.99512	-3.31222	-3.92724	-2.613
Q96IJ6	GMPPA_HUMAN	-5.9242	-5.16388	-6.00404	-3.11906	-3.26943	-6.36501	-8.05032	-6.75079	-5.90952	-5.46912
Q12840	KIF5A_HUMAN	-20.0681	-20.0681	-8.85101	-20.0681	-20.0681	-8.32513	-7.15031	-8.08077	-8.56673	-8.76121
P08861	CEL3B_HUMAN	-2.00699	-8.16883	-7.74825	-0.673581	-0.760238	-6.5927	-6.99647	-8.2301	-6.8343	-6.28707
O15460	P4HA2_HUMAN	-8.635	-6.95657	-3.53362	-6.64766	-7.2967	-7.40883	-9.10361	-5.51485	-7.33283	-6.26833
Q9H6W3	RIOX1_HUMAN	-9.43615	-5.19602	-5.58113	-7.32503	-6.93375	-8.6035	-7.00592	-6.11485	-9.62326	-3.68153
Q13822	ENPP2_HUMAN	-9.96753	-5.24771	-5.4009	-5.58382	-6.67702	-7.416	-10.1756	-6.06031	-7.6576	-2.69127
Q16270	IBP7_HUMAN	-5.90291	-7.26465	-6.63998	-5.53043	-6.46897	-2.46736	-7.60818	-5.32757	-2.94715	-2.8259
Q9NR28	DBLOH_HUMAN	-4.32052	-2.6947	-3.75528	-5.38394	-5.71874	-6.34739	-5.3512	-3.19738	-6.70967	-3.52679
P12694	ODBA_HUMAN	-4.12893	-3.66462	-5.56562	-3.94468	-3.8527	-5.83015	-6.66806	-5.64964	-7.25708	-4.03296
Q92688	AN32B_HUMAN	-5.42788	-2.9109	-2.38097	-4.04126	-3.79885	-6.57919	-5.27136	-2.42968	-4.77519	-2.44011
Q07955	SRSF1_HUMAN	-5.07238	-3.9003	-3.53404	-3.7938	-3.67119	-5.49213	-6.86004	-3.84938	-4.83153	-2.30417
P51452	DUS3_HUMAN	-4.48483	-3.64501	-2.35229	-6.76255	-5.47577	-6.4802	-2.32295	-2.73334	-5.40964	-4.19921
Q7Z5L9	I2BP2_HUMAN	-8.73216	-7.2536	-6.14833	-8.14507	-8.25463	-7.08912	-8.47876	-7.16137	-7.33073	-5.34268
P18859	ATP5J_HUMAN	-2.32275	-2.78555	-4.01649	-4.07048	-3.64909	-5.86426	-4.07126	-4.34545	-5.04249	-3.3237
P62750	RL23A_HUMAN	-2.44168	-1.93515	-2.54082	-0.894427	-0.423093	-5.31442	-3.83123	-2.88391	-3.26883	-1.80276
O95674	CDS2_HUMAN	-1.40797	-3.2687	-1.53835	-6.42204	-5.03081	-3.98391	-6.79275	-1.75583	-3.41748	-3.58112
O95817	BAG3_HUMAN	-3.4902	-5.16976	-4.417	-4.90639	-4.12844	-2.19248	-3.59411	-4.29081	-4.13343	-5.14114
Q96CW5	GCP3_HUMAN	-6.76222	-6.54266	-5.43199	-5.81325	-6.16529	-9.39408	-8.34085	-5.89388	-7.08572	-5.97685
P08648	ITA5_HUMAN	-20.0681	-20.0681	-20.0681	-20.0681	-8.5671	-9.00499	-4.06844	-7.10933	-7.59529	-6.95089
Q13232	NDK3_HUMAN	-4.12309	-4.50258	-4.91391	-5.27019	-4.69018	-7.12393	-5.88337	-5.24508	-4.15484	-1.94799
Q92696	PGTA_HUMAN	-4.77911	-5.14013	-4.16164	-6.30443	-4.94968	-7.41015	-8.30542	-5.04168	-5.80549	-3.72561
P24928	RPB1_HUMAN	-5.74492	-5.39497	-4.48742	-5.00845	-5.49378	-7.87441	-6.14719	-4.86975	-6.05206	-5.19481
Q13596	SNX1_HUMAN	-4.05933	-5.8322	-4.01558	-5.63471	-4.27868	-5.75837	-5.82049	-5.72292	-4.50832	-5.30289
O15372	EIF3H_HUMAN	-4.00911	-3.67433	-3.87107	-3.77348	-3.30081	-2.04688	-3.62268	-4.18092	-2.56376	-3.43712
O75351	VPS4B_HUMAN	-4.97391	-4.44544	-3.66066	-5.18817	-4.1579	-6.6458	-5.24743	-3.9686	-4.78083	-3.61858
P50552	VASP_HUMAN	-6.01761	-5.52396	-5.95222	-7.34835	-7.34567	-5.94827	-4.92024	-6.58342	-6.54109	-6.6286
P39019	RS19_HUMAN	-2.41778	-2.0218	-2.05034	-0.553208	-0.229201	-4.859	-3.81814	-2.82382	-2.75168	-1.74618
Q00266	METK1_HUMAN	-7.09467	-9.91852	-10.002	-5.03232	-4.18621	-20.0681	-10.2015	-20.0681	-20.0681	-20.0681
Q9UHG2	PCS1N_HUMAN	-6.25971	-5.51111	-5.19737	-5.51575	-6.33959	-4.34343	-8.79015	-5.80137	-5.98648	-2.52276
Q13283	G3BP1_HUMAN	-7.89619	-5.83215	-5.53504	-6.97948	-7.04113	-9.85359	-8.39461	-5.09019	-5.56967	-4.08801
Q8N684	CPSF7_HUMAN	-6.25599	-5.30906	-5.34895	-6.43077	-6.5314	-9.49241	-8.98347	-4.881	-9.18679	-4.46242
Q9UI10	EI2BD_HUMAN	-5.97677	-4.8358	-5.75704	-4.63841	-4.18067	-7.19209	-6.18793	-5.50078	-6.5131	-3.55248
Q9NPF4	OSGEP_HUMAN	-6.04639	-3.59631	-3.99921	-5.36615	-5.37672	-4.98377	-6.01684	-4.22706	-4.56494	-3.81078
Q15257	PTPA_HUMAN	-4.40018	-3.04384	-2.43998	-3.98662	-3.23964	-5.33243	-3.82768	-2.87524	-3.93628	-2.84579
Q07020	RL18_HUMAN	-2.26146	-1.03225	-1.51752	0.0686451	0.485357	-3.26357	-2.36941	-1.94527	-2.03829	-1.17301
Q9UNW9	NOVA2_HUMAN	-6.82433	-20.0681	-4.8838	-6.46776	-20.0681	-7.97787	-6.22313	-5.79095	-9.74547	-4.20844
Q14651	PLSI_HUMAN	-7.7396	-6.44505	-6.2079	-6.10453	-6.73896	-9.07098	-9.90888	-8.93833	-9.60695	-6.71388
Q16881	TRXR1_HUMAN	-4.75982	-3.05937	-4.02397	-6.62986	-6.32278	-5.28359	-3.98877	-3.8142	-4.33375	-3.53866
Q52LJ0	FA98B_HUMAN	-5.25849	-3.82725	-2.84848	-5.78773	-4.93832	-8.50335	-6.439	-3.37694	-6.6478	-3.66569
O60841	IF2P_HUMAN	-6.21895	-5.69223	-5.29351	-5.48275	-4.27911	-6.13618	-6.49981	-6.13579	-6.37779	-4.8752
Q9H2U2	IPYR2_HUMAN	-3.03825	-3.67088	-3.03143	-4.34516	-5.09646	-5.29649	-5.90742	-3.28992	-7.18213	-3.33514
Q9NVJ2	ARL8B_HUMAN	-3.21631	-4.83187	-3.68572	-5.21988	-3.74647	-3.35682	-4.97784	-3.30115	-2.50377	-2.92941
P29590	PML_HUMAN	-1.1077	-1.72801	-0.465499	-3.52476	-3.05983	-2.24401	-2.45123	-0.233352	-2.45242	-1.93127
P36915	GNL1_HUMAN	-3.88074	-4.56608	-3.72017	-7.37695	-6.36901	-5.39035	-7.52668	-3.76046	-4.51902	-3.2872
P09488	GSTM1_HUMAN	-20.0681	-10.2302	-11.6916	-20.0681	-3.42707	-7.44285	-8.64403	-10.7055	-6.40283	-8.51261
Q9UBV2	SE1L1_HUMAN	-7.87725	-6.25271	-5.9639	-5.65632	-6.27271	-7.83421	-8.82411	-6.21253	-9.2179	-6.10931
P07358	CO8B_HUMAN	-6.31525	-6.78901	-7.80801	-6.27575	-6.96044	-2.86447	-8.87257	-6.17373	-4.44847	-6.5107
P04216	THY1_HUMAN	-6.09218	-5.3175	-5.00807	-5.60811	-4.63157	-4.81776	-4.80193	-5.1201	-1.2548	-4.68714
Q9UBS3	DNJB9_HUMAN	-7.10518	-1.88963	-6.70311	-9.167	-7.79652	-3.06127	-5.30333	-6.35564	-8.01389	-7.43982
Q13098	CSN1_HUMAN	-4.71023	-3.69852	-3.47615	-5.09196	-4.17946	-3.91533	-7.30567	-3.67097	-5.7016	-2.88578
P48556	PSMD8_HUMAN	-3.66401	-3.05408	-2.91366	-3.98651	-3.64563	-5.83279	-5.39856	-3.17345	-4.77305	-3.05808
O00299	CLIC1_HUMAN	-2.66407	-2.32188	-2.60779	-3.01854	-2.84924	-3.15215	-3.50177	-2.56249	-2.2808	-2.30474
P50502	F10A1_HUMAN	-1.8211	-2.61157	-2.36003	-3.36175	-2.97785	-4.84033	-3.79985	-3.22415	-3.72617	-2.20603
Q10471	GALT2_HUMAN	-5.74015	-4.97969	-5.1993	-5.39804	-3.58671	-4.99671	-8.97516	-5.27826	-3.48161	-5.28197
P20340	RAB6A_HUMAN	-2.75459	-3.22893	-2.91831	-3.86577	-3.42146	-4.70312	-4.75888	-2.76823	-3.92032	-2.91205
Q9UI15	TAGL3_HUMAN	-6.03493	-7.64266	-6.74168	-5.98983	-6.25278	-5.28351	-5.65231	-7.3757	-4.71153	-1.25902
Q9NQX3	GEPH_HUMAN	-5.87733	-5.37671	-4.35307	-4.59473	-4.46088	-9.33731	-7.87692	-5.76454	-6.73527	-3.41728
Q15477	SKI2_HUMAN	-4.57618	-4.66134	-4.82785	-4.77227	-4.37125	-6.04798	-3.75283	-5.16998	-5.06671	-4.07394
P50897	PPT1_HUMAN	-4.31613	-3.95037	-4.88303	-3.70855	-4.47323	-6.39578	-5.9577	-3.90127	-8.65497	-3.37933
P53999	TCP4_HUMAN	-3.52058	-2.74417	-2.69941	-3.11892	-3.07094	-4.74316	-5.42618	-2.4419	-3.475	-0.477795
P53004	BIEA_HUMAN	-6.60473	-3.34471	-3.7028	-5.42599	-4.36233	-5.45864	-3.59016	-3.6042	-4.5317	-4.50564
P08621	RU17_HUMAN	-5.36599	-3.26814	-3.46305	-4.75212	-5.48351	-6.93658	-4.2662	-3.18394	-5.16604	-2.48769
Q8NBS9	TXND5_HUMAN	-5.06183	-4.27593	-4.13618	-3.07215	-3.08727	-5.58704	-5.19544	-4.65253	-3.56435	-4.81158
P22234	PUR6_HUMAN	-2.6633	-3.51078	-3.10142	-4.26014	-3.78742	-5.89935	-5.23558	-3.36764	-4.92379	-4.24451
Q8WW59	SPRY4_HUMAN	-3.67243	-3.17902	-4.01217	-5.06876	-4.04647	-7.19864	-4.32268	-4.07691	-5.47543	-4.37133
Q16630	CPSF6_HUMAN	-5.34	-3.89554	-3.7899	-5.24534	-5.15028	-11.6326	-8.18354	-4.10125	-6.15707	-3.62245
P63173	RL38_HUMAN	-5.28226	-4.23968	-4.62814	-2.63107	-2.34421	-7.22038	-6.71221	-4.81448	-5.90676	-4.42153
Q8TAQ2	SMRC2_HUMAN	-2.29448	-2.2245	-2.48516	-1.66503	-3.01795	-2.15956	-3.41698	-2.12836	-2.45851	-1.63044
P07585	PGS2_HUMAN	-6.82068	-3.136	-4.33914	-8.12	-3.06682	-3.00373	-2.81106	-3.78165	-0.675344	-6.60585
P30039	PBLD_HUMAN	-6.59213	-4.05816	-7.2733	-2.29219	-2.54356	-6.66576	-7.1261	-6.4214	-7.42018	-8.54012
Q8TF65	GIPC2_HUMAN	-8.14685	-9.23498	-7.02755	-5.11164	-4.77079	-9.81414	-8.75451	-9.09994	-7.6002	-7.43033
P62753	RS6_HUMAN	-2.12002	-2.47251	-2.40289	-1.76617	-1.22775	-5.60123	-4.65931	-2.67857	-3.71069	-2.56027
Q8NC51	SERB1_HUMAN	-6.33443	-7.13114	-5.88108	-4.99007	-2.80529	-7.20475	-7.23441	-7.30818	-5.2504	-5.73496
P40121	CAPG_HUMAN	-7.20349	-4.24494	-6.01198	-4.82667	-4.52743	-6.43308	-7.21242	-6.50043	-5.11905	-5.14377
Q9UQ80	PA2G4_HUMAN	-3.07833	-2.12766	-2.21306	-2.16413	-1.73099	-6.12635	-4.68437	-2.19026	-3.80153	-2.6418
P50148	GNAQ_HUMAN	-6.86303	-5.48545	-4.96	-7.33811	-5.93253	-7.78326	-5.84948	-4.96808	-5.1697	-5.80437
P07360	CO8G_HUMAN	-6.72372	-6.1673	-7.77917	-6.97108	-6.33275	-3.30992	-5.8291	-7.17753	-5.09183	-7.15643
O00423	EMAL1_HUMAN	-7.19471	-6.07732	-4.89274	-6.52237	-7.31013	-7.17292	-6.38423	-6.59112	-4.99706	-7.88006
P02763	A1AG1_HUMAN	-4.25735	-4.59331	-4.87287	-7.8291	-6.29775	-1.95849	-4.88503	-4.91266	-4.41669	-4.62288
Q08209	PP2BA_HUMAN	-4.29281	-4.12703	-4.04449	-5.57219	-5.20651	-7.29254	-4.95196	-4.65369	-4.95567	-3.40581
Q9P0K7	RAI14_HUMAN	-7.70124	-7.77572	-4.84422	-9.55069	-9.31843	-6.40194	-5.92733	-4.71208	-5.62346	-4.97906
Q14108	SCRB2_HUMAN	-3.31387	-2.90086	-3.01417	-3.74505	-2.39269	-6.74161	-4.0274	-3.13912	-4.8692	-3.64167
O14732	IMPA2_HUMAN	-7.79437	-2.07107	-6.42877	-1.50747	-2.36963	-7.5826	-7.09874	-7.33825	-8.15674	-8.93785
Q13438	OS9_HUMAN	-4.98463	-4.01517	-3.5646	-4.45082	-3.77276	-4.7225	-8.61955	-4.47814	-6.2332	-3.79833
P35637	FUS_HUMAN	-3.87484	-3.40452	-2.56853	-4.03478	-3.18248	-5.21933	-5.13165	-3.01366	-4.09894	-2.40966
Q09161	NCBP1_HUMAN	-6.43978	-4.18049	-3.91816	-5.68113	-5.67657	-5.2803	-5.69848	-4.72223	-5.55601	-4.22636
Q96K76	UBP47_HUMAN	-5.96995	-6.61123	-5.57172	-0.931163	-1.82307	-9.28456	-8.26765	-4.9645	-7.24524	-5.55733
Q9Y2D5	PLAK2_HUMAN	-5.36149	-5.0025	-4.19718	-5.3866	-5.00895	-5.17521	-5.61166	-4.94837	-6.97534	-5.52081
Q9UQP3	TENN_HUMAN	-3.94543	-3.36163	-5.33862	-3.64707	-4.89208	-4.01626	-3.89317	-3.68832	-4.14116	-4.23138
Q8WXD2	SCG3_HUMAN	-4.92379	-7.51694	-9.75493	-7.80662	-8.45799	-5.15613	-9.40266	-7.82503	-5.39773	-2.68325
Q9BQ13	KCD14_HUMAN	-7.60877	-8.81662	-8.00272	-2.89364	-2.63131	-20.0681	-20.0681	-6.80341	-20.0681	-20.0681
Q8TCS8	PNPT1_HUMAN	-5.66924	-4.36832	-6.11738	-7.07731	-4.64951	-6.97691	-7.17336	-6.24057	-6.67678	-5.84289
Q07666	KHDR1_HUMAN	-4.06674	-4.24325	-2.43248	-5.61666	-3.73497	-4.13096	-5.03926	-3.8866	-4.45816	-2.28529
Q13045	FLII_HUMAN	-5.87527	-4.76408	-4.8037	-7.33788	-5.56618	-7.08895	-5.27211	-5.13675	-5.56809	-4.82847
P51571	SSRD_HUMAN	0.249716	-1.77438	-3.6009	-0.431875	-0.843595	-4.81792	-4.27502	-1.35083	-4.3057	0.356004
Q8TEX9	IPO4_HUMAN	-5.1878	-3.63969	-2.90066	-4.12916	-3.49133	-6.96521	-4.75623	-3.64806	-4.84152	-3.79913
Q8WWM7	ATX2L_HUMAN	-5.4317	-5.47048	-4.93055	-7.39618	-5.30631	-6.13339	-6.97129	-5.8218	-8.17363	-5.86142
Q9Y570	PPME1_HUMAN	-4.44251	-4.26514	-4.39147	-6.83213	-6.04122	-7.6522	-6.19588	-3.82273	-6.55526	-4.7104
O60784	TOM1_HUMAN	-3.02842	-4.90323	-3.80115	-6.05311	-4.91156	-6.30523	-7.35169	-5.4926	-3.68588	-3.74738
O75439	MPPB_HUMAN	-4.02466	-2.58432	-4.05697	-5.00604	-4.97221	-6.91687	-5.31825	-4.41723	-6.09818	-3.61243
Q8NBF2	NHLC2_HUMAN	-5.34322	-4.84293	-4.23382	-5.71819	-4.30893	-5.41254	-5.27848	-4.87895	-5.41903	-4.38383
P00747	PLMN_HUMAN	-3.50531	-4.88314	-4.80472	-6.37657	-5.5381	-1.43133	-4.45079	-3.64816	-3.00438	-5.50823
P35613	BASI_HUMAN	-3.23875	-4.12874	-2.39038	-6.11828	-4.9381	-8.47034	-3.65905	-2.70197	-5.18001	-6.41392
Q9Y2T3	GUAD_HUMAN	-8.24299	-4.46562	-6.18188	-4.67404	-6.45957	-7.18312	-10.0524	-7.38703	-7.01967	-3.23158
Q04837	SSBP_HUMAN	-2.87321	-1.23392	-2.97646	-3.23646	-2.91831	-6.2296	-3.54939	-2.92494	-4.57145	-1.78284
P62314	SMD1_HUMAN	-5.14173	-3.00393	-3.05323	-4.40572	-4.15253	-6.9367	-5.90633	-3.16849	-4.87925	-2.98718
P61353	RL27_HUMAN	-3.79622	-2.32414	-2.93508	-1.44075	-0.85459	-2.19785	-3.35242	-3.08895	-1.96197	-2.60889
Q9UBQ0	VPS29_HUMAN	-4.0417	-3.84966	-3.3583	-4.10896	-4.82674	-6.271	-5.63376	-3.76509	-5.81695	-3.08352
P04179	SODM_HUMAN	-1.46226	-2.97913	-3.20018	-2.88946	-2.13616	-5.9302	-2.91126	-2.50556	-3.63863	-2.89907
Q7L5N1	CSN6_HUMAN	-4.84141	-4.68481	-3.82191	-5.19187	-4.18158	-7.91451	-5.82518	-4.36034	-6.02308	-3.27517
P00533	EGFR_HUMAN	-5.05513	-7.10043	-7.78738	-7.34001	-7.2472	-8.15734	-6.51917	-6.73332	-7.17014	-10.0173
Q9NX46	ADPRS_HUMAN	-6.86983	-5.6139	-4.72795	-6.2059	-4.99268	-8.38163	-6.28833	-5.88384	-5.10203	-5.79741
P23258	TBG1_HUMAN	-5.57278	-5.05675	-4.50835	-7.38061	-6.15394	-7.97199	-7.25841	-3.86662	-6.03491	-4.7234
Q9GZT3	SLIRP_HUMAN	-3.28755	-3.0631	-4.68719	-4.72359	-4.56941	-8.27032	-5.98576	-4.84805	-5.38946	-3.95055
O94855	SC24D_HUMAN	-4.68571	-2.50112	-3.49245	-2.95243	-3.04603	-4.66991	-4.917	-3.64215	-3.99079	-3.06282
Q5TZA2	CROCC_HUMAN	-6.3797	-4.78763	-5.31956	-4.93123	-6.3984	-7.34438	-6.99863	-4.66421	-6.5784	-6.07854
P17612	KAPCA_HUMAN	-3.27072	-3.31581	-2.62581	-3.81534	-3.52605	-5.04399	-3.71858	-2.99533	-3.69577	-2.94725
P37108	SRP14_HUMAN	-4.67237	-4.14542	-3.60911	-4.43039	-3.79959	-5.65622	-6.47203	-3.82225	-4.96757	-3.35855
Q8N1B4	VPS52_HUMAN	-5.71887	-4.74763	-4.97581	-5.84556	-6.02001	-7.87554	-8.02455	-4.94451	-6.30185	-4.89628
P62070	RRAS2_HUMAN	-8.69626	-8.63393	-8.33799	-8.28564	-7.16726	-7.7598	-6.51124	-7.51544	-7.46993	-9.77057
Q86UX2	ITIH5_HUMAN	-10.0924	-9.94696	-10.8611	-9.73585	-4.40984	-8.98076	-5.38309	-5.23555	-4.72387	-5.07711
P14324	FPPS_HUMAN	-4.85207	-4.18565	-3.89845	-5.20207	-4.62414	-6.03358	-5.62004	-4.92025	-5.40429	-3.76292
Q12849	GRSF1_HUMAN	-6.29163	-3.83567	-5.48982	-6.89604	-6.39298	-8.91869	-8.38673	-5.11511	-7.53188	-3.99308
P54725	RD23A_HUMAN	-6.24413	-5.03134	-4.22461	-5.87618	-5.66668	-6.80738	-6.08059	-4.96252	-5.65624	-3.97262
Q9Y697	NFS1_HUMAN	-3.4699	-5.42952	-7.17681	-6.28369	-7.19229	-6.79303	-7.25924	-7.05065	-7.03463	-4.12561
O43747	AP1G1_HUMAN	-4.37806	-3.43231	-3.8189	-4.16752	-3.51397	-7.83061	-6.84246	-4.32203	-5.75252	-3.53242
O95573	ACSL3_HUMAN	-3.59972	-6.32517	-3.93317	-8.46884	-5.72807	-11.2518	-7.56845	-5.30986	-8.10035	-5.36183
Q8NDA2	HMCN2_HUMAN	-9.26688	-7.58464	-7.01696	-7.9817	-6.90233	-6.89288	-4.97594	-6.57736	-8.28615	-6.61696
Q86TX2	ACOT1_HUMAN	-4.93591	-3.55045	-5.10032	-7.20967	-4.18695	-8.7097	-3.57765	-5.89675	-5.72337	-3.63328
O00330	ODPX_HUMAN	-4.30396	-5.89678	-6.44252	-7.62084	-6.28438	-6.23928	-6.70946	-5.99492	-6.35179	-6.41069
P49590	SYHM_HUMAN	-6.20949	-4.09807	-5.7957	-5.14376	-7.38668	-9.41067	-8.31991	-6.60049	-7.72361	-5.71896
O60216	RAD21_HUMAN	-9.58351	-4.71802	-4.58093	-7.34168	-5.13916	-5.11782	-7.89797	-3.66565	-7.02682	-4.00676
Q9H845	ACAD9_HUMAN	-5.90574	-4.12485	-5.35721	-4.39837	-4.1071	-5.60199	-4.6838	-7.00479	-6.92947	-4.18124
P13798	ACPH_HUMAN	-5.246	-4.34414	-3.78392	-4.11804	-3.59642	-4.5071	-4.73638	-2.24602	-3.9464	-3.82286
P11182	ODB2_HUMAN	-5.2846	-3.92474	-6.48227	-3.52079	-2.95285	-5.93163	-4.84892	-5.34941	-5.71168	-5.06728
P07602	SAP_HUMAN	-2.68602	-4.44533	-3.04268	-4.40075	-2.84984	-6.07652	-5.07235	-3.14895	-5.17358	-2.32933
Q8NBX0	SCPDL_HUMAN	-2.97073	-3.12147	-2.94081	-4.18554	-3.52713	-6.3302	-4.59638	-2.94532	-4.74782	-1.70556
P55327	TPD52_HUMAN	-5.11935	-6.25775	-4.64382	-4.23486	-3.52598	-9.58186	-8.05567	-4.76296	-5.80678	-1.89239
P46060	RAGP1_HUMAN	-4.4526	-5.24672	-4.38582	-5.85079	-4.5022	-6.85743	-5.77	0.0175702	-6.07772	-3.91211
O14828	SCAM3_HUMAN	-6.2051	-6.17886	-5.62446	-6.27588	-4.91558	-6.32382	-9.61628	-5.88982	-5.07923	-4.45864
P33316	DUT_HUMAN	-5.14001	-8.29007	-5.5024	-7.87416	-5.92077	-6.85935	-8.87564	-7.31643	-7.10096	-4.62078
Q9H6Z4	RANB3_HUMAN	-6.84903	-4.62856	-4.13304	-6.21873	-5.89767	-9.46007	-7.31353	-4.66818	-7.22119	-3.71418
P06703	S10A6_HUMAN	0.989325	-2.93897	-1.80717	-3.91957	-2.59186	-1.42812	-1.5605	-2.62353	0.233087	-2.40675
Q8N6H7	ARFG2_HUMAN	-2.84639	-5.96393	-3.86441	-5.17642	-4.52696	-4.8954	-7.32794	-5.31747	-4.34091	-4.59922
Q9H307	PININ_HUMAN	-3.84424	-4.15871	-3.61207	-6.26786	-7.09538	-6.5123	-9.84287	-4.48824	-7.01221	-4.70568
Q14767	LTBP2_HUMAN	-8.52062	-8.66802	-6.51026	-8.64996	-8.4646	-2.14842	-7.8234	-7.9943	-3.99937	-8.53554
Q13492	PICAL_HUMAN	-4.10454	-3.52235	-3.76896	-4.51344	-4.42016	-0.858817	-4.42664	-4.17025	-2.78857	-3.66859
P08708	RS17_HUMAN	-5.45854	-4.67635	-4.5966	-2.84252	-2.40757	-4.9851	-4.87425	-5.01453	-6.44053	-4.58231
Q06587	RING1_HUMAN	-6.55018	-5.63664	-5.45534	-6.98043	-10.1202	-7.19905	-8.87803	-5.45012	-8.46188	-6.79626
P00734	THRB_HUMAN	-4.28776	-4.70801	-4.62455	-5.37732	-4.76123	-2.35306	-5.85511	-4.49778	-3.99224	-4.65139
Q9Y2W2	WBP11_HUMAN	-10.5736	-5.88567	-5.85427	-8.46551	-6.4832	-6.47348	-10.2526	-5.67148	-8.95752	-5.60113
O95994	AGR2_HUMAN	-4.77688	0.177754	-1.41746	-3.52125	-2.91083	-5.8201	-4.59558	-3.63665	-5.69539	-5.10493
Q9H3P7	GCP60_HUMAN	-6.26652	-5.25878	-5.29034	-6.89998	-5.33772	-6.06945	-6.90736	-5.82938	-7.62171	-5.66239
P28066	PSA5_HUMAN	-3.75141	-2.92054	-2.63301	-3.18738	-2.97451	-4.88502	-4.24781	-3.63264	-3.96973	-2.38278
Q8NBJ4	GOLM1_HUMAN	-8.85286	-4.20853	-5.16206	-5.84992	-6.03354	-6.37598	-10.125	-5.72886	-6.61758	-3.43356
Q14168	MPP2_HUMAN	-4.71527	-4.60738	-4.26966	-6.631	-7.78678	-5.16263	-6.45492	-4.91827	-9.02058	-3.67391
Q9H254	SPTN4_HUMAN	-8.48424	-7.42307	-6.26345	-8.81802	-9.02489	-7.46197	-8.19968	-6.66638	-7.60338	-6.86529
Q9UPQ0	LIMC1_HUMAN	-5.13185	-5.42907	-5.15895	-5.31604	-7.04644	-5.14097	-4.24637	-5.19092	-5.19265	-5.32152
O95747	OXSR1_HUMAN	-4.41366	-4.42236	-3.5364	-5.38879	-4.44879	-8.46997	-5.45382	-3.38266	-4.8355	-3.62464
Q86UU1	PHLB1_HUMAN	-8.97619	-6.49097	-7.52566	-7.61419	-7.67227	-6.66535	-3.89863	-9.0456	-4.48949	-6.07135
Q96HY6	DDRGK_HUMAN	-5.48447	-4.90845	-4.04695	-5.03628	-3.12952	-7.8495	-6.70129	-5.67995	-6.4763	-5.86715
Q9NUQ8	ABCF3_HUMAN	-7.3524	-5.12794	-4.29391	-5.57693	-4.91539	-6.24876	-7.18371	-5.92927	-7.39802	-4.24294
P05154	IPSP_HUMAN	-8.8658	-9.8005	-10.5938	-8.91058	-8.52777	-4.74739	-10.9714	-7.52748	-7.71508	-7.36904
Q9NRV9	HEBP1_HUMAN	-3.89463	-5.90399	-4.02281	-3.81388	-3.22873	-4.70905	-7.85506	-3.95467	-7.03956	-5.33217
O15305	PMM2_HUMAN	-5.87678	-4.02838	-6.06847	-2.64234	-2.83583	-5.66918	-5.62835	-6.93274	-5.372	-5.59294
P62834	RAP1A_HUMAN	-7.80391	-6.31137	-6.31074	-5.95046	-5.9348	-7.75442	-5.95147	-5.99182	-6.2999	-6.67221
O94819	KBTBB_HUMAN	-6.84622	-7.87403	-6.07944	-5.63871	-4.73885	-7.65674	-5.52048	-6.19684	-3.7444	-4.92112
P16452	EPB42_HUMAN	-5.30711	-8.66494	-7.60255	-8.09963	-8.16469	-8.53629	-9.37419	-8.9464	-7.59112	-9.14651
P30050	RL12_HUMAN	-3.50602	-2.468	-2.86372	-1.21912	-0.666104	-4.1871	-4.84523	-3.32704	-3.63208	-2.57385
O43290	SNUT1_HUMAN	-6.29439	-5.38416	-4.87929	-8.94891	-5.94256	-6.19062	-9.03819	-5.44104	-7.15843	-5.59629
P55196	AFAD_HUMAN	-6.11594	-6.0229	-5.73605	-5.18917	-4.87527	-7.6231	-6.8868	-5.63767	-6.43924	-4.54104
Q12955	ANK3_HUMAN	-9.61119	-6.55529	-7.22698	-6.91836	-5.40783	-10.0045	-8.50656	-7.4243	-8.28049	-7.16784
Q9H4F8	SMOC1_HUMAN	-6.59897	-2.91649	-4.168	-8.97237	-3.48901	-4.48364	-5.64411	-4.50603	-4.05376	-2.56103
Q9Y281	COF2_HUMAN	-6.273	-6.67151	-7.92974	-10.1203	-8.33734	-7.03532	-3.46684	-4.76069	-6.62998	-4.57005
P00738	HPT_HUMAN	-3.01674	-2.20582	-2.98358	-3.29293	-2.22903	-1.70906	-3.41334	-2.97027	-1.55013	-1.65608
O00264	PGRC1_HUMAN	-2.75483	-1.86528	-1.48084	-4.14837	-3.7599	-7.13296	-4.09182	-1.88954	-4.15412	-1.87991
Q9H3R2	MUC13_HUMAN	-7.4002	-2.75018	-2.96406	-8.49692	-5.82492	-5.16785	-8.21564	-4.24109	-4.72468	-7.52075
P05062	ALDOB_HUMAN	-20.0681	-2.54219	-20.0681	-8.57704	-20.0681	-20.0681	-20.0681	-20.0681	-20.0681	-20.0681
Q9NZJ9	NUDT4_HUMAN	-6.60667	-5.9708	-4.16785	-8.11756	-7.28866	-6.8035	-9.26286	-3.41536	-7.88327	-6.40071
P34949	MPI_HUMAN	-6.03478	-6.07331	-8.68746	-3.76043	-5.67134	-10.4543	-7.75561	-6.67334	-6.24648	-7.38793
P09467	F16P1_HUMAN	-7.85177	-4.88238	-5.77353	-4.07495	-3.98491	-3.56307	-5.68104	-5.8277	-2.47204	-6.72461
P19440	GGT1_HUMAN	-7.12888	-9.21195	-6.9629	-5.39413	-2.75852	-7.4628	-7.5038	-7.99538	-6.10834	-6.88734
P40616	ARL1_HUMAN	-4.88796	-3.66547	-4.04294	-4.52413	-3.60215	-6.03709	-6.41644	-4.04796	-5.65997	-3.53457
P35030	TRY3_HUMAN	-2.74861	-2.44351	-3.4109	-0.845435	-0.822805	-3.44259	-3.78011	-3.08232	-3.14904	-2.56081
Q63HR2	TENS2_HUMAN	-7.67701	-8.1422	-7.04908	-8.33555	-7.50491	-5.24737	-6.28033	-7.3757	-4.88328	-7.19695
P35558	PCKGC_HUMAN	-7.31193	-6.61926	-4.38604	-7.26194	-8.04856	-20.0681	-20.0681	-5.42553	-20.0681	-20.0681
P22413	ENPP1_HUMAN	-8.72582	-9.05056	-9.49453	-8.36925	-4.64591	-6.75058	-9.92535	-7.53404	-7.34517	-7.3756
Q12874	SF3A3_HUMAN	-5.71254	-4.34403	-4.11989	-5.40297	-4.7901	-4.45717	-10.3959	-3.74691	-7.50543	-4.05438
P10515	ODP2_HUMAN	-1.83856	-3.27747	-3.64917	-4.33647	-3.25408	-6.1296	-4.04368	-3.25522	-4.74228	-3.17963
Q92769	HDAC2_HUMAN	-6.31936	-6.31616	-4.01714	-7.46774	-7.29333	-6.90647	-6.50854	-4.05722	-7.07226	-4.7073
P57737	CORO7_HUMAN	-4.50742	-5.39752	-4.89248	-5.1242	-5.62132	-7.51566	-9.27826	-5.17028	-5.39174	-5.03736
O95716	RAB3D_HUMAN	-6.24991	-8.652	-8.12397	-5.2749	-4.89315	-6.74279	-7.5807	-6.49843	-9.70012	-6.34
O15371	EIF3D_HUMAN	-5.20701	-5.04633	-4.52033	-4.20281	-3.36622	-7.6412	-7.55435	-5.71163	-5.45917	-3.5415
Q92905	CSN5_HUMAN	-2.7978	-2.22678	-2.72041	-2.54411	-2.90155	-3.54307	-4.20116	-2.2036	-3.3542	-1.7042
O60610	DIAP1_HUMAN	-5.80471	-4.55908	-6.20355	-5.23757	-5.35804	-6.03476	-7.14176	-5.59033	-5.90255	-6.02137
Q5TF21	MTCL3_HUMAN	-4.76867	-6.11294	-6.10438	-6.91376	-8.17015	-8.54567	-7.62526	-6.13566	-6.8325	-8.78494
P98175	RBM10_HUMAN	-7.68441	-5.52474	-5.08274	-4.46055	-4.81974	-6.15708	-9.20228	-5.65699	-7.6967	-5.17176
Q14258	TRI25_HUMAN	-5.70357	-4.76578	-4.76231	-4.09774	-3.20961	-6.99677	-5.84213	-5.3266	-5.77197	-5.88532
O75821	EIF3G_HUMAN	-6.12899	-4.45679	-5.07642	-5.35647	-4.40691	-9.49472	-7.45621	-6.15327	-6.5818	-4.70952
Q13177	PAK2_HUMAN	-4.62117	-5.44008	-5.19082	-6.84595	-6.05213	-5.74132	-5.82216	-5.67752	-5.50697	-5.49483
P13073	COX41_HUMAN	-1.68148	-2.05273	-3.67254	-2.90491	-2.13587	-5.47627	-3.17647	-3.54054	-4.30709	-1.97798
Q9Y6Y8	S23IP_HUMAN	-5.24282	-5.404	-4.95209	-4.21603	-3.95617	-5.6188	-7.29052	-5.21058	-6.03947	-4.57842
Q14008	CKAP5_HUMAN	-4.95663	-4.47851	-4.41806	-7.71786	-4.7903	-3.02419	-4.97827	-4.60765	-2.69225	-4.81816
Q9UH62	ARMX3_HUMAN	-4.72691	-2.94924	-3.95532	-5.21288	-5.07549	-7.24013	-6.6234	-4.04948	-6.24643	-3.69399
O95232	LC7L3_HUMAN	-8.23644	-5.20225	-4.48664	-6.84625	-6.40404	-5.40442	-7.934	-4.43733	-4.08468	-5.00163
Q8TCT9	SPP_HUMAN	-5.58055	-5.11021	-4.79636	-4.48418	-3.32791	-5.59479	-8.21182	-5.35043	-8.76229	-4.86055
Q6NUK1	SCMC1_HUMAN	-3.51976	-4.10283	-4.39923	-4.37999	-3.62608	-5.25228	-5.31995	-4.35215	-4.33076	-4.618
Q00169	PIPNA_HUMAN	-6.14005	-4.94036	-4.48072	-6.38715	-5.91882	-5.06411	-5.90201	-4.30444	-5.93946	-4.81791
Q8NBJ5	GT251_HUMAN	-6.04727	-4.31688	-4.26824	-4.64225	-4.90481	-3.93262	-4.92291	-4.614	-4.39472	-6.22619
P15121	ALDR_HUMAN	-0.959581	-2.62096	-1.35451	-3.5571	-2.74864	-3.52198	-4.45596	-1.31772	-3.07981	-1.68214
Q7Z3B4	NUP54_HUMAN	-4.74765	-4.31582	-6.41467	-4.3152	-4.8168	-5.50923	-5.79617	-3.96149	-5.19987	-5.81334
P09871	C1S_HUMAN	-5.76792	-7.44412	-8.6938	-9.75551	-7.84878	-4.26307	-6.69888	-6.04067	-5.60383	-8.09109
Q92673	SORL_HUMAN	-6.66807	-7.34923	-8.51044	-10.9789	-8.62066	-6.88423	-6.00871	-8.96739	-7.14935	-4.56126
Q9BRJ7	TIRR_HUMAN	-6.40794	-6.40383	-5.61105	-6.05137	-7.14457	-9.03777	-9.38734	-5.58159	-9.51522	-4.59036
Q13367	AP3B2_HUMAN	-5.26692	-5.39632	-6.07857	-8.377	-5.55114	-3.90885	-6.09163	-5.07165	-4.17961	-5.35172
Q16740	CLPP_HUMAN	-4.97514	-3.56195	-3.72917	-4.84489	-4.56546	-4.81937	-6.49873	-4.57501	-6.87518	-3.7104
Q5T440	CAF17_HUMAN	-5.89389	-4.79501	-6.00876	-4.59722	-4.14521	-6.19455	-6.4438	-6.4089	-6.43615	-5.63768
O75150	BRE1B_HUMAN	-6.89841	-5.7651	-5.04411	-7.96167	-6.28397	-5.45941	-8.43779	-4.85355	-8.31622	-3.51074
Q06828	FMOD_HUMAN	-7.76202	-7.21186	-8.07316	-9.17517	-8.56815	-1.85774	-6.29203	-5.54601	-3.64388	-7.04841
Q9Y2B0	CNPY2_HUMAN	-5.48926	-2.43974	-1.53791	-4.45811	-3.85173	-3.9676	-4.8055	-2.86098	-4.35052	-2.42288
Q01844	EWS_HUMAN	-4.8132	-3.21986	-3.45194	-3.80436	-5.06786	-4.39081	-6.42049	-3.75585	-5.8625	-2.90869
Q13765	NACA_HUMAN	-3.92571	-2.95099	-3.79469	-3.09786	-2.90705	-4.50273	-4.64248	-3.32883	-4.21264	-2.92723
O60826	CCD22_HUMAN	-7.49592	-7.06317	-5.43213	-7.81969	-6.45885	-7.60423	-8.64825	-5.93387	-6.62337	-5.38679
Q9HB07	MYG1_HUMAN	-5.54602	-3.01545	-3.22957	-6.03691	-4.80997	-7.75731	-5.21851	-3.02077	-5.37277	-4.76736
A6NHL2	TBAL3_HUMAN	-5.16263	-5.31285	-5.47787	-6.313	-5.85257	-5.65901	-6.66336	-4.66813	-5.90061	-5.29281
O95373	IPO7_HUMAN	-4.2444	-5.07208	-4.40924	-5.28877	-5.32184	-7.73898	-5.65253	-5.62836	-5.05793	-4.95996
Q5VU43	MYOME_HUMAN	-20.0681	-5.76216	-5.4106	-20.0681	-20.0681	-8.18804	-8.88306	-6.20396	-8.42965	-7.94385
O43252	PAPS1_HUMAN	-8.11862	-6.30079	-5.88558	-5.96387	-6.0885	-7.95886	-8.03462	-6.40945	-7.2537	-5.10601
Q9NTX5	ECHD1_HUMAN	-4.70181	-4.82944	-5.73806	-3.57698	-3.4555	-8.87494	-4.84333	-6.67459	-5.06633	-5.86436
Q16576	RBBP7_HUMAN	-4.90805	-3.60548	-3.62966	-5.27985	-4.95694	-6.05973	-5.80269	-3.37892	-4.78793	-3.44558
P51003	PAPOA_HUMAN	-7.57119	-4.5225	-4.75603	-6.34333	-6.80107	-8.52609	-8.25185	-4.57843	-7.73195	-5.20963
P61604	CH10_HUMAN	-0.887438	-0.364115	-2.1299	-1.71672	-1.22198	-4.45903	-2.15067	-2.15568	-2.42724	-0.862467
Q13564	ULA1_HUMAN	-5.79786	-4.60889	-4.8191	-6.75298	-5.77257	-7.12277	-7.30983	-5.13526	-6.67609	-4.98078
Q92747	ARC1A_HUMAN	-4.5041	-4.9732	-4.06672	-5.51576	-4.88707	-6.35526	-4.16054	-4.99944	-5.36008	-3.75109
Q9BUT1	DHRS6_HUMAN	-5.55002	-5.68729	-6.56806	-4.55149	-3.47735	-6.72469	-6.1199	-6.40887	-4.17159	-5.15116
P46109	CRKL_HUMAN	-4.70695	-4.80654	-4.35476	-7.37251	-5.72392	-6.61907	-6.07431	-4.84569	-4.66035	-4.31107
A0MZ66	SHOT1_HUMAN	-7.91182	-5.22471	-5.40359	-5.0274	-4.99021	-6.91222	-7.29667	-6.2681	-6.70037	-5.42014
Q01968	OCRL_HUMAN	-5.21388	-4.17088	-3.80585	-5.87357	-7.08743	-5.43864	-5.59276	-4.65149	-5.1518	-3.54003
P27708	PYR1_HUMAN	-6.43604	-6.54778	-5.5044	-5.23352	-5.3127	-7.22668	-8.16603	-5.82023	-6.44073	-5.58987
Q9UBE0	SAE1_HUMAN	-4.39651	-2.76096	-2.38654	-6.71424	-4.95198	-5.06486	-5.36574	-2.53541	-5.89912	-2.60476
P62081	RS7_HUMAN	-3.8569	-2.78724	-3.19499	-1.28953	-1.0717	-6.12612	-4.94967	-3.85329	-4.10312	-2.93065
P53007	TXTP_HUMAN	-2.93957	-3.83393	-3.6411	-4.71835	-3.66237	-6.54203	-4.74601	-3.40362	-4.96126	-3.63178
Q15836	VAMP3_HUMAN	-7.63567	-6.34947	-6.83493	-6.38447	-7.22868	-7.31589	-7.15341	-7.55336	-6.04951	-5.92519
Q96DN0	ERP27_HUMAN	-8.8547	-9.16669	-9.05817	-2.42396	-1.61262	-8.40829	-8.30968	-7.22741	-7.34826	-9.86323
P51858	HDGF_HUMAN	-5.49241	-4.48947	-4.37213	-4.51967	-4.35486	-7.31821	-9.67657	-4.70406	-5.83616	-3.92921
Q9Y653	AGRG1_HUMAN	-7.17762	-6.48495	-6.17042	-8.40301	-7.91425	-7.17967	-9.77998	-3.80488	-8.98669	-8.09281
Q14353	GAMT_HUMAN	-7.89496	-3.56189	-7.60139	-3.02416	-1.72145	-6.75701	-8.56675	-8.64647	-6.99861	-6.34494
Q8NFH5	NUP35_HUMAN	-6.04219	-6.2704	-5.45986	-8.88746	-5.45741	-6.12216	-8.0946	-5.25568	-5.65726	-5.52015
Q9NRW1	RAB6B_HUMAN	-5.40865	-20.0681	-5.5021	-20.0681	-20.0681	-6.85401	-7.69191	-5.38189	-7.09561	-8.15874
O96005	CLPT1_HUMAN	-7.53401	-5.49933	-3.95377	-7.82963	-5.67016	-6.90464	-7.74254	-5.31093	-7.29703	-3.74813
P51690	ARSL_HUMAN	-9.14719	-3.54074	-6.41076	-4.71583	-4.61022	-8.94341	-8.9355	-8.69905	-9.18502	-8.54062
Q6L8Q7	PDE12_HUMAN	-5.88079	-4.56431	-4.74134	-5.91438	-5.31679	-8.19533	-7.22787	-4.7709	-7.3724	-4.77536
Q15661	TRYB1_HUMAN	-5.42139	-4.55901	-6.352	-3.93225	-5.01449	-6.11359	-4.59987	-5.46752	-2.95726	-5.42932
P04080	CYTB_HUMAN	-4.68806	-3.57135	-2.81839	-4.81132	-4.13747	-5.42734	-4.16012	-3.69111	-2.82354	-1.89359
Q14C86	GAPD1_HUMAN	-5.80075	-7.56101	-4.82514	-5.90238	-7.67094	-6.5549	-7.67837	-4.88755	-6.92558	-5.89329
P62993	GRB2_HUMAN	-3.92836	-4.23601	-3.41111	-6.80231	-5.36298	-6.43971	-5.43897	-3.67306	-4.13944	-3.19521
O14975	S27A2_HUMAN	-6.485	-3.44641	-7.30133	-6.7441	-7.41536	-8.45647	-8.17736	-6.80257	-7.58106	-6.27695
Q9NUQ9	CYRIB_HUMAN	-5.01318	-5.51001	-5.0377	-6.15587	-5.35432	-3.16065	-2.25697	-5.72446	-2.82062	-4.51633
Q86V81	THOC4_HUMAN	-5.4113	-3.51392	-2.92418	-4.3698	-7.7346	-3.24491	-6.38773	-2.92748	-4.55712	-2.61079
O00391	QSOX1_HUMAN	-7.27584	-7.04917	-4.36743	-6.05296	-6.60866	-7.27156	-7.80177	-4.62786	-6.98746	-3.9266
P22102	PUR2_HUMAN	-5.52865	-4.63859	-3.64572	-3.90155	-3.68357	-5.68505	-4.9002	-4.0774	-5.23208	-4.01934
Q8N0X4	CLYBL_HUMAN	-4.24515	-4.6102	-6.36807	-6.37789	-6.07257	-8.03989	-6.58897	-6.596	-6.97484	-6.63733
Q9Y646	CBPQ_HUMAN	-5.68776	-4.28062	-5.30808	-5.30838	-5.71399	-5.72682	-6.7725	-4.87313	-4.98637	-3.25904
O75534	CSDE1_HUMAN	-6.67354	-5.65786	-6.74952	-6.36041	-6.23354	-6.7591	-7.59701	-7.33037	-7.41974	-5.64745
Q8NBQ5	DHB11_HUMAN	-6.90307	-6.89623	-6.78028	-4.74519	-5.75704	-7.07971	-8.74384	-8.25371	-6.23588	-6.67691
Q9Y5K8	VATD_HUMAN	-5.05453	-4.30827	-5.03093	-7.05032	-7.12107	-8.68021	-7.16527	-6.21099	-6.75647	-3.30877
Q9HCU5	SEC12_HUMAN	-6.33442	-5.11982	-5.43813	-5.33542	-4.4436	-6.801	-7.70785	-6.6935	-7.04261	-5.48023
P61018	RAB4B_HUMAN	-4.98678	-4.92249	-3.95751	-7.39585	-5.87912	-8.1837	-6.81664	-4.52895	-5.6316	-4.99472
Q8IY17	PLPL6_HUMAN	-5.38799	-3.64084	-6.77842	-4.76377	-5.63128	-6.62533	-6.33138	-5.53475	-6.91125	-4.44691
P82909	KGD4_HUMAN	-4.36131	-3.5192	-4.99815	-7.4752	-5.39118	-7.85248	-5.82423	-5.18489	-7.25042	-4.27744
Q9UNH7	SNX6_HUMAN	-5.19119	-5.31563	-4.3746	-5.93483	-5.10992	-2.49185	-1.37009	-4.94686	-2.73641	-4.67977
Q8WVV9	HNRLL_HUMAN	-7.63628	-6.68275	-6.18371	-5.7285	-5.87295	-8.1086	-8.41502	-4.77917	-8.83825	-5.34318
Q6UXG2	ELAP1_HUMAN	-7.38064	-3.98621	-3.20933	-4.32084	-3.85904	-6.92809	-6.92815	-3.92053	-5.47456	-2.15448
P19652	A1AG2_HUMAN	-2.80606	-6.05831	-5.67085	-5.57657	-5.97103	-2.65338	-5.62591	-4.18119	-4.30098	-5.69611
Q13867	BLMH_HUMAN	-5.53088	-4.0191	-3.37286	-5.52092	-5.19691	-6.52	-7.05094	-3.61126	-5.57395	-3.57244
Q09028	RBBP4_HUMAN	-5.85417	-5.27514	-5.46716	-7.60136	-6.48546	-8.09933	-6.61057	-5.34365	-9.32348	-5.36987
P20810	ICAL_HUMAN	-4.58868	-4.05664	-3.94324	-7.07579	-7.18895	-6.62044	-6.03455	-4.18873	-5.6894	-5.17098
O43852	CALU_HUMAN	-3.81203	-3.28127	-3.40779	-3.44855	-3.33951	-4.39394	-3.35698	-4.07808	-3.78051	-4.31542
P62330	ARF6_HUMAN	-5.82119	-4.65712	-5.23532	-4.34148	-3.86566	-6.4699	-6.19192	-5.34137	-5.08414	-4.65238
P48449	LSS_HUMAN	-5.34322	-4.85884	-4.64708	-9.13304	-5.41273	-7.93348	-7.38011	-4.64758	-7.83136	-4.95767
Q8TBC4	UBA3_HUMAN	-6.38421	-4.82024	-4.88587	-6.48671	-5.95761	-6.02583	-6.26043	-5.27078	-5.9764	-4.45261
Q99459	CDC5L_HUMAN	-5.65029	-4.14781	-4.36884	-4.38533	-5.22383	-6.57095	-7.69856	-4.13075	-6.15828	-4.34925
Q8IV08	PLD3_HUMAN	-4.45385	-2.97896	-2.45864	-6.06348	-5.00306	-6.8274	-4.7297	-3.65284	-5.31319	-2.01777
Q8TCJ2	STT3B_HUMAN	-4.16511	-3.9287	-3.64007	-2.60628	-2.69276	-4.54538	-5.16892	-3.23045	-3.99909	-3.72807
Q13526	PIN1_HUMAN	-4.19774	-3.28795	-3.41601	-5.48932	-6.22588	-7.70983	-4.69031	-3.51382	-5.02947	-2.45773
Q9BUP0	EFHD1_HUMAN	-20.0681	-20.0681	-20.0681	-20.0681	-20.0681	-4.86335	-9.63594	-8.23926	-8.52548	-8.08082
Q7Z794	K2C1B_HUMAN	-6.85324	-7.15658	-8.61796	-7.90435	-8.58588	-20.0681	-20.0681	-20.0681	-20.0681	-6.3346
Q9UBB4	ATX10_HUMAN	-4.7062	-4.70749	-4.52693	-6.17548	-5.3599	-8.89966	-6.25376	-4.77319	-6.25907	-4.36335
Q969X5	ERGI1_HUMAN	-4.03032	-4.97786	-5.5794	-3.90238	-3.74326	-6.5769	-5.88648	-4.73581	-4.22347	-3.44106
Q14558	KPRA_HUMAN	-5.74867	-6.26633	-5.44262	-6.78947	-5.99384	-8.93437	-8.96556	-5.30177	-7.69409	-7.04149
Q8WZA9	IRGQ_HUMAN	-6.28989	-4.83083	-4.61015	-1.31905	-1.6914	-5.33817	-5.85028	-5.68645	-4.89014	-4.87145
O95822	DCMC_HUMAN	-5.62888	-5.01926	-5.1884	-7.40021	-5.81442	-5.96002	-6.79792	-5.71566	-6.20163	-5.70335
Q9UN37	VPS4A_HUMAN	-5.19344	-5.15991	-6.00485	-5.73175	-5.05707	-5.0913	-4.4452	-4.93821	-4.20057	-5.46759
P14927	QCR7_HUMAN	-3.67857	-4.04284	-5.48046	-4.44152	-3.94353	-8.12121	-4.59438	-5.06109	-5.70566	-3.52066
P62244	RS15A_HUMAN	-3.67131	-2.92388	-3.03433	-1.41318	-0.918816	-5.62471	-4.84784	-3.41182	-3.80834	-2.63786
P24534	EF1B_HUMAN	-3.06524	-3.43961	-3.39725	-2.23774	-1.37587	-5.66706	-5.43882	-3.81599	-4.35065	-2.95704
P48163	MAOX_HUMAN	-4.52445	-4.5283	-5.40135	-6.4116	-6.60665	-6.49121	-7.13258	-6.18366	-5.50255	-7.31935
P61254	RL26_HUMAN	-3.64281	-2.60403	-3.78649	-3.88498	-3.69296	-3.8186	-4.6565	-3.57424	-4.0602	-4.53267
Q92930	RAB8B_HUMAN	-5.69497	-7.31887	-6.7801	-9.25304	-7.05859	-6.62057	-7.82839	-7.96423	-5.63641	-6.21778
Q13404	UB2V1_HUMAN	5.30017	5.74656	4.56361	5.59159	4.15062	4.97503	4.2168	5.37734	4.89013	5.22354
O14979	HNRDL_HUMAN	-3.73372	-2.85339	-2.46241	-4.13296	-3.46776	-5.57196	-5.52014	-2.38859	-3.79965	-2.29915
Q3KQV9	UAP1L_HUMAN	-8.35509	-5.2975	-4.98772	-6.45006	-6.17727	-6.72814	-10.1262	-4.59571	-6.96975	-6.51934
P63220	RS21_HUMAN	-6.66311	-6.94641	-6.25977	-2.58405	-2.56212	-6.00832	-6.94259	-5.81134	-6.7343	-4.90938
P62873	GBB1_HUMAN	-2.8085	-1.89494	-1.41785	-2.42596	-2.40623	-3.41955	-3.3893	-1.01183	-2.0195	-1.57962
P60866	RS20_HUMAN	-3.03807	-2.09299	-2.40969	-0.743371	-0.572329	-5.44134	-4.23996	-3.02881	-4.06279	-2.19506
O95396	MOCS3_HUMAN	-6.87434	-4.56722	-3.84539	1.40801	0.44065	-5.27254	-6.10147	-4.11306	-5.2811	-4.08721
Q08J23	NSUN2_HUMAN	-6.47953	-3.6529	-4.31836	-5.90344	-5.45979	-5.14733	-8.11817	-4.90297	-7.47682	-4.47909
Q08AI8	MB214_HUMAN	-7.11034	-4.80192	-7.47074	-7.13577	-10.2949	-6.5211	-8.90296	-6.58558	-8.00168	-6.23587
O15067	PUR4_HUMAN	-8.32931	-5.79852	-4.60476	-6.43004	-6.11875	-6.4748	-8.07246	-5.2698	-8.99533	-6.07201
O95433	AHSA1_HUMAN	-6.04193	-4.16517	-3.73768	-8.00602	-5.24882	-8.52068	-5.83994	-4.05062	-6.65032	-3.50269
Q8NFV4	ABHDB_HUMAN	-4.80403	-3.50818	-4.9173	-4.47665	-4.91723	-5.80538	-6.34872	-4.69802	-6.54171	-5.49802
O15126	SCAM1_HUMAN	-6.21267	-4.46862	-4.32229	-7.99556	-5.72452	-5.72715	-6.99739	-4.63618	-6.33465	-2.91043
O75340	PDCD6_HUMAN	-3.852	-3.00913	-2.6585	-3.97161	-3.79175	-5.83099	-4.61204	-2.5329	-3.8184	-2.76725
Q15363	TMED2_HUMAN	-4.64564	-3.93599	-3.58802	-4.12827	-3.61792	-6.39019	-6.54583	-4.00505	-5.81923	-5.36306
P35612	ADDB_HUMAN	-4.36152	-4.42577	-8.02733	-3.13422	-7.5442	-6.33005	-7.20406	-6.10364	-7.79409	-5.9452
Q93034	CUL5_HUMAN	-5.22218	-5.68715	-5.28769	-7.07331	-5.92595	-6.28388	-6.80004	-5.24243	-6.52549	-6.21127
P25789	PSA4_HUMAN	-3.94939	-2.9674	-2.99059	-3.75765	-3.51727	-5.20041	-5.35844	-3.70698	-4.29354	-2.71728
Q9P0J0	NDUAD_HUMAN	-4.23163	-3.27984	-4.08599	-3.8514	-3.21342	-7.42454	-3.96028	-4.14465	-5.35786	-2.93079
P30048	PRDX3_HUMAN	-1.62606	-1.16573	-1.83749	-2.33212	-1.53571	-4.57392	-2.53211	-2.10439	-2.86721	-1.22498
O94903	PLPHP_HUMAN	-4.80094	-4.06331	-4.16622	-3.47885	-3.09045	-7.24127	-5.36078	-4.31501	-4.61726	-3.0757
Q9Y4J8	DTNA_HUMAN	-9.65012	-8.95745	-10.4188	-10.0769	-9.32547	-8.26246	-5.14083	-7.69388	-7.91528	-8.6801
P02760	AMBP_HUMAN	-6.02724	-6.79999	-6.33246	-7.74331	-4.3125	-2.90868	-4.45561	-5.4117	-1.78312	-4.98374
Q3YEC7	RABL6_HUMAN	-5.12951	-4.26942	-4.53165	-5.77896	-5.97025	-6.97141	-6.90674	-4.44356	-5.45417	-4.3155
Q9BSD7	NTPCR_HUMAN	-5.11329	-5.39887	-9.80662	-7.22451	-5.30175	-7.42817	-8.26607	-8.38987	-13.9038	-4.81494
Q9H0E2	TOLIP_HUMAN	-3.66787	-2.95074	-2.66207	-4.35834	-4.02147	-9.53039	-5.51557	-2.13528	-5.63387	-1.08718
Q8TDQ7	GNPI2_HUMAN	-7.86415	-7.16461	-7.64257	-8.87627	-9.16219	-7.46249	-6.46417	-7.34009	-8.37416	-7.0597
P14317	HCLS1_HUMAN	-10.7442	-7.2136	-7.30115	-7.56508	-7.36105	-6.51202	-7.60951	-9.19711	-5.36271	-9.09538
Q12860	CNTN1_HUMAN	-4.37966	-3.38519	-5.15408	-6.21447	-4.39652	-6.84044	-5.83197	-6.52615	-4.98064	-3.8263
Q9Y625	GPC6_HUMAN	-7.88268	-6.81968	-6.51096	-7.86628	-9.54153	-7.37342	-9.39543	-6.77775	-5.53008	-3.00335
Q9NZL9	MAT2B_HUMAN	-5.25698	-5.01052	-4.35394	-5.22336	-5.19439	-7.39703	-6.30986	-4.28984	-6.07918	-3.7898
Q9HA77	SYCM_HUMAN	-7.05302	-5.03831	-6.50218	-6.68535	-5.87862	-7.1658	-9.07795	-8.59209	-7.56073	-8.07116
Q02880	TOP2B_HUMAN	-7.00575	-5.09441	-5.06046	-6.63714	-5.62272	-5.60979	-7.81385	-5.03443	-6.96011	-4.34485
Q13547	HDAC1_HUMAN	-20.0681	-20.0681	-6.82696	-20.0681	-7.59655	-20.0681	-20.0681	-20.0681	-20.0681	-7.15995
Q9H269	VPS16_HUMAN	-5.34986	-5.823	-6.08114	-6.37512	-8.37528	-6.4623	-7.66792	-5.46516	-5.96443	-5.08972
Q9UN86	G3BP2_HUMAN	-8.09266	-6.63754	-6.22136	-7.67585	-7.83762	-7.60408	-8.39189	-7.41161	-7.84568	-6.60197
O43681	GET3_HUMAN	-4.29168	-2.58231	-2.8645	-4.69753	-4.5539	-5.37896	-4.89909	-2.78701	-4.51009	-2.58556
P26373	RL13_HUMAN	-2.58291	-1.1882	-1.71871	0.0745265	0.405643	-3.95873	-3.41542	-2.30226	-2.36573	-1.29376
Q9NUQ7	UFSP2_HUMAN	-5.66391	-5.70674	-5.56645	-6.20962	-4.69805	-6.6208	-10.2898	-6.37645	-7.31159	-5.63318
Q13442	HAP28_HUMAN	-4.68028	-4.14604	-4.99451	-3.96943	-4.00545	-7.60148	-6.19263	-4.0273	-6.4913	-3.67018
Q9BTW9	TBCD_HUMAN	-5.61743	-6.00936	-5.06436	-7.42967	-5.23081	-9.14975	-6.69688	-6.23982	-6.54622	-5.83377
Q96CS3	FAF2_HUMAN	-5.50984	-4.20025	-4.28875	-7.01541	-6.43297	-8.46128	-6.26149	-4.81867	-7.97033	-4.7725
Q8IV36	HID1_HUMAN	-6.51301	-4.17806	-4.69431	-5.00868	-4.07071	-5.42538	-6.26329	-5.63165	-8.69309	-4.67972
P62847	RS24_HUMAN	-6.09791	-4.82148	-5.35548	-3.5356	-2.47069	-6.17237	-8.12562	-6.18338	-6.41398	-4.71874
Q13619	CUL4A_HUMAN	-9.44254	-8.55011	-8.57418	-9.90292	-6.89007	-9.10546	-8.95475	-9.73213	-8.20987	-8.26932
Q969H8	MYDGF_HUMAN	-4.95949	-3.96375	-2.26084	-3.08148	-3.09374	-4.7189	-7.54792	-4.47454	-5.30781	-2.85932
Q9Y618	NCOR2_HUMAN	-7.4853	-5.71264	-5.33432	-6.6676	-8.89867	-8.06398	-8.90189	-5.30341	-8.86639	-8.04968
O15320	MIA2_HUMAN	-7.99299	-5.47543	-6.10213	-6.33373	-5.89556	-10.0351	-7.11851	-6.62172	-9.21315	-5.75597
Q9HAB8	PPCS_HUMAN	-5.71321	-5.3543	-4.15744	-5.08884	-3.4868	-6.45852	-5.37538	-5.33432	-6.01394	-7.04444
Q14320	FA50A_HUMAN	-6.20826	-4.89358	-4.91889	-8.68471	-7.64773	-7.49804	-7.6087	-5.05737	-5.46763	-4.85147
Q9Y394	DHRS7_HUMAN	-3.08441	-2.83926	-3.03611	-3.68312	-3.04165	-4.40382	-4.29949	-2.97151	-3.3897	-2.81508
P07093	GDN_HUMAN	-3.86608	-4.94945	-5.32722	-4.20194	-5.29514	-3.26216	-9.0691	-4.99254	-5.4669	-4.60162
Q9H8L6	MMRN2_HUMAN	-8.68969	-9.57467	-5.61928	-9.63348	-6.93292	-6.02551	-6.59234	-8.04704	-7.277	-7.22028
O43396	TXNL1_HUMAN	-6.13843	-4.13239	-3.69734	-6.17959	-5.00969	-6.65273	-5.22568	-3.95612	-5.78205	-3.41462
P11166	GTR1_HUMAN	-2.80244	-6.38946	-4.25585	-7.59171	-7.34405	-4.80954	-5.64744	-4.02392	-5.92745	-7.38896
Q9NPJ3	ACO13_HUMAN	-3.25932	-3.66185	-5.03154	-5.18255	-4.47424	-10.0493	-5.4208	-4.41066	-4.89662	-3.99322
P20337	RAB3B_HUMAN	-8.31846	-4.60242	-5.87476	-4.93853	-6.03173	-6.95865	-7.79655	-6.71429	-7.20026	-6.17539
O00267	SPT5H_HUMAN	-6.50926	-4.58659	-5.23016	-7.12052	-6.60803	-9.02906	-8.85055	-4.90068	-7.82078	-5.12102
Q9NQT8	KI13B_HUMAN	-7.2435	-5.47288	-6.96611	-7.53631	-6.1319	-6.70872	-6.17123	-6.87694	-5.79155	-4.92636
Q9Y276	BCS1_HUMAN	-5.20267	-5.96772	-5.90112	-5.08979	-4.75741	-6.95063	-8.94526	-5.77422	-8.03572	-5.55884
Q6IQ22	RAB12_HUMAN	-5.3142	-5.20349	-4.50234	-5.11953	-5.6947	-5.71909	-5.86041	-4.64193	-5.92433	-4.04379
P16284	PECA1_HUMAN	-6.63181	-6.13187	-4.3403	-3.73772	-4.23203	-7.66885	-6.4198	-5.43274	-6.50287	-5.30894
P08754	GNAI3_HUMAN	-5.72371	-5.45437	-5.65609	-4.71697	-4.42411	-6.0419	-6.39737	-5.90521	-4.63361	-6.34507
P55083	MFAP4_HUMAN	-7.72596	-6.79306	-7.24017	-9.89677	-5.03819	-3.25338	-2.02501	-7.10904	-0.730894	-9.19212
P09012	SNRPA_HUMAN	-5.02431	-3.16663	-3.16619	-4.48616	-4.16494	-7.67905	-3.51584	-3.03691	-5.57726	-2.77659
P02747	C1QC_HUMAN	-4.14493	-4.46845	-5.00178	-7.1955	-5.68849	-0.398634	-5.61063	-4.15034	-3.5909	-5.65012
P29350	PTN6_HUMAN	-7.18384	-5.99611	-4.90738	-8.28787	-8.76954	-7.3435	-8.1814	-5.83732	-7.82886	-7.68695
Q12996	CSTF3_HUMAN	-0.272675	1.71126	2.42017	1.49869	1.78508	-0.240285	-0.238436	2.57197	1.03697	2.52271
Q9Y446	PKP3_HUMAN	-6.00685	-7.90483	-6.07638	-6.82646	-5.64089	-6.35703	-7.52286	-5.84565	-6.59864	-7.86458
P54619	AAKG1_HUMAN	-5.73369	-5.43005	-5.41473	-6.40161	-6.27263	-8.23807	-6.24521	-5.89617	-6.12122	-6.17718
O14787	TNPO2_HUMAN	-5.91142	-5.34366	-5.34055	-8.20901	-9.90201	-5.80116	-8.19106	-4.74199	-6.79817	-4.80189
P04217	A1BG_HUMAN	-3.16153	-4.26299	-4.38152	-4.40666	-4.03778	-1.36417	-4.71109	-4.33805	-3.25573	-4.81757
P61086	UBE2K_HUMAN	-4.57112	-4.13559	-3.39007	-4.97209	-4.41563	-5.17239	-5.01924	-4.45511	-5.55915	-3.52529
O00170	AIP_HUMAN	-5.06396	-5.1299	-4.74774	-6.16074	-5.94519	-7.61626	-6.87049	-4.56868	-5.87	-4.07628
Q9H2G2	SLK_HUMAN	-6.34942	-6.59931	-6.43271	-6.72239	-5.61194	-6.0641	-5.04194	-6.87781	-3.78641	-5.09627
Q99733	NP1L4_HUMAN	-4.07261	-4.16868	-3.23667	-6.49644	-5.56267	-2.04034	-3.82206	-3.2523	-1.14015	-3.64867
P61026	RAB10_HUMAN	-4.71917	-4.29664	-4.47474	-4.79262	-4.06678	-5.23015	-5.23838	-4.29106	-4.6887	-4.08075
Q13630	FCL_HUMAN	-5.7544	-4.95259	-4.79438	-4.31742	-3.58329	-7.02594	-5.34294	-5.71645	-4.48633	-4.98068
Q15349	KS6A2_HUMAN	-7.65317	-6.5861	-5.48307	-7.74046	-7.43585	-6.85068	-7.92481	-5.31523	-7.09229	-6.24496
Q5T9A4	ATD3B_HUMAN	-8.24031	-7.94876	-8.79051	-7.4755	-8.20984	-20.0681	-20.0681	-20.0681	-20.0681	-8.65809
Q9BRQ6	MIC25_HUMAN	-5.05506	-3.59929	-4.57641	-5.08647	-5.12385	-2.91716	-5.0381	-4.35935	-3.0607	-4.94549
Q14344	GNA13_HUMAN	-6.57678	-4.90262	-3.63516	-5.05418	-5.37801	-2.75097	-1.55944	-5.93375	-3.16965	-5.22228
Q9BSH5	HDHD3_HUMAN	-6.26452	-3.98599	-5.39132	-4.39407	-4.96359	-6.36527	-7.6836	-5.76112	-6.60688	-5.13297
Q92743	HTRA1_HUMAN	-4.55208	-5.63975	-4.3616	-4.88463	-5.25012	-3.74706	-8.17253	-3.64591	-7.76601	-5.52154
Q92890	UFD1_HUMAN	-5.97534	-4.29485	-4.25014	-6.3487	-5.52982	-8.10755	-6.08489	-4.94166	-6.02065	-4.6693
Q8WWY3	PRP31_HUMAN	-4.20489	-2.61375	-3.49023	-4.40584	-5.87904	-4.81622	-4.21172	-4.17879	-4.00552	-3.40714
Q9Y223	GLCNE_HUMAN	-8.18869	-6.82965	-5.3294	-10.2478	-7.88073	-6.99057	-7.82847	-5.80577	-10.4429	-6.41004
Q9UKS6	PACN3_HUMAN	-9.05585	-9.79513	-9.82457	-8.69928	-6.26752	-6.92588	-6.11887	-9.88093	-7.16749	-9.42208
Q10713	MPPA_HUMAN	-5.66413	-4.23983	-5.92075	-6.9891	-7.52508	-12.1606	-7.50513	-6.20023	-9.83814	-5.50313
Q13616	CUL1_HUMAN	-4.77877	-5.26453	-4.28354	-6.71912	-4.87907	-4.72857	-5.31024	-5.22376	-9.15075	-4.29345
P55010	IF5_HUMAN	-0.2315	-3.27905	-1.07643	-2.51037	-1.65512	-2.65168	-4.23753	-3.18242	-1.15575	-1.70711
O95793	STAU1_HUMAN	-7.56159	-5.91052	-5.23615	-6.60963	-5.70553	-7.72968	-9.36353	-6.47388	-6.99925	-4.57387
Q16849	PTPRN_HUMAN	-0.0523675	0.435149	-0.802417	0.715862	-0.738282	-0.0881559	-1.24086	0.486404	-0.182919	0.39816
Q3ZCQ8	TIM50_HUMAN	-6.04768	-5.44317	-7.66035	-9.47492	-7.7145	-6.86977	-7.79432	-6.62541	-8.68408	-6.44251
Q9UPT6	JIP3_HUMAN	-5.92343	-5.83871	-7.3001	-6.17481	-9.34615	-20.0681	-20.0681	-20.0681	-20.0681	-6.87269
Q9GZM7	TINAL_HUMAN	-9.29871	-3.64876	-6.33064	-9.01602	-3.32343	-3.21891	-2.68028	-2.97455	-1.97805	-4.75127
P45954	ACDSB_HUMAN	-4.02439	-4.23533	-5.34574	-5.81233	-4.16049	-8.3754	-6.28258	-5.83731	-7.33655	-5.61178
Q5JSH3	WDR44_HUMAN	-7.22343	-8.09434	-5.06583	-8.36092	-8.84224	-6.68097	-7.54387	-5.77251	-8.97498	-5.50021
Q9C0C9	UBE2O_HUMAN	-6.19067	-4.95717	-4.76875	-6.79428	-7.25069	-4.82887	-3.89363	-6.21267	-5.3787	-5.38374
P36405	ARL3_HUMAN	-5.85833	-4.81888	-4.70552	-8.15521	-6.05511	-6.33182	-6.31448	-5.0286	-5.42602	-3.37301
P07305	H10_HUMAN	-1.66841	-2.55487	-0.471219	-1.73049	-0.357184	-3.05717	-3.4821	-0.121156	-2.16227	-1.06804
Q10570	CPSF1_HUMAN	-4.59793	-3.74401	-5.25203	-4.113	-6.43891	-4.87443	-7.48188	-3.97289	-5.82991	-4.16417
Q9Y315	DEOC_HUMAN	-7.86149	-6.07029	-5.13507	-5.56339	-4.83372	-8.42543	-7.97819	-5.02109	-5.93588	-6.67611
Q92797	SYMPK_HUMAN	-6.80069	-4.89863	-5.12902	-7.13437	-6.8427	-7.14562	-8.01997	-4.83204	-6.7305	-5.31889
Q9NUP9	LIN7C_HUMAN	-5.39219	-4.9885	-5.09783	-4.89114	-4.85301	-6.73848	-5.84465	-5.93877	-5.49628	-4.3186
Q9Y2V7	COG6_HUMAN	-6.46871	-6.01757	-5.22115	-7.60567	-7.26782	-5.98555	-8.14939	-5.42143	-6.51383	-5.50172
P16278	BGAL_HUMAN	-5.70775	-5.24848	-5.03223	-6.88523	-5.94973	-9.47287	-7.87972	-7.62048	-6.03798	-5.35445
Q03135	CAV1_HUMAN	-4.86748	-5.515	-4.48854	-4.67666	-5.45546	-2.40603	-1.53529	-10.5755	-2.58872	-6.10674
P43652	AFAM_HUMAN	-5.49159	-6.98092	-6.48815	-7.347	-6.42195	-3.53016	-7.35081	-6.08105	-6.56184	-6.88461
Q9C0E8	LNP_HUMAN	-4.14407	-6.15923	-4.34778	-8.09241	-8.32803	-2.3242	-8.09959	-3.86209	-5.59327	-6.08688
Q9BUL8	PDC10_HUMAN	-4.2834	-4.35821	-3.97567	-5.96285	-4.65863	-2.21037	-4.68318	-4.02557	-3.77557	-4.39922
P02746	C1QB_HUMAN	-5.15342	-5.08768	-6.15674	-8.15316	-6.04844	-0.910051	-6.0407	-4.61863	-4.18562	-7.49714
P20908	CO5A1_HUMAN	-9.59779	-7.45286	-8.09202	-8.2127	-9.90841	-4.13775	-9.32665	-6.99543	-6.95436	-6.3957
Q13057	COASY_HUMAN	1.04757	1.98118	-0.0843102	1.36742	-0.109888	0.81972	-0.363616	0.893441	0.334653	1.34713
Q5T5C0	STXB5_HUMAN	-5.18865	-6.56468	-6.61665	-7.39607	-7.24851	-8.66166	-7.78919	-8.26042	-7.00214	-4.49161
P30626	SORCN_HUMAN	-2.53659	-2.77474	-1.9604	-2.99835	-2.62105	-4.96696	-4.1266	-1.62868	-2.74142	-1.6602
Q96C86	DCPS_HUMAN	-3.97913	-3.52408	-3.30155	-3.58712	-4.87098	-4.64991	-5.44144	-3.01429	-4.61977	-3.06905
P43034	LIS1_HUMAN	-4.25708	-4.62803	-3.65435	-5.15679	-5.48869	-5.70906	-5.41035	-3.55343	-4.80856	-3.69068
P61224	RAP1B_HUMAN	-3.86382	-2.83676	-2.89072	-3.55936	-2.85808	-3.25486	-2.42891	-3.47932	-2.13969	-2.76981
P19623	SPEE_HUMAN	-4.77596	-4.53895	-6.11476	-3.82492	-2.61443	-5.40848	-6.16411	-5.98662	-4.55401	-6.11178
O95140	MFN2_HUMAN	-4.31239	-4.39146	-4.62012	-7.1462	-7.75596	-7.85705	-7.23114	-4.61444	-6.47243	-4.08638
P08574	CY1_HUMAN	-3.35967	-3.83468	-4.1295	-4.74331	-3.99292	-5.55051	-6.75255	-5.30615	-9.17605	-3.64774
O95861	BPNT1_HUMAN	-5.02553	-5.18895	-4.13885	-5.21376	-4.68234	-6.65523	-6.02222	-4.88397	-5.32905	-3.91097
Q9HA64	KT3K_HUMAN	-4.05016	-4.20343	-3.73041	-5.47523	-4.9916	-3.81458	-5.51603	-3.71471	-6.32805	-4.58443
Q6DKK2	TTC19_HUMAN	-7.7083	-4.76625	-5.64909	-5.6587	-6.20532	-8.23704	-9.68664	-6.44022	-9.96255	-4.95024
Q969E4	TCAL3_HUMAN	-20.0681	-20.0681	-20.0681	-20.0681	-20.0681	-20.0681	-20.0681	-20.0681	-20.0681	-20.0681
Q9NSK0	KLC4_HUMAN	-5.52474	-6.21829	-5.89759	-6.27121	-5.64144	-7.38685	-7.18455	-5.90963	-7.60107	-4.84271
Q96A65	EXOC4_HUMAN	-5.79454	-5.48802	-5.44501	-5.14065	-7.03758	-6.11915	-6.95706	-6.40809	-6.36076	-5.71636
Q92805	GOGA1_HUMAN	-6.05665	-7.52095	-5.47819	-5.88824	-7.19786	-8.95247	-9.79038	-6.34045	-9.19408	-8.88794
P23588	IF4B_HUMAN	-4.39666	-3.53123	-3.04415	-4.34963	-3.03146	-6.28894	-6.02125	-3.643	-4.76638	-2.8357
P30419	NMT1_HUMAN	-6.92157	-5.48859	-5.64548	-6.21139	-5.49338	-6.77346	-7.61136	-5.66149	-7.30391	-5.62242
P62917	RL8_HUMAN	-3.04579	-1.64613	-2.27166	-0.149574	0.0441131	-4.51585	-3.82539	-2.71624	-3.03914	-1.68753
P62277	RS13_HUMAN	-3.66615	-2.37899	-2.68969	-1.10864	-0.453943	-5.64394	-4.22901	-3.31093	-3.36581	-2.39684
Q15637	SF01_HUMAN	-5.79393	-5.41587	-4.28976	-6.15145	-5.85276	-13.0234	-8.14403	-4.54442	-6.47297	-4.37811
Q9ULP9	TBC24_HUMAN	-7.30044	-6.93597	-10.6544	-6.20837	-5.32693	-8.49159	-11.1824	-7.59244	-9.4588	-8.0888
O75494	SRS10_HUMAN	-4.98856	-3.79712	-3.67471	-4.73027	-4.18313	-7.2943	-6.39592	-3.78387	-5.28555	-3.22568
Q16543	CDC37_HUMAN	-3.58101	-3.13069	-2.65454	-4.35185	-3.48802	-4.92659	-4.13623	-3.23584	-4.08028	-2.58756
Q7L1Q6	5MP2_HUMAN	-4.277	-4.21749	-3.83766	-4.55413	-4.00989	-6.6945	-5.18439	-4.60613	-4.63084	-6.13217
O75964	ATP5L_HUMAN	-3.11131	-3.16452	-4.67162	-3.9749	-4.04997	-4.30237	-5.0668	-3.07281	-3.76747	-3.16732
P31151	S10A7_HUMAN	-14.0669	-13.4471	-14.9075	-13.7831	-15.0947	-9.21015	-15.1762	-7.98929	-9.45176	-2.97608
P07741	APT_HUMAN	-4.23492	-4.37265	-3.75914	-2.68425	-2.16064	-5.05888	-4.64526	-4.82405	-3.1492	-4.34146
P40261	NNMT_HUMAN	-1.75992	-2.96482	-2.63425	-9.36531	-7.02728	-4.62213	-4.29574	-4.44893	-4.73477	-4.12575
P28070	PSB4_HUMAN	-4.72718	-2.95334	-4.12154	-4.53063	-3.40175	-5.55398	-5.00009	-5.8923	-4.3747	-2.38265
Q15418	KS6A1_HUMAN	-20.0681	-20.0681	-7.81744	-20.0681	-9.64097	-8.56442	-10.3861	-8.32006	-8.79957	-8.16163
Q13185	CBX3_HUMAN	-6.85205	-5.06955	-5.02002	-6.47144	-5.12357	-5.81669	-9.67894	-5.57233	-9.19903	-4.41583
P30038	AL4A1_HUMAN	-4.16221	-4.72894	-6.17215	-7.0206	-5.80394	-9.91829	-4.94762	-6.50685	-7.3801	-6.57321
Q9NPH2	INO1_HUMAN	-5.17374	-2.03021	-1.76659	-3.73044	-3.54874	-3.05033	-6.21388	-2.59783	-3.99843	-3.90417
P61966	AP1S1_HUMAN	-7.85189	-5.05694	-5.07701	-5.50174	-5.07594	-5.67535	-6.56088	-6.01483	-5.26742	-5.42112
Q02413	DSG1_HUMAN	-4.7496	-6.28431	-6.71519	-6.95102	-5.5662	-9.50066	-7.48743	-7.24957	-6.60465	-4.81151
Q6P2I3	FAH2B_HUMAN	-20.0681	-20.0681	-20.0681	-20.0681	-20.0681	-20.0681	-20.0681	-20.0681	-20.0681	-20.0681
P51553	IDH3G_HUMAN	-2.32393	-2.96462	-4.40667	-4.40543	-4.99048	-4.11786	-4.95576	-3.67328	-6.11478	-3.63318
P51692	STA5B_HUMAN	-6.96038	-6.15909	-5.29248	-8.37349	-7.96416	-9.02518	-7.47447	-5.06398	-6.20735	-4.97538
Q9UJW0	DCTN4_HUMAN	-4.40415	-5.06018	-4.70885	-5.17041	-5.13707	-7.1673	-6.37056	-4.91049	-5.22358	-4.12298
P00403	COX2_HUMAN	-0.249017	-0.493824	-2.75623	-1.53817	-0.665375	-4.96433	-2.09957	-2.48689	-2.93309	-0.771464
P49773	HINT1_HUMAN	-4.89249	-3.90799	-3.60749	-5.05732	-5.04138	-5.93777	-5.7429	-3.06228	-4.79169	-2.93142
Q8NBN7	RDH13_HUMAN	-3.31201	-5.31422	-5.21405	-7.01727	-8.64067	-6.57777	-5.31104	-5.33806	-9.21679	-4.63434
Q9Y295	DRG1_HUMAN	-5.53816	-6.4121	-7.45811	-4.65134	-4.10425	-6.49176	-7.83932	-7.52363	-6.73337	-5.36879
P61326	MGN_HUMAN	-7.00846	-4.24383	-3.55953	-5.19463	-5.13335	-5.97645	-5.35654	-3.76226	-7.46902	-3.81932
P62266	RS23_HUMAN	-4.56385	-4.44989	-4.0361	-2.83486	-1.82637	-8.01207	-5.10224	-5.51593	-6.34121	-3.7049
P22352	GPX3_HUMAN	-5.57405	-4.66081	-3.78129	-6.58979	-4.8322	-2.57242	-3.733	-3.22262	-1.86211	-4.16116
Q00059	TFAM_HUMAN	-3.8413	-4.11842	-4.80707	-3.94643	-2.95669	-6.01536	-6.31833	-5.92644	-6.25697	-3.88084
Q8N568	DCLK2_HUMAN	-7.82255	-8.17397	-6.00427	-7.46599	-8.55919	-7.5981	-8.43601	-5.66821	-7.83971	-9.56573
Q99439	CNN2_HUMAN	-20.0681	-20.0681	-20.0681	-20.0681	-7.05501	-5.94841	-6.77539	-5.69858	-5.55029	-5.54015
P16401	H15_HUMAN	-4.74896	-2.87712	-1.62156	-3.05819	-2.15996	-4.57574	-5.26454	-1.44961	-2.43026	-1.50659
P11172	UMPS_HUMAN	-7.02129	-6.16711	-6.02159	-6.145	-5.87536	-10.1839	-6.9107	-5.41858	-6.59177	-4.81302
Q9NQX4	MYO5C_HUMAN	-8.77067	-8.07799	-9.53938	-8.93035	-5.61919	-9.13602	-20.0681	-20.0681	-20.0681	-20.0681
Q6YN16	HSDL2_HUMAN	-6.61411	-3.27664	-5.79801	-4.86072	-3.9644	-6.5947	-5.71146	-6.78665	-6.64542	-4.43726
O43324	MCA3_HUMAN	-6.36037	-4.4917	-4.97241	-5.0531	-4.38784	-5.34594	-4.73913	-5.10158	-6.10324	-4.5928
O60341	KDM1A_HUMAN	-6.74037	-5.7299	-4.95709	-7.68628	-6.46985	-5.83228	-10.0858	-4.98189	-6.96822	-5.42948
Q9BY44	EIF2A_HUMAN	-4.10579	-3.78968	-4.34299	-4.26188	-3.82908	-6.48557	-5.15464	-4.02519	-5.86533	-3.72884
Q9H9P8	L2HDH_HUMAN	-5.27344	-4.113	-4.73861	-3.61395	-4.47025	-7.85989	-6.42005	-5.45295	-5.81392	-4.91585
O43169	CYB5B_HUMAN	-4.63177	-5.58383	-5.217	-5.96514	-6.28173	-6.50249	-7.3404	-5.35654	-7.594	-7.79846
P57740	NU107_HUMAN	-6.19132	-6.46521	-5.26723	-7.59699	-5.86737	-6.28727	-6.34377	-5.54165	-7.31112	-5.88448
Q99805	TM9S2_HUMAN	-3.13819	-2.84901	-3.70115	-3.10163	-2.56967	-5.64754	-4.50435	-3.6114	-4.9878	-2.73017
Q6NSI4	RADX_HUMAN	-7.0944	-6.40173	-4.94047	-6.73783	-9.94865	-8.20762	-9.04552	-5.87776	-8.44922	-10.1336
Q8TBC5	ZSC18_HUMAN	-6.62611	-7.50015	-4.17132	-7.46297	-9.61386	-7.08963	-7.38455	-4.20855	-7.84451	-4.14156
Q12959	DLG1_HUMAN	-8.80486	-7.0358	-6.36257	-8.29529	-6.51737	-6.74582	-7.4538	-7.68362	-6.98743	-5.79009
Q9Y240	CLC11_HUMAN	-7.49557	-6.00792	-4.61849	-5.90223	-5.1292	-3.25129	-8.43661	-3.58036	-5.44917	-5.37287
P51532	SMCA4_HUMAN	-20.0681	-8.22267	-8.93888	-20.0681	-20.0681	-20.0681	-20.0681	-9.22981	-20.0681	-20.0681
P02743	SAMP_HUMAN	-4.39727	-6.82819	-6.51625	-6.35103	-3.25981	-1.72986	-3.00927	-7.9166	-0.598762	-5.01925
P40222	TXLNA_HUMAN	-5.01496	-4.18568	-4.32715	-4.49962	-4.5438	-5.95948	-8.32907	-5.29458	-7.21165	-5.39312
P20042	IF2B_HUMAN	-6.81856	-4.48761	-4.78758	-3.8352	-3.15746	-7.4432	-6.26989	-4.77004	-6.40819	-4.64816
Q9Y4W2	LAS1L_HUMAN	-8.58725	-5.14454	-4.7745	-6.62861	-6.46336	-8.16272	-6.92693	-4.94912	-7.76203	-5.48022
P42766	RL35_HUMAN	-5.00511	-3.53487	-4.04841	-2.2366	-1.60857	-6.79885	-5.67133	-4.77812	-5.04994	-3.69589
Q16775	GLO2_HUMAN	-4.27462	-5.46831	-3.95784	-3.55014	-3.33721	-7.29474	-5.05335	-2.93141	-5.05895	-3.08104
Q92544	TM9S4_HUMAN	-6.10292	-4.21145	-4.33748	-3.18993	-4.03465	-9.66079	-7.6904	-4.06433	-6.93863	-2.83334
Q9UDT6	CLIP2_HUMAN	-10.3204	-7.19511	-8.21738	-4.27275	-7.22622	-7.08768	-8.80104	-8.31222	-8.20474	-8.12915
P49407	ARRB1_HUMAN	-7.1084	-8.68314	-6.89684	-7.64781	-7.79122	-7.48459	-7.07353	-7.35383	-7.72619	-8.65884
P48378	RFX2_HUMAN	-5.48989	-6.05362	-6.17128	-5.22628	-6.13322	-6.58643	-7.42434	-6.34207	-6.82804	-6.66164
Q8TEQ6	GEMI5_HUMAN	-6.02526	-5.20364	-4.89505	-7.44297	-5.88232	-5.26809	-6.07937	-4.97957	-4.94467	-4.59839
Q13131	AAPK1_HUMAN	-5.05581	-3.99916	-4.66476	-5.82986	-5.28403	-6.53919	-6.42355	-4.63688	-6.15599	-4.5659
P49756	RBM25_HUMAN	-6.65768	-5.02869	-4.32551	-3.71107	-3.56953	-5.59634	-6.89159	-5.35198	-6.00746	-4.60184
P35858	ALS_HUMAN	-8.44635	-20.0681	-20.0681	-20.0681	-9.12719	-4.9795	-8.23366	-6.45022	-6.52912	-6.29178
Q6VY07	PACS1_HUMAN	-6.50497	-7.69534	-7.33439	-7.98236	-8.84196	-7.49067	-7.35434	-7.83029	-7.73228	-7.57181
Q9Y6Q5	AP1M2_HUMAN	-5.53391	-5.01234	-6.23823	-5.24474	-4.55767	-7.01011	-9.59491	-6.76575	-7.54769	-5.41394
P14678	RSMB_HUMAN	-3.91111	-2.47148	-2.47477	-3.86205	-3.45587	-6.07036	-5.46412	-2.6021	-4.56158	-2.37808
O75569	PRKRA_HUMAN	-4.36255	-5.19329	-5.35414	-5.61517	-5.77941	-7.48289	-6.6492	-5.56694	-8.00374	-4.67438
Q8NE86	MCU_HUMAN	-7.46368	-5.36943	-5.179	-8.81969	-7.60636	-7.73268	-7.11309	-5.02012	-7.21968	-5.93936
Q9NQR4	NIT2_HUMAN	-5.795	-4.04128	-5.18262	-4.19091	-3.52826	-6.0634	-4.87854	-5.48558	-4.91111	-3.9311
Q15126	PMVK_HUMAN	-5.16153	-4.0685	-3.92196	-7.47175	-4.35361	-8.03316	-6.95341	-5.69899	-6.52826	-3.62071
Q99729	ROAA_HUMAN	-5.79514	-4.27491	-3.77043	-5.70211	-5.38487	-6.44731	-6.85095	-3.64558	-5.16778	-3.84883
Q7Z4S6	KI21A_HUMAN	-5.66959	-6.67927	-5.90545	-9.40029	-8.59507	-6.89159	-6.61308	-7.62425	-7.13319	-4.85296
P05026	AT1B1_HUMAN	-0.283904	-1.73199	-1.42841	-3.323	-2.46322	-5.88846	-4.01446	-0.980428	-4.68872	-1.90232
Q96FV2	SCRN2_HUMAN	-9.5327	-6.51032	-5.70403	-6.26508	-6.04964	-6.06571	-6.33644	-4.89976	-7.1156	-5.66291
Q02153	GCYB1_HUMAN	-8.27854	-7.31422	-7.29734	-9.51578	-6.97811	-5.88954	-5.58113	-7.75866	-6.87762	-7.61607
Q7L9L4	MOB1B_HUMAN	-5.23084	-3.56093	-3.65097	-6.8197	-5.26165	-8.35932	-5.6236	-3.81063	-5.7253	-3.13082
Q8N6T3	ARFG1_HUMAN	-7.01123	-5.32932	-5.46417	-6.34107	-6.36396	-6.777	-7.40061	-6.86906	-7.52733	-4.71499
Q9H425	CA198_HUMAN	-8.14374	-7.04095	-8.18338	-8.04875	-7.25057	-5.93395	-6.12086	-8.35919	-4.6501	-5.53116
Q15555	MARE2_HUMAN	-4.61077	-5.90203	-3.73476	-4.60362	-6.15887	-7.06715	-5.1188	-5.34174	-5.93334	-6.61239
O75688	PPM1B_HUMAN	-7.15677	-6.85863	-6.72072	-6.94074	-6.8956	-7.26675	-9.08951	-7.02239	-8.22703	-6.38644
Q92522	H1X_HUMAN	-6.61274	-4.22643	-2.96099	-4.92353	-3.73956	-6.57381	-7.00855	-2.87771	-4.58797	-2.42322
P31689	DNJA1_HUMAN	-5.91297	-3.62979	-4.00676	-6.87272	-6.18536	-9.74433	-6.60022	-4.13234	-5.98025	-3.59584
Q9P265	DIP2B_HUMAN	-4.75894	-4.61029	-5.55398	-5.89157	-5.24652	-8.3525	-10.1564	-5.35148	-7.34186	-5.69317
P30838	AL3A1_HUMAN	-7.44511	-7.42791	-7.97807	-7.05233	-8.1946	-7.57847	-8.46827	-7.33411	-8.04647	-4.81625
Q15819	UB2V2_HUMAN	-5.93089	-6.17837	-5.25899	-6.57307	-5.87744	-6.05851	-6.84559	-6.35264	-6.85641	-5.65572
Q8WWI1	LMO7_HUMAN	-8.65447	-7.777	-5.56916	-7.71004	-7.54588	-7.56496	-8.40287	-6.3752	-7.80657	-8.99763
Q15113	PCOC1_HUMAN	-8.15449	-5.94369	-5.63116	-6.27045	-7.35437	-3.52164	-6.62249	-4.85954	-5.68265	-8.05934
P42566	EPS15_HUMAN	-5.30799	-8.33228	-5.56547	-7.4803	-6.53233	-8.43376	-6.96372	-7.99957	-4.96148	-5.28514
Q14103	HNRPD_HUMAN	-2.94807	-2.17656	-1.8949	-2.92144	-2.24044	-4.70829	-4.65889	-1.75828	-3.4329	-1.292
Q16610	ECM1_HUMAN	-5.54502	-7.00655	-6.85417	-7.3375	-7.28999	-3.49025	-7.34214	-6.72302	-6.27359	-6.10145
O15127	SCAM2_HUMAN	-6.11429	-5.73643	-6.62473	-6.64259	-5.17178	-6.51872	-7.76927	-6.1405	-7.22226	-6.04166
P32929	CGL_HUMAN	-6.80354	-6.05519	-14.1054	-6.50489	-5.44762	-20.0681	-20.0681	-20.0681	-8.4708	-20.0681
P0CG37	CFC1_HUMAN	-8.028	-1.92469	-0.747445	-8.78954	-7.70255	-7.40424	-6.96402	1.36954	1.41973	-1.74897
P15170	ERF3A_HUMAN	-4.90037	-5.27394	-5.16947	-4.57664	-4.18179	-6.63977	-7.27192	-5.4115	-5.67598	-5.80811
Q15118	PDK1_HUMAN	-3.96722	-6.81305	-8.04321	-9.29066	-8.51784	-8.40121	-8.74069	-8.15685	-9.32573	-8.5301
P43897	EFTS_HUMAN	-7.55007	-4.21791	-7.14493	-7.71969	-6.44571	-7.16722	-7.89505	-7.04202	-7.40882	-8.12549
Q9BXX0	EMIL2_HUMAN	-2.86901	-6.58748	-4.66669	-7.51022	-6.11899	-0.543074	-6.50116	-6.53813	-4.88443	-5.84178
P05413	FABPH_HUMAN	-3.63712	-5.75839	-6.69593	-4.30488	-8.69201	-5.1201	-2.30557	-6.45473	-4.83568	-5.99423
Q9NYL4	FKB11_HUMAN	-5.36695	-0.244101	-0.629174	0.0874055	0.181134	-2.91508	-3.67299	-3.42558	-1.66564	-2.52657
Q99426	TBCB_HUMAN	-3.07994	-3.31691	-2.67647	-3.11457	-5.10265	-6.89126	-4.79816	-2.65625	-4.88576	-2.48545
Q9Y6X4	F169A_HUMAN	-5.62203	-5.54738	-4.84362	-5.26546	-6.35866	-5.80796	-9.34705	-5.63035	-6.04957	-5.34138
O14949	QCR8_HUMAN	-1.5998	0.457771	-0.297835	-2.27903	-0.438703	2.54561	0.158589	-0.039979	2.53399	-0.776731
Q13451	FKBP5_HUMAN	-4.42594	-4.92425	-4.41174	-7.49735	-6.19851	-5.11426	-7.85999	-5.41059	-5.35587	-4.3191
P42025	ACTY_HUMAN	-4.89509	-4.11749	-5.1513	-5.79758	-5.46659	-6.27074	-8.68817	-5.41792	-6.51235	-6.94082
Q15006	EMC2_HUMAN	-7.09526	-5.30135	-5.20205	-5.34959	-5.39234	-8.41815	-9.3387	-7.16484	-8.65976	-5.21264
Q9UKU0	ACSL6_HUMAN	-4.84678	-5.95041	-8.17911	-6.91445	-8.04091	-7.27443	-9.08327	-7.53214	-7.51604	-6.51236
Q16787	LAMA3_HUMAN	-20.0681	-20.0681	-9.25404	-20.0681	-20.0681	-7.18366	-7.50977	-6.66083	-5.59423	-8.37953
Q9Y496	KIF3A_HUMAN	-3.94832	-3.38491	-4.87479	-5.61945	-7.34381	-6.27578	-6.98621	-4.31026	-6.56122	-2.88494
Q14914	PTGR1_HUMAN	-5.6307	-3.87636	-5.17831	-5.22173	-4.42931	-7.08062	-4.5124	-5.73381	-5.20441	-4.03021
P20039	DRB1_HUMAN	-9.22783	-5.07883	-6.68893	-5.48738	-5.76073	-6.01726	-5.5433	-5.7729	-6.18333	-7.2141
P98095	FBLN2_HUMAN	-9.23888	-9.19781	-10.6447	-9.16596	-9.41739	-7.14095	-7.66845	-9.97825	-3.65012	-9.36821
Q99615	DNJC7_HUMAN	-4.39579	-4.18901	-4.18069	-5.32899	-4.48877	-3.835	-5.54529	-3.71992	-3.76017	-4.6099
Q6UW02	CP20A_HUMAN	-7.65706	-7.09066	-7.67405	-5.41983	-4.85781	-9.06453	-7.76497	-7.26502	-8.61647	-6.99091
O43660	PLRG1_HUMAN	-9.40879	-6.42173	-5.60457	-6.75783	-7.85103	-6.48908	-9.28388	-5.4196	-9.32633	-6.08629
P01861	IGHG4_HUMAN	-6.4491	-7.77196	-9.12787	-7.01071	-6.06012	-3.88859	-8.26415	-5.6782	-5.42913	-7.87042
Q9UMR2	DD19B_HUMAN	-5.61569	-4.78937	-5.83228	-5.89564	-4.66315	-10.0682	-6.32117	-6.0759	-9.23973	-5.2388
P46976	GLYG_HUMAN	-8.69509	-6.06768	-4.62577	-6.73875	-4.48728	-5.19598	-5.02115	-5.59866	-5.43758	-3.91099
P22307	SCP2_HUMAN	-4.0678	-5.0287	-4.70955	-7.82169	-5.66366	-9.22012	-8.14511	-4.81043	-6.00314	-4.30051
Q5T1M5	FKB15_HUMAN	-6.19431	-5.6877	-4.89819	-7.75507	-5.82766	-6.02343	-6.54205	-8.2854	-6.26504	-5.55335
P42677	RS27_HUMAN	-4.31114	-4.58911	-4.51453	-3.23976	-2.90872	-5.42272	-5.48777	-4.89866	-5.65455	-4.60941
P36969	GPX4_HUMAN	-6.17436	-4.7532	-6.82456	-6.76614	-6.04471	-7.95617	-7.01766	-5.76793	-6.63999	-3.55247
Q92947	GCDH_HUMAN	-5.41246	-2.34148	-5.25588	-4.30548	-3.87454	-7.14889	-5.83681	-4.15841	-7.48259	-3.79541
Q14157	UBP2L_HUMAN	-2.54944	-2.13249	-3.74463	-2.77236	-3.71664	-3.19095	-4.18037	-2.55585	-3.035	-2.72191
Q8NBM8	PCYXL_HUMAN	-6.56742	-4.2437	-4.25169	-8.25719	-8.1863	-6.80875	-8.2148	-4.53177	-9.34083	-4.38995
P49750	YLPM1_HUMAN	-10.2312	-6.77284	-6.18015	-7.22322	-8.44053	-6.83254	-7.67044	-6.58818	-7.07414	-5.31342
Q8NC56	LEMD2_HUMAN	-2.44005	-1.63229	-0.790389	0.671568	1.07189	-4.16664	-4.0258	-2.18928	-2.23158	-2.31162
P63096	GNAI1_HUMAN	-6.78485	-5.24719	-5.03368	-8.16158	-6.98864	-6.09922	-7.89475	-4.80794	-6.34083	-4.42336
P07203	GPX1_HUMAN	-5.3092	-5.59866	-5.79943	-5.43835	-4.5383	-6.0356	-5.43722	-6.61931	-4.66375	-3.95536
Q13217	DNJC3_HUMAN	-4.74824	-4.674	-3.78541	-3.93531	-3.73244	-5.43898	-6.18564	-5.72372	-6.58644	-3.9895
P33240	CSTF2_HUMAN	-5.84167	-4.11149	-4.51044	-7.03066	-6.35481	-8.30907	-6.42347	-5.22342	-7.4329	-5.09148
P22830	HEMH_HUMAN	-6.01547	-4.51833	-5.20514	-5.99615	-4.87372	-4.94444	-5.78234	-4.44365	-7.63107	-4.001
Q6YHK3	CD109_HUMAN	-6.60987	-9.09268	-9.60372	-8.47844	-9.57164	-20.0681	-6.95979	-20.0681	-8.93502	-20.0681
Q9NXG6	P4HTM_HUMAN	-20.0681	-7.54411	-5.96568	-20.0681	-20.0681	-6.31428	-7.15218	-8.11577	-6.55588	-4.82923
P26447	S10A4_HUMAN	-4.03594	-5.62615	-3.47399	-5.46299	-3.8551	-2.00263	-4.08237	-6.20648	-1.03165	-3.92832
Q9Y371	SHLB1_HUMAN	-5.22785	-7.1488	-5.90702	-5.16102	-5.67461	-6.41362	-5.43265	-6.85374	-5.0484	-5.44763
Q8TCD5	NT5C_HUMAN	-9.85262	-12.1123	-5.52809	-11.4762	-7.6942	-13.0654	-7.51117	-6.55472	-7.08975	-6.97108
Q9UMY4	SNX12_HUMAN	-4.89755	-7.01685	-3.98304	-6.13522	-5.28372	-5.90149	-5.14892	-4.72273	-4.31968	-4.80068
O75251	NDUS7_HUMAN	-4.8609	-3.82734	-5.20538	-4.83226	-4.28242	-7.13692	-4.69201	-5.14163	-5.73975	-3.95473
O95299	NDUAA_HUMAN	-4.60146	-4.42512	-5.07116	-4.62149	-3.87233	-5.23497	-5.02861	-5.81365	-6.71879	-3.52332
Q9Y5X3	SNX5_HUMAN	-5.06784	-5.08461	-4.8365	-5.25603	-5.49685	-5.4467	-6.20888	-5.20234	-6.88051	-5.08967
P05089	ARGI1_HUMAN	-4.97582	-8.90054	-10.8566	-9.23664	-10.3298	-9.79224	-10.6301	-8.77688	-10.0338	-9.86923
P18031	PTN1_HUMAN	-7.18048	-5.48813	-5.30585	-7.48939	-5.86858	-8.67718	-7.05361	-5.22694	-7.03677	-5.03575
Q13976	KGP1_HUMAN	-8.90219	-7.66147	-9.27063	-7.86355	-5.3758	-4.15067	-5.68301	-7.59103	-4.93307	-8.97395
Q96EY7	PTCD3_HUMAN	-2.76494	-2.44439	-3.97414	-2.23735	-1.34571	-7.17051	-4.10435	-4.20337	-5.15126	-3.14526
P35443	TSP4_HUMAN	-9.34148	-5.73504	-7.33729	-6.21201	-7.30521	-8.18843	-3.46396	-8.07202	-5.66429	-9.29827
Q9H0U3	MAGT1_HUMAN	-6.4625	-8.03338	-6.03444	-4.0241	-3.83296	-6.55788	-7.50734	-6.36665	-5.97372	-6.20822
Q9NQ94	A1CF_HUMAN	-8.70426	-4.40334	-4.4016	-6.15779	-6.50245	-6.33492	-9.12723	-6.09056	-7.1386	-5.23522
O75436	VP26A_HUMAN	-4.76595	-2.97689	-2.73127	-4.5895	-4.61151	-2.32257	-6.2208	-4.64887	-1.7452	-4.52708
P15374	UCHL3_HUMAN	-5.75228	-4.60296	-4.02133	-5.2807	-4.74696	-5.24525	-6.08315	-5.21649	-7.14623	-4.26988
Q9NP61	ARFG3_HUMAN	-7.20195	-7.32464	-7.09004	-5.99342	-4.97283	-7.55298	-7.55549	-7.30862	-8.67014	-7.2703
Q9UPY8	MARE3_HUMAN	-3.98911	-2.34272	-4.17812	-3.90585	-8.94888	-3.89727	-6.41367	-2.99761	-6.106	-2.79933
P82979	SARNP_HUMAN	-4.83047	-3.43115	-3.08752	-5.30721	-3.96725	-7.32363	-5.75155	-3.2996	-4.87144	-2.9929
Q9UKU7	ACAD8_HUMAN	-6.3684	-5.34388	-6.13806	-4.83095	-4.14655	-9.42226	-7.5532	-5.97267	-7.44927	-6.20343
Q9H479	FN3K_HUMAN	-3.99838	-5.5329	-4.0981	-6.65149	-5.50898	-4.87789	-5.50907	-4.0317	-4.98164	-4.0999
Q15493	RGN_HUMAN	-8.57092	-7.09375	-5.60986	-3.6234	-3.76177	-7.30558	-8.14348	-7.00765	-7.56885	-7.69829
Q86VN1	VPS36_HUMAN	-5.14219	-3.63401	-5.92465	-4.38329	-5.16692	-5.4753	-5.54609	-4.3269	-5.48824	-4.32523
Q12979	ABR_HUMAN	-5.52735	-4.29562	-4.97744	-6.46444	-4.88465	-5.61478	-6.73895	-5.15254	-7.42606	-5.21199
P16989	YBOX3_HUMAN	-6.0923	-6.23901	-6.41008	-3.96871	-3.61398	-8.64822	-7.15581	-7.15472	-5.07613	-6.36527
Q9NYL9	TMOD3_HUMAN	-4.48839	-4.33627	-4.63452	-5.65351	-3.68977	-2.84741	-4.97912	-4.43675	-3.63234	-5.67398
Q86XX4	FRAS1_HUMAN	-10.1941	-8.54413	-10.0055	-8.88024	-4.62814	-20.0681	-20.0681	-20.0681	-8.22215	-20.0681
O75146	HIP1R_HUMAN	-7.48087	-5.42173	-4.9661	-7.92871	-6.98072	-6.96221	-8.01608	-5.54253	-7.96416	-5.94125
B9A064	IGLL5_HUMAN	-5.23707	-7.12571	-5.90803	-6.8846	-5.48638	-2.3351	-6.22781	-9.45113	-7.66101	-2.35833
Q15286	RAB35_HUMAN	-6.18677	-5.20459	-4.23634	-5.46109	-8.99888	-6.87921	-5.37431	-4.41469	-5.59987	-4.52516
Q9Y5Z4	HEBP2_HUMAN	-8.2917	-5.77108	-4.57205	-4.81443	-6.17451	-6.83005	-6.13462	-6.77875	-5.82745	-5.55168
P33908	MA1A1_HUMAN	-6.76366	-6.35734	-5.83435	-6.1296	-5.97998	-6.63794	-9.23781	-6.28976	-6.26992	-3.37072
Q8IWX8	CHERP_HUMAN	-5.43132	-4.66158	-4.84467	-5.15778	-5.87736	-8.11261	-9.57913	-4.1892	-8.16136	-3.91836
O75663	TIPRL_HUMAN	-5.98923	-5.13245	-4.76626	-4.63961	-5.789	-6.02295	-4.21211	-4.62945	-5.92115	-4.3821
P11498	PYC_HUMAN	-4.09556	-6.15206	-5.72737	-5.19171	-4.85967	-5.58047	-5.18274	-6.85974	-4.76811	-5.86258
Q9Y4E6	WDR7_HUMAN	-6.27183	-6.57027	-5.8797	-6.32733	-8.27078	-8.12647	-7.45315	-5.35372	-6.94756	-4.39249
Q96DA2	RB39B_HUMAN	-4.61644	-6.92525	-5.92006	-4.79478	-5.88798	-7.20365	-6.07843	-4.93931	-6.74946	-6.10506
Q96P47	AGAP3_HUMAN	-4.09603	-4.55652	-5.10831	-4.3673	-7.94492	-5.14163	-4.69256	-4.89728	-5.88697	-4.88938
P83916	CBX1_HUMAN	-6.68077	-4.34317	-4.16246	-6.04388	-5.41391	-7.62631	-7.72569	-3.62447	-6.39636	-3.62926
Q96A26	F162A_HUMAN	-3.94227	-4.28353	-3.71735	-3.51474	-3.85552	-8.21587	-5.2239	-3.69187	-7.28315	-4.66522
Q9BZE1	RM37_HUMAN	-5.738	-5.28924	-6.60791	-5.55222	-8.4417	-6.60851	-7.56692	-8.04272	-6.60311	-6.06433
Q8IY67	RAVR1_HUMAN	-7.09847	-6.40579	-5.53996	-6.7419	-8.5237	-6.00143	-9.50871	-5.35528	-6.24304	-5.16604
P13693	TCTP_HUMAN	-3.4937	-3.16414	-2.62616	-3.00861	-2.67197	-4.60311	-4.07866	-3.30922	-4.3152	-2.9858
O15355	PPM1G_HUMAN	-6.24436	-4.90546	-4.68691	-5.90705	-6.3818	-7.10094	-8.03349	-5.14058	-5.9829	-5.33851
P18754	RCC1_HUMAN	-5.70133	-4.88861	-4.16023	-5.74415	-5.08387	-8.51289	-7.13262	-3.62453	-8.60704	-6.63727
Q9NRG7	D39U1_HUMAN	-5.19097	-6.80438	-6.77962	-7.6296	-6.15614	-13.5409	-7.62522	-5.72694	-7.02892	-4.60455
P61006	RAB8A_HUMAN	-9.61417	-9.12528	-8.48098	-8.01361	-7.76323	-9.07457	-10.0073	-8.83022	-9.31618	-8.67178
P06681	CO2_HUMAN	-5.84353	-8.79233	-8.37335	-7.35375	-8.39314	-6.4429	-8.48936	-7.74886	-8.23482	-8.47331
P16298	PP2BB_HUMAN	-8.20367	-8.0701	-8.41856	-7.46654	-8.59222	-8.13672	-9.2208	-7.89236	-8.37833	-7.50369
P57088	TMM33_HUMAN	-4.62097	-3.24247	-2.94437	-4.27572	-4.16055	-7.63005	-6.85533	-3.23988	-5.98408	-3.29247
P20645	MPRD_HUMAN	-6.89186	-6.8796	-5.37729	-8.78049	-7.05067	-6.35545	-9.17608	-5.87132	-6.59706	-5.6777
O00505	IMA4_HUMAN	-2.64736	-5.04113	-5.25717	-7.62324	-5.91269	-8.56564	-5.24905	-5.86581	-6.92373	-2.84774
Q96S97	MYADM_HUMAN	-5.69203	-4.31491	-4.68105	-5.87763	-4.98021	-4.39222	-3.4808	-4.21798	-3.07978	-4.8752
Q969P0	IGSF8_HUMAN	-9.74869	-8.73644	-7.07449	-8.41379	-7.79743	-8.14133	-9.81814	-7.4228	-6.01055	-5.16849
P56545	CTBP2_HUMAN	-7.66408	-6.73403	-5.97191	-4.43085	-2.02604	-8.8872	-9.86599	-6.86223	-8.85139	-5.51142
Q00688	FKBP3_HUMAN	-4.92828	-3.43826	-3.31731	-4.20118	-3.71562	-7.88532	-6.05479	-3.53292	-5.26699	-2.74649
P62316	SMD2_HUMAN	-4.32802	-2.80308	-3.05931	-4.27979	-3.87338	-6.9506	-5.79489	-3.23284	-4.40448	-2.67889
Q92530	PSMF1_HUMAN	-4.82582	-4.39461	-3.98774	-5.27609	-4.62046	-6.50785	-5.89281	-4.02945	-4.90393	-3.71321
Q9UMX5	NENF_HUMAN	-6.72899	-5.00172	-3.37954	-5.45754	-6.67821	-8.82564	-6.76522	-6.686	-4.63841	-3.91155
Q9NR30	DDX21_HUMAN	-7.84805	-4.87054	-5.53108	-5.89086	-5.53989	-7.74771	-6.65042	-5.56815	-7.71763	-4.07695
Q9Y2T2	AP3M1_HUMAN	-5.75209	-5.4498	-5.28705	-6.50113	-4.92959	-8.04297	-7.29608	-6.45337	-6.2055	-4.64854
O96000	NDUBA_HUMAN	-4.75046	-4.27277	-5.44012	-4.90383	-4.12708	-7.38606	-7.16473	-5.8872	-5.65479	-3.6256
Q96P16	RPR1A_HUMAN	-8.47836	-6.60547	-5.07255	-8.56666	-8.70814	-9.08142	-9.03324	-5.16111	-9.51567	-5.39246
Q9UIQ6	LCAP_HUMAN	-5.32747	-5.51071	-5.72206	-7.53457	-6.42905	-6.3377	-6.21197	-5.34201	-5.88066	-4.59328
Q8IUD2	RB6I2_HUMAN	-5.85337	-4.91147	-4.28918	-4.95598	-5.18373	-6.11045	-6.94835	-5.01114	-7.87202	-7.27482
Q9UBY9	HSPB7_HUMAN	-8.75718	-9.05014	-8.41906	-7.95691	-8.71126	-8.46915	-5.40997	-10.0299	-6.7719	-8.02628
Q99959	PKP2_HUMAN	-8.38245	-5.83844	-6.53938	-4.58134	-4.79944	-3.97308	-6.47571	-5.70307	-5.76518	-8.2793
O15498	YKT6_HUMAN	-5.24514	-4.25042	-4.4451	-5.7594	-4.63478	-7.07114	-6.06326	-4.91716	-5.0644	-4.88333
P22694	KAPCB_HUMAN	-8.50313	-20.0681	-20.0681	-20.0681	-8.25689	-7.51661	-8.35451	-7.27225	-8.97336	-7.11381
Q2M2I8	AAK1_HUMAN	-4.97822	-6.13887	-6.60048	-8.52192	-7.0151	-8.88573	-7.9752	-6.35438	-8.11178	-5.52574
Q92542	NICA_HUMAN	-5.96745	-5.43923	-4.97623	-5.43112	-4.76371	-8.03284	-7.84522	-5.56372	-5.54026	-3.78841
P35659	DEK_HUMAN	-8.09319	-5.80349	-4.77807	-7.14606	-5.44189	-4.79172	-5.62963	-5.1551	-4.57585	-4.76798
Q96I15	SCLY_HUMAN	-9.5418	-4.9337	-7.27256	-4.59002	-4.10574	-7.47081	-7.50742	-9.10102	-9.60381	-7.06802
P46782	RS5_HUMAN	-3.83988	-2.62231	-2.92457	-1.47498	-1.13764	-5.35157	-4.65974	-3.52933	-4.09411	-3.04255
P55769	NH2L1_HUMAN	-5.29988	-3.54138	-3.88863	-3.33139	-3.68303	-9.35414	-5.81252	-4.09011	-8.05888	-2.6862
Q04760	LGUL_HUMAN	-1.90393	-2.00876	-2.29166	-2.15457	-2.31098	-2.70201	-2.62058	-2.14042	-1.93536	-2.25304
Q9Y6E2	5MP1_HUMAN	-4.18811	-6.6484	-5.40617	-5.80307	-5.60886	-5.69908	-5.70413	-6.8983	-8.46073	-7.63607
Q8N1G2	CMTR1_HUMAN	-7.29406	-5.12623	-5.79671	-6.24222	-6.32213	-7.04472	-3.52428	-5.21015	-6.30929	-5.56568
P62913	RL11_HUMAN	-4.6814	-3.65186	-4.13856	-2.18215	-1.4522	-6.48958	-5.82797	-4.20216	-4.67044	-3.80264
P39687	AN32A_HUMAN	-5.36481	-4.99912	-4.31742	-5.93104	-5.83506	-5.03795	-8.4852	-4.79359	-6.24893	-3.74055
P17540	KCRS_HUMAN	-5.19195	-20.0681	-20.0681	-8.1039	-20.0681	-20.0681	-20.0681	-20.0681	-20.0681	-8.10284
P50914	RL14_HUMAN	-3.89996	-2.67046	-3.12374	-1.30634	-1.00979	-5.9897	-4.88663	-3.46837	-4.37164	-2.86324
Q13242	SRSF9_HUMAN	-6.16026	-5.18248	-3.81271	-5.46579	-5.15706	-8.66126	-8.11544	-3.94149	-6.52952	-4.20111
P19404	NDUV2_HUMAN	-5.45015	-3.64661	-6.19656	-4.23099	-4.1958	-6.65099	-4.67402	-5.57328	-5.28066	-3.44415
O95302	FKBP9_HUMAN	-2.95981	-4.89534	-2.20659	-5.70343	-6.66746	-5.53243	-5.7277	-2.6809	-4.89841	-5.04934
Q9Y6D5	BIG2_HUMAN	-6.65191	-5.83358	-6.54077	-6.43168	-5.45387	-9.85539	-11.1657	-6.19089	-8.24276	-6.45121
P47929	LEG7_HUMAN	-5.44289	-9.60491	-9.73894	-8.61366	-9.70686	-9.89256	-10.0462	-8.96395	-9.44992	-3.38668
Q5T6V5	QNG1_HUMAN	-4.18104	-4.87406	-3.64799	-3.30661	-4.66175	-3.76944	-5.17628	-5.3924	-4.23045	-3.25978
Q9H1B7	I2BPL_HUMAN	-6.01174	-5.31906	-5.23997	-5.65517	-7.85816	-7.02375	-7.86165	-5.15044	-7.26535	-6.62095
[truncated: 3,307 more rows]
