# Supplementary material for: A Micro-Quantitative and FFPE-Compatible Workflow for Immunohistochemistry-Guided Spatial Proteomic Analysis of Cellular Subpopulations Within the Tumor Microenvironment
Source: Bioengineering (Basel). 2026 Jun 11;13(6):678. doi: 10.3390/bioengineering13060678 (PMC13296145; doi:10.3390/bioengineering13060678)
Supplement: Supplementary file 1 [file bioengineering-13-00678-s001.zip › bioengineering-4297113-supplementary/Supplementary Figure & Tables/Supplementary Table S3-Differentially Expressed Proteins.xlsx]

## Sheet: Sheet1
	Entry Name	AVG AGR2+	AVG AGR2-	log2 Fold Change	P value
P35749	MYH11_HUMAN	-0.303119	2.73715	-3.04027	0.0287956
P21333	FLNA_HUMAN	1.82882	3.66453	-1.83572	0.0520826
Q09666	AHNK_HUMAN	-0.251836	1.04455	-1.29639	0.140511
P12111	CO6A3_HUMAN	2.04476	3.25692	-1.21217	0.306904
Q15149	PLEC_HUMAN	1.24522	1.47677	-0.231551	0.651305
P35579	MYH9_HUMAN	1.27854	1.64241	-0.363875	0.522484
Q14204	DYHC1_HUMAN	0.948275	0.867989	0.0802859	0.796966
Q13813	SPTN1_HUMAN	0.648305	0.504382	0.143923	0.76284
Q01082	SPTB2_HUMAN	-0.140831	-0.896112	0.755281	0.320115
Q14315	FLNC_HUMAN	-3.22455	-1.45971	-1.76485	0.141453
P98160	PGBM_HUMAN	-0.210102	0.964317	-1.17442	0.226065
Q9Y490	TLN1_HUMAN	-0.396001	0.78363	-1.17963	0.0302948
P35580	MYH10_HUMAN	-1.67821	-0.471032	-1.20717	0.113465
P08670	VIME_HUMAN	5.83202	5.53178	0.300242	0.567011
Q99715	COCA1_HUMAN	-1.85397	-0.862068	-0.991907	0.370842
O75369	FLNB_HUMAN	-0.0389581	0.0998986	-0.138857	0.776072
P01024	CO3_HUMAN	0.190033	0.803127	-0.613094	0.345693
P12814	ACTN1_HUMAN	0.49624	1.84935	-1.35312	0.106853
Q00610	CLH1_HUMAN	1.19859	0.490288	0.708297	0.240224
P63267	ACTH_HUMAN	3.6234	5.24414	-1.62074	0.0393954
O43707	ACTN4_HUMAN	0.779282	1.62485	-0.845569	0.0503428
P18206	VINC_HUMAN	-0.00767584	1.29581	-1.30349	0.142748
P17661	DESM_HUMAN	-2.48279	-0.0353475	-2.44744	0.159138
P24821	TENA_HUMAN	-3.24293	-1.56944	-1.67349	0.38053
O15061	SYNEM_HUMAN	-2.39908	-2.10587	-0.293215	0.867182
P02751	FINC_HUMAN	-0.382763	0.973649	-1.35641	0.1908
P78527	PRKDC_HUMAN	1.35683	0.0136444	1.34318	0.056409
P46821	MAP1B_HUMAN	-0.956029	-1.35661	0.400579	0.74335
P68133	ACTS_HUMAN	-0.317675	0.953161	-1.27084	0.0813739
P60709	ACTB_HUMAN	3.45489	4.05152	-0.596632	0.0195522
O15230	LAMA5_HUMAN	-0.632421	0.527186	-1.15961	0.191043
P53396	ACLY_HUMAN	0.43492	-0.417129	0.852049	0.516783
Q05707	COEA1_HUMAN	-1.07385	0.488387	-1.56224	0.117201
P15924	DESP_HUMAN	0.907904	0.837781	0.070123	0.877447
P05787	K2C8_HUMAN	3.66657	0.121442	3.54513	0.015799
Q7Z406	MYH14_HUMAN	-2.04541	-3.07638	1.03097	0.267109
Q14980	NUMA1_HUMAN	-1.92408	-2.75918	0.835102	0.297912
P02768	ALBU_HUMAN	4.60086	5.02411	-0.423245	0.543186
P11021	BIP_HUMAN	2.37431	0.636028	1.73828	0.0616375
Q9P2E9	RRBP1_HUMAN	0.447863	-1.86445	2.31231	0.0304382
P04264	K2C1_HUMAN	2.17192	1.60812	0.563796	0.737736
P02545	LMNA_HUMAN	1.86021	2.3368	-0.47659	0.293146
P07237	PDIA1_HUMAN	1.9825	-0.580123	2.56262	0.0108354
P14625	ENPL_HUMAN	2.51562	0.94721	1.56841	0.0474706
P0C0L5	CO4B_HUMAN	-1.62812	-1.11316	-0.514958	0.489775
P15085	CBPA1_HUMAN	0.540374	-2.30448	2.84485	0.223902
P04406	G3P_HUMAN	2.51946	2.20402	0.315439	0.692435
P22105	TENX_HUMAN	-3.26654	-1.76457	-1.50196	0.0874017
P46940	IQGA1_HUMAN	-0.371341	0.165518	-0.536859	0.177023
P14618	KPYM_HUMAN	1.84567	1.73932	0.106352	0.894257
Q9HBL0	TENS1_HUMAN	-3.58791	-2.6752	-0.912707	0.540244
P0C0L4	CO4A_HUMAN	-17.945	-17.6493	-0.295683	0.92906
P08133	ANXA6_HUMAN	0.262713	1.25261	-0.989899	0.0194975
P04114	APOB_HUMAN	-2.20714	-1.66007	-0.547069	0.531048
Q14697	GANAB_HUMAN	0.376833	-0.697587	1.07442	0.14081
P06576	ATPB_HUMAN	2.39211	1.43664	0.955462	0.0963333
P07900	HS90A_HUMAN	1.71897	1.0851	0.633871	0.372326
P08238	HS90B_HUMAN	-0.0893208	-0.855184	0.765864	0.122186
P35908	K22E_HUMAN	-0.79001	-0.970328	0.180318	0.883944
Q05682	CALD1_HUMAN	-2.28906	-0.0696069	-2.21945	0.0853491
P01023	A2MG_HUMAN	-1.2568	-1.20116	-0.0556396	0.938535
O75643	U520_HUMAN	-1.70832	-2.14669	0.438368	0.499777
Q6P2Q9	PRP8_HUMAN	-1.34969	-1.67642	0.326722	0.58121
Q00341	VIGLN_HUMAN	-1.10815	-2.37	1.26186	0.0879245
P11142	HSP7C_HUMAN	1.31528	0.77487	0.54041	0.277216
P08727	K1C19_HUMAN	1.84458	-0.861989	2.70657	0.0479668
P12109	CO6A1_HUMAN	0.00571405	1.43924	-1.43353	0.228905
P04746	AMYP_HUMAN	-0.847708	-3.64343	2.79572	0.227152
P00558	PGK1_HUMAN	1.5151	0.828664	0.686434	0.502774
P19835	CEL_HUMAN	-1.81914	-4.35659	2.53745	0.292939
Q01813	PFKAP_HUMAN	-0.466725	-1.1855	0.71877	0.530889
Q9UPN3	MACF1_HUMAN	-0.572975	0.659616	-1.23259	0.115681
Q9Y4L1	HYOU1_HUMAN	-0.39857	-2.57583	2.17726	0.0169393
P19961	AMY2B_HUMAN	-4.45419	-7.38954	2.93535	0.180296
Q92616	GCN1_HUMAN	-2.02898	-3.41522	1.38624	0.0705281
P13645	K1C10_HUMAN	0.500126	0.937646	-0.43752	0.739087
Q86UP2	KTN1_HUMAN	-1.57709	-2.31952	0.742429	0.273976
P13639	EF2_HUMAN	0.42491	-1.05662	1.48153	0.0419472
P15086	CBPB1_HUMAN	0.389425	-2.57632	2.96575	0.187241
P38646	HSPA9_HUMAN	0.737512	-0.478257	1.21577	0.208996
P49327	FAS_HUMAN	-2.15008	-2.72678	0.5767	0.357591
P55268	LAMB2_HUMAN	-0.085783	0.595287	-0.68107	0.0618774
Q15063	POSTN_HUMAN	-1.23553	-0.114937	-1.1206	0.463855
P13637	AT1A3_HUMAN	-3.82782	-5.36824	1.54042	0.430522
P12110	CO6A2_HUMAN	-0.062514	1.56491	-1.62742	0.158855
P69905	HBA_HUMAN	3.45867	3.19246	0.266205	0.799848
P22314	UBA1_HUMAN	-0.191491	-0.759825	0.568335	0.291318
P55072	TERA_HUMAN	-0.100848	-0.585198	0.48435	0.491067
P68371	TBB4B_HUMAN	2.32819	1.98386	0.344333	0.551838
P10809	CH60_HUMAN	0.929878	-0.829669	1.75955	0.037175
P06733	ENOA_HUMAN	1.33329	0.885522	0.447764	0.575286
P04745	AMY1A_HUMAN	-14.5919	-20.0681	5.47622	0.145412
Q99798	ACON_HUMAN	0.735288	-0.456957	1.19224	0.0656634
P05783	K1C18_HUMAN	2.95726	-0.406946	3.36421	0.00471371
P30101	PDIA3_HUMAN	1.65145	0.394816	1.25663	0.229708
Q08211	DHX9_HUMAN	-0.573781	-1.84205	1.26827	0.156407
P05023	AT1A1_HUMAN	0.584301	-0.706429	1.29073	0.0847727
P53621	COPA_HUMAN	-0.578464	-1.96596	1.3875	0.028581
P01009	A1AT_HUMAN	-0.191284	0.329513	-0.520797	0.538388
P46939	UTRN_HUMAN	-2.5533	-2.41199	-0.141313	0.804078
P11532	DMD_HUMAN	-2.48587	-1.98761	-0.498267	0.17897
P13667	PDIA4_HUMAN	0.416035	-1.89705	2.31309	0.00722896
P25705	ATPA_HUMAN	2.13922	1.01108	1.12814	0.101764
P42704	LPPRC_HUMAN	5.89228	5.65042	0.24186	0.553549
P07437	TBB5_HUMAN	-1.43838	-1.41793	-0.0204556	0.975294
P11137	MTAP2_HUMAN	-1.88975	-1.09217	-0.797588	0.165951
Q13885	TBB2A_HUMAN	-0.787611	-0.804057	0.0164464	0.982786
Q9BVA1	TBB2B_HUMAN	-6.14392	-6.39534	0.251423	0.691575
P09493	TPM1_HUMAN	-0.703896	1.8326	-2.5365	0.0350159
Q13576	IQGA2_HUMAN	-2.885	-4.56179	1.67679	0.0681307
P00352	AL1A1_HUMAN	0.195123	-0.246541	0.441664	0.798702
Q9NZM1	MYOF_HUMAN	-2.47539	-1.66085	-0.814544	0.0726672
Q03252	LMNB2_HUMAN	0.343997	-0.0736732	0.41767	0.50286
Q07065	CKAP4_HUMAN	-0.929725	-2.18899	1.25927	0.00734552
P12277	KCRB_HUMAN	0.214712	0.902518	-0.687806	0.578179
Q71U36	TBA1A_HUMAN	2.4442	2.19228	0.25192	0.643402
Q9Y6C2	EMIL1_HUMAN	-1.53827	-0.00125412	-1.53702	0.0722539
P07355	ANXA2_HUMAN	0.195957	0.572871	-0.376914	0.620697
P35527	K1C9_HUMAN	-1.3044	-1.90945	0.605049	0.692352
Q7Z6Z7	HUWE1_HUMAN	-2.68519	-3.25342	0.56823	0.345969
Q9NZN4	EHD2_HUMAN	-3.78622	-1.81418	-1.97204	0.0983864
Q9UMS6	SYNP2_HUMAN	-3.53191	-2.57302	-0.958885	0.355844
P07814	SYEP_HUMAN	-1.08742	-1.52776	0.440335	0.28788
P16233	LIPP_HUMAN	-1.98715	-5.08292	3.09577	0.335548
P04075	ALDOA_HUMAN	1.29944	1.05221	0.247237	0.758303
P46459	NSF_HUMAN	-0.799422	-2.24957	1.45015	0.167051
Q13509	TBB3_HUMAN	-3.69058	-3.75514	0.0645576	0.962476
P06396	GELS_HUMAN	-0.529272	0.508995	-1.03827	0.202318
Q3SY69	AL1L2_HUMAN	-2.66821	-5.29121	2.623	0.0476865
P68871	HBB_HUMAN	3.98407	3.5795	0.404572	0.738423
Q7KZF4	SND1_HUMAN	-0.219318	-2.07398	1.85466	0.0418668
Q01995	TAGL_HUMAN	-1.98607	1.46404	-3.45011	0.046919
P12956	XRCC6_HUMAN	-0.260649	-1.55152	1.29087	0.0985532
P07951	TPM2_HUMAN	-2.41132	0.0580326	-2.46936	0.0276883
Q14195	DPYL3_HUMAN	-1.72189	0.0410832	-1.76297	0.0203229
P29401	TKT_HUMAN	0.423604	-0.697389	1.12099	0.126331
P53618	COPB_HUMAN	-1.67006	-3.21096	1.54091	0.0419977
P00338	LDHA_HUMAN	0.296573	-0.215666	0.512239	0.629686
O00159	MYO1C_HUMAN	-2.07054	-1.57745	-0.493085	0.390538
P09525	ANXA4_HUMAN	0.200905	-1.21549	1.41639	0.177823
P26038	MOES_HUMAN	-0.573196	0.00500456	-0.5782	0.378989
Q13200	PSMD2_HUMAN	-2.06104	-2.7158	0.654763	0.277056
Q13087	PDIA2_HUMAN	-0.726449	-3.37071	2.64426	0.176331
Q15582	BGH3_HUMAN	-2.02235	-0.542079	-1.48027	0.375731
P04350	TBB4A_HUMAN	-15.1321	-8.13643	-6.99567	0.0497726
Q15746	MYLK_HUMAN	-4.25781	-1.53322	-2.72459	0.04672
Q02952	AKA12_HUMAN	-3.35996	-2.46184	-0.898121	0.230653
P02452	CO1A1_HUMAN	0.902471	2.57553	-1.67306	0.10005
P04844	RPN2_HUMAN	-1.26063	-2.40982	1.14919	0.15071
P17858	PFKAL_HUMAN	-2.85452	-3.90925	1.05473	0.330066
P68366	TBA4A_HUMAN	-1.60294	-1.99812	0.395183	0.679127
Q12906	ILF3_HUMAN	-0.707287	-1.83322	1.12593	0.24361
Q16555	DPYL2_HUMAN	-1.15873	-0.44148	-0.717247	0.340143
P26640	SYVC_HUMAN	-1.11415	-2.80795	1.69379	0.00703967
P51911	CNN1_HUMAN	-3.60215	-0.524341	-3.07781	0.0674558
Q9NYU2	UGGG1_HUMAN	-1.6429	-3.38037	1.73747	0.0117646
Q9ULU8	CAPS1_HUMAN	-3.88262	-1.94018	-1.94243	0.0428635
P20700	LMNB1_HUMAN	-1.09941	-1.49198	0.392565	0.469506
Q16352	AINX_HUMAN	-2.2954	-4.25137	1.95597	0.379495
P0DMV9	HS71B_HUMAN	-0.159441	-0.0659202	-0.0935205	0.842112
O95425	SVIL_HUMAN	-5.89658	-4.39738	-1.4992	0.0678922
Q92597	NDRG1_HUMAN	-1.56623	-2.25532	0.689096	0.686927
P08123	CO1A2_HUMAN	1.92723	3.80568	-1.87844	0.0646604
P04843	RPN1_HUMAN	-0.65152	-2.53146	1.87994	0.0557395
P50440	GATM_HUMAN	-1.66903	-4.16531	2.49629	0.203816
Q16891	MIC60_HUMAN	-1.36676	-2.6332	1.26644	0.0750667
P49411	EFTU_HUMAN	0.203878	-1.619	1.82288	0.0460599
P53814	SMTN_HUMAN	-2.3655	-0.904559	-1.46094	0.0325453
P12270	TPR_HUMAN	-2.61418	-4.0536	1.43942	0.184839
O60763	USO1_HUMAN	-0.953963	-2.21723	1.26327	0.0717251
Q93084	AT2A3_HUMAN	-1.41926	-2.58596	1.1667	0.376122
Q14152	EIF3A_HUMAN	-1.93667	-3.26512	1.32845	0.0837399
Q13263	TIF1B_HUMAN	-1.928	-2.73222	0.804221	0.506984
Q5TH69	BIG3_HUMAN	-3.7605	-4.04367	0.28317	0.833596
Q9BX66	SRBS1_HUMAN	-4.41166	-3.30559	-1.10606	0.4505
P11216	PYGB_HUMAN	-1.45808	-1.91637	0.458295	0.227088
P55786	PSA_HUMAN	-0.967366	-1.90974	0.942378	0.00848705
P41252	SYIC_HUMAN	-1.89556	-3.20295	1.30739	0.108968
P38606	VATA_HUMAN	-2.00837	-3.03044	1.02207	0.358526
Q86VP6	CAND1_HUMAN	-1.35766	-2.222	0.864335	0.148211
P67936	TPM4_HUMAN	-2.63458	-2.15308	-0.481509	0.230615
Q9Y4G6	TLN2_HUMAN	-3.99058	-4.24273	0.252145	0.695157
P02538	K2C6A_HUMAN	-4.57073	-3.83183	-0.738902	0.640099
Q92945	FUBP2_HUMAN	-1.34232	-1.99933	0.657015	0.45174
Q16531	DDB1_HUMAN	-1.66	-2.4342	0.774203	0.272134
P06753	TPM3_HUMAN	-3.76119	-2.9389	-0.822295	0.239064
P35609	ACTN2_HUMAN	-8.40819	-8.69695	0.288758	0.72805
Q8WUM4	PDC6I_HUMAN	-1.92506	-2.26773	0.342673	0.561922
O43491	E41L2_HUMAN	-3.4169	-2.41781	-0.999088	0.157871
Q13423	NNTM_HUMAN	-1.43123	-3.37303	1.9418	0.0819523
P50454	SERPH_HUMAN	-1.98798	-1.76342	-0.224563	0.729584
O75533	SF3B1_HUMAN	-2.21876	-2.83859	0.619823	0.402386
P68104	EF1A1_HUMAN	2.6566	1.32729	1.32931	0.036201
P43243	MATR3_HUMAN	-1.55535	-2.45542	0.900067	0.367552
P02787	TRFE_HUMAN	-0.358543	-0.193591	-0.164951	0.824205
P52272	HNRPM_HUMAN	-0.179768	-1.01297	0.833201	0.326295
P08758	ANXA5_HUMAN	0.914261	0.809224	0.105037	0.684565
P60174	TPIS_HUMAN	1.12929	0.459623	0.66967	0.414531
P15311	EZRI_HUMAN	-2.06552	-3.14507	1.07955	0.072771
P11047	LAMC1_HUMAN	-0.235441	0.912655	-1.1481	0.181545
P49748	ACADV_HUMAN	-0.529818	-2.28667	1.75685	0.0181444
P62805	H4_HUMAN	3.49549	3.12296	0.372537	0.63813
P60842	IF4A1_HUMAN	-2.09832	-3.08127	0.982945	0.0162656
P62258	1433E_HUMAN	0.904685	0.668307	0.236378	0.679007
P47897	SYQ_HUMAN	-2.11601	-2.96655	0.85054	0.146315
Q14974	IMB1_HUMAN	-2.00198	-2.42578	0.423791	0.588617
Q15029	U5S1_HUMAN	-2.69085	-3.9768	1.28595	0.189976
P19367	HXK1_HUMAN	-1.55326	-1.53886	-0.0144049	0.989231
Q14112	NID2_HUMAN	-2.52087	-1.716	-0.804868	0.193161
P07477	TRY1_HUMAN	3.50152	2.71947	0.782054	0.195769
O94979	SC31A_HUMAN	-0.777488	-2.32498	1.5475	0.0767897
Q02218	ODO1_HUMAN	-0.11899	-1.99761	1.87862	0.229248
P06744	G6PI_HUMAN	0.452835	0.0474282	0.405407	0.680106
P02671	FIBA_HUMAN	-1.13264	-0.676251	-0.456391	0.618155
P02647	APOA1_HUMAN	-1.05773	0.290616	-1.34835	0.345366
P08729	K2C7_HUMAN	-3.90803	-6.92219	3.01415	0.115295
P02042	HBD_HUMAN	-1.15665	-2.24293	1.08628	0.243542
Q15124	PGM5_HUMAN	-5.05931	-2.75555	-2.30376	0.0932671
P54652	HSP72_HUMAN	-3.26428	-3.19381	-0.0704712	0.905741
Q14240	IF4A2_HUMAN	-0.114758	-0.999869	0.885111	0.168106
P13010	XRCC5_HUMAN	-0.569167	-1.24281	0.673641	0.234359
P49588	SYAC_HUMAN	-1.80532	-3.70017	1.89485	0.0105881
P40939	ECHA_HUMAN	-0.618639	-2.04029	1.42165	0.0418632
P35606	COPB2_HUMAN	-1.43381	-2.91468	1.48087	0.0293019
O75083	WDR1_HUMAN	-1.76338	-1.15812	-0.605255	0.178414
Q16799	RTN1_HUMAN	-2.55442	-3.61489	1.06048	0.487712
P08237	PFKAM_HUMAN	-3.18387	-2.97392	-0.209954	0.839473
P16870	CBPE_HUMAN	-2.99672	-2.37515	-0.621567	0.685859
P13647	K2C5_HUMAN	-0.695489	-2.39155	1.69606	0.307204
P31150	GDIA_HUMAN	-0.781064	-0.796547	0.0154822	0.976106
P22626	ROA2_HUMAN	0.919672	0.31307	0.606602	0.480585
P27824	CALX_HUMAN	-0.131249	-1.28125	1.15	0.268803
P07942	LAMB1_HUMAN	-1.71866	-2.14433	0.425675	0.347127
P48735	IDHP_HUMAN	0.0348755	-1.6426	1.67748	0.0373702
Q07954	LRP1_HUMAN	-5.4587	-4.55275	-0.905944	0.260328
O15020	SPTN2_HUMAN	-3.99755	-3.67765	-0.319905	0.60547
P63010	AP2B1_HUMAN	-3.87823	-3.62949	-0.248738	0.732954
P06727	APOA4_HUMAN	-3.33509	-2.56155	-0.77354	0.528129
Q9NY65	TBA8_HUMAN	-15.5729	-17.718	2.14509	0.569881
P50395	GDIB_HUMAN	-1.5734	-2.00743	0.434027	0.311733
P14543	NID1_HUMAN	-2.2907	-1.72329	-0.567415	0.512614
O94832	MYO1D_HUMAN	-3.60902	-3.1614	-0.447623	0.583616
P36776	LONM_HUMAN	-1.51749	-2.22284	0.70535	0.348795
Q15075	EEA1_HUMAN	-3.73717	-4.10822	0.37105	0.459407
Q9UQE7	SMC3_HUMAN	-4.5976	-3.85444	-0.743161	0.420218
O14980	XPO1_HUMAN	-2.62769	-3.02666	0.398972	0.636923
Q14764	MVP_HUMAN	-2.92248	-2.98521	0.0627283	0.940997
P18669	PGAM1_HUMAN	-0.748136	-0.377755	-0.370381	0.495607
P09104	ENOG_HUMAN	-2.47785	-1.80167	-0.676178	0.642275
P61978	HNRPK_HUMAN	-0.335101	-0.829837	0.494736	0.501165
P80404	GABT_HUMAN	-1.37318	-4.98067	3.6075	0.0673692
P00367	DHE3_HUMAN	-0.192442	-1.25874	1.0663	0.0480023
P14868	SYDC_HUMAN	-0.766641	-0.200948	-0.565693	0.16813
A6NMZ7	CO6A6_HUMAN	-5.3966	-5.37142	-0.0251765	0.986335
P33176	KINH_HUMAN	-2.90251	-2.85244	-0.0500721	0.929207
P36871	PGM1_HUMAN	-0.945814	-2.08386	1.13804	0.0269002
P16615	AT2A2_HUMAN	-1.63414	-2.69969	1.06555	0.0839393
P04259	K2C6B_HUMAN	-20.0681	-6.83748	-13.2307	4.00115e-10
Q06210	GFPT1_HUMAN	-0.99052	-1.92318	0.932655	0.0888946
P11277	SPTB1_HUMAN	-0.494509	-0.348879	-0.145631	0.797094
P30740	ILEU_HUMAN	-1.69316	-3.08519	1.39203	0.0581941
O43143	DHX15_HUMAN	-2.06006	-2.87057	0.810505	0.325819
P34932	HSP74_HUMAN	-1.96462	-2.4223	0.457677	0.483573
Q14203	DCTN1_HUMAN	-2.67499	-3.11194	0.436952	0.404519
P35221	CTNA1_HUMAN	-2.0525	-3.17343	1.12092	0.0551574
P11940	PABP1_HUMAN	-0.634904	-1.12008	0.485173	0.514315
P04083	ANXA1_HUMAN	-2.59939	-1.27423	-1.32516	0.174413
P27797	CALR_HUMAN	-0.263585	-1.49521	1.23162	0.0776522
P02679	FIBG_HUMAN	-0.926759	-0.107373	-0.819385	0.208261
Q12931	TRAP1_HUMAN	-1.78317	-2.95327	1.1701	0.144817
Q9BSJ8	ESYT1_HUMAN	-3.38029	-3.0396	-0.340688	0.725907
P07195	LDHB_HUMAN	0.27775	-0.739262	1.01701	0.0646066
P78371	TCPB_HUMAN	-1.57627	-2.50635	0.930077	0.0966231
Q10567	AP1B1_HUMAN	-1.85598	-2.17926	0.323273	0.566483
P50990	TCPQ_HUMAN	-0.873484	-1.58334	0.709859	0.205856
Q9BUF5	TBB6_HUMAN	-5.99219	-5.13296	-0.859226	0.419737
P09960	LKHA4_HUMAN	-1.73899	-2.61687	0.877881	0.245291
P23634	AT2B4_HUMAN	-3.81012	-3.41291	-0.397218	0.579129
P02675	FIBB_HUMAN	-1.62135	-1.27949	-0.341853	0.598105
P10645	CMGA_HUMAN	-4.12994	-3.81474	-0.315202	0.876245
Q969V3	NCLN_HUMAN	-2.43643	-4.18783	1.75141	0.0257213
P23246	SFPQ_HUMAN	-0.999434	-1.8847	0.885271	0.280699
P41219	PERI_HUMAN	-5.5527	-6.26069	0.707986	0.581521
Q96AQ6	PBIP1_HUMAN	-3.37839	-2.66499	-0.713401	0.613393
P51888	PRELP_HUMAN	-2.72802	-0.673422	-2.0546	0.0959345
O75367	H2AY_HUMAN	-2.66192	-2.65703	-0.00489282	0.996231
Q8WX93	PALLD_HUMAN	-4.14584	-2.47287	-1.67297	0.188764
P24844	MYL9_HUMAN	-2.62276	-0.618561	-2.0042	0.0834318
Q92841	DDX17_HUMAN	-0.963435	-1.81333	0.849898	0.242336
P11586	C1TC_HUMAN	-0.768111	-1.62264	0.854524	0.235569
Q6UVK1	CSPG4_HUMAN	-1.17414	-0.705865	-0.468275	0.307954
O94875	SRBS2_HUMAN	-1.58799	-2.39606	0.808064	0.0685601
Q8IUX7	AEBP1_HUMAN	-4.67895	-2.62839	-2.05056	0.0360306
Q9Y678	COPG1_HUMAN	-2.10852	-3.21782	1.1093	0.106115
P48052	CBPA2_HUMAN	-2.97866	-5.54011	2.56145	0.249225
Q16777	H2A2C_HUMAN	-4.72887	-5.18794	0.459068	0.625501
P09651	ROA1_HUMAN	-1.1018	-1.80176	0.699961	0.357449
Q9UL12	SARDH_HUMAN	-4.62111	-5.2672	0.646091	0.711422
Q9Y2J2	E41L3_HUMAN	-5.16937	-5.77462	0.605245	0.769444
P45974	UBP5_HUMAN	-0.887852	0.579025	-1.46688	0.0664131
P07099	HYEP_HUMAN	-1.01584	-2.49256	1.47672	0.170392
Q05193	DYN1_HUMAN	-2.48005	-3.00559	0.525536	0.586762
P24752	THIL_HUMAN	-0.504156	-3.02244	2.51828	0.0134932
Q16853	AOC3_HUMAN	-5.15391	-2.90843	-2.24548	0.261709
P51991	ROA3_HUMAN	-2.10804	-3.00534	0.8973	0.327649
Q15084	PDIA6_HUMAN	-0.70596	-2.49001	1.78405	0.0508798
O60313	OPA1_HUMAN	-3.92101	-4.18441	0.263402	0.783417
P09972	ALDOC_HUMAN	-1.81298	-1.71288	-0.100107	0.935758
P22695	QCR2_HUMAN	-1.60043	-2.71066	1.11022	0.185538
P17987	TCPA_HUMAN	-1.30279	-2.24694	0.944148	0.167512
P48681	NEST_HUMAN	-4.14565	-4.16582	0.0201707	0.97659
O00534	VMA5A_HUMAN	-2.62886	-3.10844	0.479582	0.541797
Q16822	PCKGM_HUMAN	-1.62171	-3.5695	1.94779	0.0858973
P19827	ITIH1_HUMAN	-3.78504	-2.74753	-1.03752	0.295148
P27816	MAP4_HUMAN	-2.06969	-2.28802	0.218336	0.432827
P50993	AT1A2_HUMAN	-7.17242	-6.7949	-0.377525	0.642596
P78347	GTF2I_HUMAN	-2.48556	-2.90601	0.420454	0.526283
P33121	ACSL1_HUMAN	-2.59786	-3.2266	0.628743	0.625653
P28331	NDUS1_HUMAN	-1.74611	-1.91744	0.171326	0.793578
O43390	HNRPR_HUMAN	-1.26204	-2.07494	0.812901	0.331407
Q63ZY3	KANK2_HUMAN	-6.95195	-4.53263	-2.41932	0.042443
P39060	COIA1_HUMAN	-2.53718	-1.78997	-0.747206	0.418282
Q9Y3I0	RTCB_HUMAN	-1.56294	-2.60659	1.04365	0.200665
P30153	2AAA_HUMAN	-1.61731	-1.99604	0.37873	0.403773
P07996	TSP1_HUMAN	-3.27314	-2.60259	-0.670549	0.409091
P51608	MECP2_HUMAN	-2.91539	-3.81426	0.898872	0.48337
Q14194	DPYL1_HUMAN	-3.64974	-3.97856	0.32883	0.810875
Q96Q06	PLIN4_HUMAN	-7.15589	-6.0318	-1.12409	0.38834
P50851	LRBA_HUMAN	-2.38283	-4.16234	1.77952	0.0921648
Q00839	HNRPU_HUMAN	-0.55245	-0.824363	0.271913	0.689407
Q99996	AKAP9_HUMAN	-4.9218	-5.31668	0.394879	0.605859
Q13724	MOGS_HUMAN	-2.19505	-3.7195	1.52445	0.0715328
O94925	GLSK_HUMAN	-2.88373	-3.37421	0.490483	0.621039
Q13228	SBP1_HUMAN	-3.3057	-3.17662	-0.12908	0.898763
O94874	UFL1_HUMAN	-1.90688	-2.71214	0.805262	0.0876761
Q05639	EF1A2_HUMAN	-3.69428	-4.33457	0.64029	0.761737
Q96AC1	FERM2_HUMAN	-4.42981	-3.26495	-1.16486	0.137793
P54886	P5CS_HUMAN	-2.74373	-4.30382	1.56009	0.0121139
Q92900	RENT1_HUMAN	-3.44739	-4.57072	1.12332	0.264258
P09874	PARP1_HUMAN	-2.50222	-3.43981	0.937581	0.105336
P19823	ITIH2_HUMAN	-2.89893	-2.53663	-0.362296	0.582824
O14950	ML12B_HUMAN	-3.23618	-2.51481	-0.721371	0.0532852
Q16363	LAMA4_HUMAN	-4.11291	-2.93067	-1.18224	0.113271
P26641	EF1G_HUMAN	-0.0235209	-1.83327	1.80975	0.0183811
P40763	STAT3_HUMAN	-2.31614	-3.37106	1.05493	0.0270544
P16152	CBR1_HUMAN	-1.61428	-1.40834	-0.205933	0.72028
Q5QNW6	H2B2F_HUMAN	2.89311	2.77722	0.115891	0.888647
P13797	PLST_HUMAN	-3.41196	-2.9421	-0.469855	0.592901
Q5JWF2	GNAS1_HUMAN	-1.50793	-1.35793	-0.150008	0.87022
P63104	1433Z_HUMAN	-0.623304	-0.732685	0.109381	0.723883
Q02790	FKBP4_HUMAN	-2.89643	-4.19842	1.302	0.186054
P54136	SYRC_HUMAN	-1.34737	-3.40133	2.05396	0.0629665
O75746	S2512_HUMAN	-2.82889	-3.44942	0.620531	0.550988
P01008	ANT3_HUMAN	-2.8164	-2.59817	-0.218229	0.738689
P30837	AL1B1_HUMAN	-4.50986	-4.16367	-0.346184	0.780163
O75976	CBPD_HUMAN	-2.60502	-2.69918	0.0941633	0.874184
O00231	PSD11_HUMAN	-2.2709	-3.23904	0.968139	0.257552
P08779	K1C16_HUMAN	-4.19594	-3.21783	-0.978119	0.438644
Q93052	LPP_HUMAN	-4.8583	-2.38326	-2.47504	0.0452195
Q15393	SF3B3_HUMAN	-2.81261	-3.65089	0.838278	0.268502
P04275	VWF_HUMAN	-5.36816	-4.58212	-0.78604	0.494421
P23526	SAHH_HUMAN	-1.37578	-2.60526	1.22948	0.130906
P49368	TCPG_HUMAN	-1.20357	-1.46907	0.265503	0.508265
O43242	PSMD3_HUMAN	-2.86102	-3.8428	0.981785	0.179221
P35222	CTNB1_HUMAN	-2.23553	-3.85316	1.61763	0.0410419
Q8N398	VW5B2_HUMAN	-3.05892	-3.5328	0.473871	0.684138
P31939	PUR9_HUMAN	-2.57324	-3.10127	0.528036	0.200765
P14314	GLU2B_HUMAN	-0.73337	-2.10426	1.37089	0.0862704
P23396	RS3_HUMAN	0.130634	-1.21365	1.34428	0.0481952
P55884	EIF3B_HUMAN	-2.34639	-4.31858	1.97219	0.0367526
Q04637	IF4G1_HUMAN	-0.125889	-0.527976	0.402087	0.140678
Q9P2J5	SYLC_HUMAN	-2.63004	-3.85969	1.22965	0.173737
Q13838	DX39B_HUMAN	-1.04846	-1.7724	0.723937	0.359025
P50570	DYN2_HUMAN	-3.28986	-3.74608	0.456219	0.370249
Q92499	DDX1_HUMAN	-2.32045	-3.32081	1.00036	0.219295
P02730	B3AT_HUMAN	-3.91236	-4.65152	0.739155	0.458098
Q15233	NONO_HUMAN	-1.81906	-1.82333	0.00427875	0.992512
Q12888	TP53B_HUMAN	-3.59441	-3.84597	0.251568	0.797242
Q9NSE4	SYIM_HUMAN	-2.07159	-3.67037	1.59878	0.0944098
P02766	TTHY_HUMAN	-1.86222	-0.77674	-1.08548	0.262488
O00429	DNM1L_HUMAN	-1.81761	-2.76982	0.952211	0.0577682
Q13561	DCTN2_HUMAN	-2.34352	-2.77944	0.435915	0.395725
P02533	K1C14_HUMAN	-6.22764	-4.98911	-1.23853	0.477805
P04792	HSPB1_HUMAN	-1.33382	0.0259597	-1.35978	0.0370685
Q9Y230	RUVB2_HUMAN	-2.36968	-2.99915	0.629473	0.457088
Q9ULD0	OGDHL_HUMAN	-5.99402	-8.10703	2.113	0.413308
Q8N3V7	SYNPO_HUMAN	-3.0002	-2.99773	-0.00247869	0.997241
Q8N142	PURA1_HUMAN	-3.16661	-5.4425	2.27588	0.147976
O00571	DDX3X_HUMAN	-2.5576	-3.51139	0.953791	0.0649385
P30086	PEBP1_HUMAN	0.199904	-0.387849	0.587754	0.324149
P31040	SDHA_HUMAN	-1.90199	-2.51375	0.611761	0.187095
Q9Y2Q0	AT8A1_HUMAN	-5.66436	-5.00952	-0.654841	0.612043
Q14624	ITIH4_HUMAN	-4.61209	-4.13614	-0.475951	0.525623
Q02252	MMSA_HUMAN	-0.10461	-3.07772	2.97311	0.0327415
Q15437	SC23B_HUMAN	-2.69539	-4.22681	1.53142	0.130315
P10253	LYAG_HUMAN	-2.20796	-4.05297	1.84501	0.0457151
P49257	LMAN1_HUMAN	-1.72952	-3.40145	1.67193	0.0725008
Q9NQC3	RTN4_HUMAN	-2.38339	-2.46343	0.080041	0.929915
Q9UHB9	SRP68_HUMAN	-3.32274	-5.25911	1.93637	0.081732
P51659	DHB4_HUMAN	-2.42036	-4.06689	1.64653	0.137395
Q8WXF7	ATLA1_HUMAN	-6.02239	-6.82463	0.802241	0.425563
P02774	VTDB_HUMAN	-2.44086	-1.89164	-0.549214	0.549575
P50991	TCPD_HUMAN	-2.14296	-3.0631	0.920138	0.147645
O00567	NOP56_HUMAN	-2.84904	-4.03125	1.18222	0.193528
Q99623	PHB2_HUMAN	-0.783555	-1.48637	0.702816	0.0984928
Q9NVA2	SEP11_HUMAN	-1.38163	-1.04239	-0.339247	0.475924
Q9NR12	PDLI7_HUMAN	-4.21058	-2.07758	-2.133	0.0886667
P00450	CERU_HUMAN	-3.28798	-2.75574	-0.532244	0.53047
Q99832	TCPH_HUMAN	-1.90911	-2.68017	0.771059	0.126396
Q5JPE7	NOMO2_HUMAN	-2.72957	-5.11949	2.38993	0.0138509
Q9GZR7	DDX24_HUMAN	-5.55818	-4.71301	-0.845173	0.586746
Q13310	PABP4_HUMAN	-3.50522	-5.225	1.71978	0.0376282
P05060	SCG1_HUMAN	-4.53364	-3.86349	-0.67015	0.697258
P07384	CAN1_HUMAN	-2.25307	-2.4198	0.166731	0.717102
P58107	EPIPL_HUMAN	-8.51195	-8.92016	0.408216	0.737551
Q9H223	EHD4_HUMAN	-2.84187	-3.5242	0.68233	0.35416
Q9Y262	EIF3L_HUMAN	-2.54468	-3.43676	0.892084	0.12808
P40227	TCPZ_HUMAN	-1.3885	-2.34094	0.952439	0.152097
P05091	ALDH2_HUMAN	-1.48344	-2.45439	0.970948	0.148343
P13796	PLSL_HUMAN	-2.70993	-2.67496	-0.0349703	0.944372
Q9UQ35	SRRM2_HUMAN	-3.16493	-4.17176	1.00683	0.25973
P43490	NAMPT_HUMAN	-3.20508	-4.49705	1.29196	0.364141
Q9P0M6	H2AW_HUMAN	-1.85783	-1.87484	0.0170147	0.982001
Q14847	LASP1_HUMAN	-2.75229	-1.94363	-0.808661	0.221268
O00468	AGRIN_HUMAN	-3.15323	-2.91988	-0.233355	0.732359
Q6NZI2	CAVN1_HUMAN	-3.49142	-1.63784	-1.85358	0.0579576
Q96RQ3	MCCA_HUMAN	-3.66107	-5.67928	2.0182	0.0985421
P35241	RADI_HUMAN	-0.816962	-1.1027	0.28574	0.645239
Q99714	HCD2_HUMAN	-1.72398	-3.10308	1.37909	0.0837687
P36578	RL4_HUMAN	-1.2345	-3.06436	1.82987	0.0613308
P20020	AT2B1_HUMAN	-5.55724	-5.80916	0.251913	0.866806
P17844	DDX5_HUMAN	-3.1139	-3.68375	0.569851	0.596649
P19338	NUCL_HUMAN	-0.28275	-1.31684	1.03409	0.167252
O75874	IDHC_HUMAN	-1.891	-1.93073	0.039727	0.924972
P07197	NFM_HUMAN	-5.92826	-6.62747	0.699208	0.587791
O60716	CTND1_HUMAN	-3.33658	-3.99673	0.660145	0.0880072
P00325	ADH1B_HUMAN	-4.3423	-3.94537	-0.396932	0.839312
P49419	AL7A1_HUMAN	-2.58469	-3.77119	1.1865	0.129253
Q9BZL4	PP12C_HUMAN	-5.70065	-4.59156	-1.10909	0.143188
Q08378	GOGA3_HUMAN	-3.94779	-4.96365	1.01585	0.0793882
P02788	TRFL_HUMAN	-6.01529	-4.84869	-1.1666	0.537098
Q93050	VPP1_HUMAN	-3.86537	-3.79945	-0.0659192	0.965926
P00915	CAH1_HUMAN	-2.5043	-2.79788	0.293583	0.808485
Q7L7L0	H2A3_HUMAN	3.39604	3.03125	0.364786	0.629351
Q12905	ILF2_HUMAN	-1.97855	-2.90106	0.922515	0.341789
P14866	HNRPL_HUMAN	-1.42775	-2.16239	0.73464	0.348857
P00387	NB5R3_HUMAN	-1.91313	-1.48734	-0.425793	0.454401
P37802	TAGL2_HUMAN	-0.174371	0.206016	-0.380388	0.416623
O95154	ARK73_HUMAN	-2.22637	-4.27686	2.05049	0.101932
P35237	SPB6_HUMAN	-1.70348	-2.80097	1.09748	0.0604088
P13611	CSPG2_HUMAN	-4.79965	-1.73208	-3.06758	0.0629101
P24043	LAMA2_HUMAN	-5.82361	-6.52804	0.70443	0.574782
Q5JRX3	PREP_HUMAN	-3.58735	-5.49158	1.90424	0.0832961
O14974	MYPT1_HUMAN	-4.29653	-3.35321	-0.943316	0.15574
P51812	KS6A3_HUMAN	-4.40187	-4.60215	0.200271	0.846971
P55060	XPO2_HUMAN	-3.61579	-3.97511	0.359321	0.63537
Q15019	SEPT2_HUMAN	-2.88305	-2.47631	-0.406733	0.469533
Q15046	SYK_HUMAN	-2.42175	-3.44406	1.02231	0.109993
Q16401	PSMD5_HUMAN	-2.92344	-3.49003	0.566586	0.508226
P13804	ETFA_HUMAN	-2.18852	-3.78417	1.59565	0.0857103
P51884	LUM_HUMAN	-2.16559	-0.479673	-1.68592	0.0997968
Q9NSD9	SYFB_HUMAN	-2.13641	-3.72323	1.58682	0.0893447
Q13418	ILK_HUMAN	-3.087	-2.89645	-0.190543	0.83485
Q562R1	ACTBL_HUMAN	-17.4742	-17.8003	0.326118	0.92692
O95340	PAPS2_HUMAN	-3.46728	-4.82739	1.36011	0.164744
P56192	SYMC_HUMAN	-2.92244	-4.29565	1.37321	0.0785018
P38919	IF4A3_HUMAN	-2.68739	-3.47148	0.784083	0.393158
P27144	KAD4_HUMAN	-5.08533	-4.8693	-0.216036	0.917187
Q9Y4W6	AFG32_HUMAN	-2.51082	-3.08922	0.578403	0.328625
P18124	RL7_HUMAN	-1.28589	-2.45009	1.1642	0.163802
Q14683	SMC1A_HUMAN	-4.0267	-4.01256	-0.0141321	0.9864
O60437	PEPL_HUMAN	-5.78406	-5.77932	-0.00473804	0.996745
Q9UHD8	SEPT9_HUMAN	-2.78053	-3.45603	0.6755	0.529416
Q9HCC0	MCCB_HUMAN	-3.07055	-4.66813	1.59757	0.0927841
P27338	AOFB_HUMAN	-2.28228	-3.37963	1.09735	0.28573
P02549	SPTA1_HUMAN	-4.79568	-5.6411	0.845424	0.209241
Q13428	TCOF_HUMAN	-4.00887	-4.0985	0.0896344	0.890515
P08195	4F2_HUMAN	-2.58639	-3.31653	0.730143	0.311778
Q9HD20	AT131_HUMAN	-3.42725	-4.82865	1.4014	0.174744
Q16820	MEP1B_HUMAN	-5.60236	-6.08192	0.479559	0.773034
P23284	PPIB_HUMAN	0.163396	-0.860284	1.02368	0.470646
Q96KP4	CNDP2_HUMAN	-0.903603	-1.19129	0.287683	0.442516
P31946	1433B_HUMAN	-2.51163	-2.77791	0.266277	0.638882
P40926	MDHM_HUMAN	0.832835	-0.756508	1.58934	0.0739758
Q8IVF2	AHNK2_HUMAN	-5.72315	-5.18165	-0.5415	0.451948
P30041	PRDX6_HUMAN	-0.603101	-1.15237	0.549267	0.119547
P09093	CEL3A_HUMAN	-2.54893	-7.89208	5.34315	0.114623
Q96CX2	KCD12_HUMAN	-2.55649	-2.3089	-0.247585	0.844374
P00751	CFAB_HUMAN	-3.98528	-2.97561	-1.00967	0.266814
P61764	STXB1_HUMAN	-3.63467	-3.85994	0.225267	0.89393
O60504	VINEX_HUMAN	-3.67786	-3.1594	-0.518462	0.742946
P29536	LMOD1_HUMAN	-8.23665	-4.08675	-4.14991	0.00906134
Q9Y5S2	MRCKB_HUMAN	-4.87533	-3.27032	-1.60501	0.113773
O60701	UGDH_HUMAN	-2.24365	-3.5103	1.26665	0.0708057
Q07960	RHG01_HUMAN	-3.3813	-2.25391	-1.1274	0.0338712
P09211	GSTP1_HUMAN	-1.63974	-2.28512	0.645382	0.456007
O95831	AIFM1_HUMAN	-2.51267	-4.48114	1.96847	0.0159003
Q14789	GOGB1_HUMAN	-1.76817	-1.80634	0.0381685	0.92657
P10909	CLUS_HUMAN	-3.0766	-1.3625	-1.7141	0.0146725
P07954	FUMH_HUMAN	-1.09746	-3.02023	1.92278	0.0433683
Q9P2R7	SUCB1_HUMAN	-2.03783	-3.5148	1.47697	0.179769
P27694	RFA1_HUMAN	-5.1238	-4.79524	-0.328555	0.703466
P39656	OST48_HUMAN	-0.488911	-1.38406	0.895153	0.122169
P48643	TCPE_HUMAN	-1.12928	-1.86636	0.737082	0.0951618
Q9H0P0	5NT3A_HUMAN	-3.68278	-6.80096	3.11818	0.107093
Q96QK1	VPS35_HUMAN	-2.50663	-2.95175	0.445116	0.345068
P21397	AOFA_HUMAN	-3.00767	-4.2779	1.27023	0.169827
Q7L775	EPMIP_HUMAN	-4.61502	-3.96344	-0.651585	0.597161
P17174	AATC_HUMAN	-1.97829	-2.54789	0.5696	0.347674
Q9BUJ2	HNRL1_HUMAN	-3.62663	-4.11267	0.486036	0.598572
P08240	SRPRA_HUMAN	-2.6455	-2.89855	0.253046	0.722954
P06748	NPM_HUMAN	-0.730451	-1.68552	0.955073	0.369632
P35232	PHB1_HUMAN	-0.865044	-2.20711	1.34207	0.0614523
Q15020	SART3_HUMAN	-3.37275	-4.02174	0.648991	0.56045
P55265	DSRAD_HUMAN	-4.03611	-4.6541	0.617985	0.455882
P05165	PCCA_HUMAN	-1.30594	-1.27451	-0.0314261	0.944407
P21399	ACOHC_HUMAN	-2.34919	-3.00084	0.651653	0.315129
O60506	HNRPQ_HUMAN	-3.2678	-4.25386	0.986066	0.133509
Q01433	AMPD2_HUMAN	-3.97181	-4.5815	0.609686	0.618386
Q13884	SNTB1_HUMAN	-4.39326	-5.12322	0.72996	0.431281
P49792	RBP2_HUMAN	-4.16049	-5.59378	1.4333	0.1961
Q9Y3Z3	SAMH1_HUMAN	-2.99874	-2.42362	-0.575117	0.279899
P62701	RS4X_HUMAN	0.862097	-0.4222	1.2843	0.0241795
P08865	RSSA_HUMAN	-0.357082	-2.12988	1.7728	0.0348963
P41250	GARS_HUMAN	-2.65924	-4.29875	1.63951	0.0241632
Q96I24	FUBP3_HUMAN	-3.16387	-4.16707	1.00321	0.282148
Q13162	PRDX4_HUMAN	-0.45051	-2.57566	2.12515	0.0595317
Q8N163	CCAR2_HUMAN	-3.52329	-3.13469	-0.388604	0.490757
P36269	GGT5_HUMAN	-6.3915	-4.20858	-2.18293	0.186151
P50895	BCAM_HUMAN	-3.24354	-3.05423	-0.18931	0.833744
P31943	HNRH1_HUMAN	-1.54429	-2.29905	0.754766	0.340193
P04040	CATA_HUMAN	-2.19943	-3.11366	0.914231	0.0342939
Q9BZQ8	NIBA1_HUMAN	-4.66811	-5.50801	0.839896	0.559509
P48444	COPD_HUMAN	-2.24739	-3.79418	1.54679	0.014035
Q16647	PTGIS_HUMAN	-5.85631	-5.11382	-0.742485	0.624304
P55084	ECHB_HUMAN	0.00324047	-0.971231	0.974471	0.0265839
P16402	H13_HUMAN	0.786416	0.681047	0.105368	0.910936
P15144	AMPN_HUMAN	-5.02965	-6.23564	1.20599	0.419685
P37837	TALDO_HUMAN	-0.222993	-0.15195	-0.0710432	0.8278
P62424	RL7A_HUMAN	-1.79949	-4.4382	2.63871	0.0503477
P35573	GDE_HUMAN	-4.03429	-4.7239	0.689609	0.220314
Q96HC4	PDLI5_HUMAN	-4.06704	-3.40973	-0.657306	0.241929
O60749	SNX2_HUMAN	-3.37322	-3.751	0.377777	0.503661
O95782	AP2A1_HUMAN	-4.10769	-4.18169	0.0739998	0.917664
Q9BT78	CSN4_HUMAN	-3.26656	-2.77737	-0.489193	0.298524
Q9HC35	EMAL4_HUMAN	-3.80975	-6.20681	2.39706	0.0607876
P26639	SYTC_HUMAN	-2.20913	-3.40643	1.1973	0.0631563
P08603	CFAH_HUMAN	-3.92665	-2.94681	-0.979832	0.138976
P07737	PROF1_HUMAN	-0.751748	-0.319076	-0.432672	0.299624
P21980	TGM2_HUMAN	-4.33027	-2.45045	-1.87982	0.0776966
P16519	NEC2_HUMAN	-4.52189	-4.48851	-0.0333824	0.979624
P21810	PGS1_HUMAN	-3.29622	-1.98745	-1.30877	0.192687
P54577	SYYC_HUMAN	-2.55098	-4.89068	2.3397	0.0387135
P54315	LIPR1_HUMAN	-3.87925	-7.17618	3.29693	0.0205365
P42765	THIM_HUMAN	-1.84005	-3.58064	1.7406	0.102811
P43121	MUC18_HUMAN	-5.0226	-3.61943	-1.40316	0.11172
O15144	ARPC2_HUMAN	-2.21709	-2.24057	0.0234795	0.91401
O95834	EMAL2_HUMAN	-2.98146	-3.52996	0.548494	0.499697
P36957	ODO2_HUMAN	-1.331	-2.33105	1.00006	0.154655
Q02878	RL6_HUMAN	-1.0629	-2.96008	1.89718	0.041332
P01857	IGHG1_HUMAN	-0.235651	0.415952	-0.651602	0.32538
Q7L576	CYFP1_HUMAN	-3.80805	-3.96415	0.156107	0.648278
P23142	FBLN1_HUMAN	-3.59779	-2.59876	-0.999038	0.349202
P35442	TSP2_HUMAN	-5.86833	-5.33114	-0.53719	0.701133
Q9UHG3	PCYOX_HUMAN	-2.12661	-2.65613	0.529518	0.400366
P28838	AMPL_HUMAN	-2.58152	-2.47793	-0.103592	0.80128
P52789	HXK2_HUMAN	-4.49845	-6.31672	1.81827	0.138223
P39059	COFA1_HUMAN	-4.25867	-3.71527	-0.543398	0.64035
P51149	RAB7A_HUMAN	-1.92236	-1.95812	0.0357666	0.942189
Q6P1M3	L2GL2_HUMAN	-4.75293	-5.41642	0.663489	0.564958
P42167	LAP2B_HUMAN	-6.05007	-6.83506	0.784987	0.333917
P13591	NCAM1_HUMAN	-3.53548	-2.92332	-0.612165	0.437769
Q06278	AOXA_HUMAN	-4.93421	-6.48621	1.552	0.195808
Q99536	VAT1_HUMAN	-2.2597	-2.6007	0.341003	0.698329
Q9UKG1	DP13A_HUMAN	-5.57814	-4.41361	-1.16453	0.364034
O60282	KIF5C_HUMAN	-1.79013	-2.12629	0.336159	0.341251
P10301	RRAS_HUMAN	-5.4866	-3.71321	-1.77339	0.104161
O76038	SEGN_HUMAN	-3.20176	-2.57033	-0.631435	0.428165
P38159	RBMX_HUMAN	-2.47323	-2.82361	0.350389	0.632163
P16444	DPEP1_HUMAN	-4.8442	-4.64464	-0.199564	0.891312
Q06323	PSME1_HUMAN	-1.68272	-0.0857674	-1.59695	0.0697475
Q9NVD7	PARVA_HUMAN	-4.98989	-3.76084	-1.22905	0.187632
Q04695	K1C17_HUMAN	-7.65598	-7.54033	-0.115654	0.928599
Q96PK6	RBM14_HUMAN	-2.3996	-3.21	0.8104	0.320906
Q9NZB2	F120A_HUMAN	-3.78027	-3.69465	-0.0856233	0.893603
P14550	AK1A1_HUMAN	-1.48401	-2.33715	0.853137	0.137799
Q04446	GLGB_HUMAN	-3.21679	-4.4158	1.19901	0.214312
O75955	FLOT1_HUMAN	-4.04751	-4.61685	0.569331	0.234933
P09471	GNAO_HUMAN	-3.48873	-3.07237	-0.416358	0.732146
Q8N1G4	LRC47_HUMAN	-3.24652	-4.23844	0.991916	0.218925
Q9Y617	SERC_HUMAN	-2.50193	-4.72229	2.22036	0.03227
P02792	FRIL_HUMAN	-0.980001	-0.841554	-0.138447	0.768684
O94973	AP2A2_HUMAN	-3.47449	-3.77604	0.301546	0.471738
P13861	KAP2_HUMAN	-2.79132	-3.19802	0.406699	0.509987
Q06830	PRDX1_HUMAN	0.194144	0.182879	0.0112644	0.969804
O76024	WFS1_HUMAN	-3.6182	-3.11316	-0.505037	0.679153
P27348	1433T_HUMAN	-3.48271	-4.23743	0.754723	0.147777
Q8NFP9	NBEA_HUMAN	-4.75359	-5.00644	0.25285	0.795466
P20711	DDC_HUMAN	-4.30742	-6.8007	2.49329	0.137982
P02649	APOE_HUMAN	-2.59092	-2.13922	-0.451699	0.49206
P61019	RAB2A_HUMAN	-2.10107	-2.97476	0.873693	0.262633
Q9UJS0	S2513_HUMAN	-4.1522	-5.82443	1.67223	0.0619727
Q13435	SF3B2_HUMAN	-3.30999	-3.33931	0.0293175	0.957616
Q9HDC9	APMAP_HUMAN	-1.44113	-1.35067	-0.0904639	0.942133
O94906	PRP6_HUMAN	-4.50053	-4.53339	0.0328526	0.974572
P07910	HNRPC_HUMAN	1.25405	0.854764	0.399283	0.32171
P42166	LAP2A_HUMAN	-3.27703	-4.10272	0.825695	0.398587
P50995	ANX11_HUMAN	-2.38637	-2.4094	0.0230283	0.947095
P13746	HLAA_HUMAN	-2.35994	-2.11282	-0.247126	0.73874
P15531	NDKA_HUMAN	-2.89662	-4.04047	1.14385	0.214144
Q13683	ITA7_HUMAN	-5.842	-4.51026	-1.33174	0.190527
Q9NZ08	ERAP1_HUMAN	-3.75261	-4.75831	1.0057	0.290182
Q14247	SRC8_HUMAN	-2.26835	-2.93225	0.663894	0.127439
P61204	ARF3_HUMAN	-1.21366	-2.02462	0.810968	0.11651
Q92973	TNPO1_HUMAN	-2.92413	-3.37196	0.44783	0.580939
P31930	QCR1_HUMAN	-1.26245	-1.19086	-0.0715914	0.894133
P06737	PYGL_HUMAN	-4.12133	-4.576	0.454678	0.308945
P38117	ETFB_HUMAN	-1.36127	-2.93413	1.57287	0.0612355
O75390	CISY_HUMAN	-0.435099	-2.15718	1.72208	0.0480497
P22033	MUTA_HUMAN	-3.81443	-4.50111	0.686684	0.181022
P05198	IF2A_HUMAN	-2.75601	-4.40611	1.6501	0.0073343
O00764	PDXK_HUMAN	-3.9629	-5.18682	1.22392	0.218566
P36955	PEDF_HUMAN	-4.82077	-3.71697	-1.10379	0.290152
P07478	TRY2_HUMAN	-3.3419	-5.78217	2.44028	0.435108
Q9H4M9	EHD1_HUMAN	-5.10814	-4.64859	-0.459551	0.366817
Q9H4A4	AMPB_HUMAN	-3.57311	-3.44634	-0.12677	0.888301
P18085	ARF4_HUMAN	-1.13826	-1.74486	0.606602	0.180023
P09417	DHPR_HUMAN	-2.73685	-2.25078	-0.486074	0.673779
P29692	EF1D_HUMAN	-2.23236	-3.61921	1.38685	0.0757957
P49591	SYSC_HUMAN	-3.13593	-4.2863	1.15037	0.0844784
Q9NUB1	ACS2L_HUMAN	-3.74427	-4.73993	0.995654	0.191034
P35998	PRS7_HUMAN	-2.72573	-3.55143	0.825708	0.232648
Q9Y2X3	NOP58_HUMAN	-3.60326	-3.84113	0.237864	0.751966
P54920	SNAA_HUMAN	-2.75622	-3.08911	0.332895	0.505614
P26599	PTBP1_HUMAN	-1.45383	-0.530471	-0.923362	0.0939146
Q6WCQ1	MPRIP_HUMAN	-4.20741	-3.56613	-0.64128	0.320614
A0FGR8	ESYT2_HUMAN	-3.79264	-4.24154	0.448898	0.532321
P21266	GSTM3_HUMAN	-3.3005	-2.84148	-0.45902	0.751523
Q14141	SEPT6_HUMAN	-6.22129	-6.26729	0.0460009	0.961755
O95757	HS74L_HUMAN	-4.32824	-5.35769	1.02945	0.455228
Q9BTV4	TMM43_HUMAN	-4.07304	-3.40712	-0.665914	0.165056
Q9Y2W1	TR150_HUMAN	-3.78555	-4.40965	0.624095	0.496872
P60660	MYL6_HUMAN	-1.14629	0.500409	-1.6467	0.0561377
Q12907	LMAN2_HUMAN	-1.82933	-3.7061	1.87677	0.0704063
P00491	PNPH_HUMAN	-3.8426	-4.87697	1.03437	0.10128
P0DOX7	IGK_HUMAN	-1.92454	-0.939746	-0.984789	0.19253
Q9Y5M8	SRPRB_HUMAN	-2.71547	-5.67219	2.95671	0.0236329
A1L0T0	HACL2_HUMAN	-6.16702	-6.34342	0.176399	0.840316
O43837	IDH3B_HUMAN	-3.5504	-4.02237	0.471977	0.552868
P62937	PPIA_HUMAN	0.105175	0.17905	-0.0738748	0.86046
P21796	VDAC1_HUMAN	-0.970337	-2.33657	1.36624	0.187371
Q9Y6N5	SQOR_HUMAN	-4.52526	-3.99794	-0.527316	0.576392
Q16795	NDUA9_HUMAN	-3.46911	-3.72872	0.259611	0.727313
P28074	PSB5_HUMAN	-2.46707	-3.85432	1.38724	0.112973
O43809	CPSF5_HUMAN	-3.19919	-4.1552	0.956006	0.266896
Q13011	ECH1_HUMAN	-2.25609	-3.14081	0.884721	0.266024
Q8WUD1	RAB2B_HUMAN	-5.76712	-6.37026	0.603135	0.257628
P22392	NDKB_HUMAN	0.00116964	0.787502	-0.786333	0.170301
P34897	GLYM_HUMAN	-1.91426	-5.12845	3.21419	0.016963
P07339	CATD_HUMAN	-0.595217	-1.70481	1.10959	0.0687797
Q16790	CAH9_HUMAN	-5.26905	-4.97142	-0.297622	0.878483
Q9UBT2	SAE2_HUMAN	-3.56726	-4.18032	0.613059	0.657104
Q8NFW8	NEUA_HUMAN	-3.18402	-4.06885	0.884835	0.445167
P61981	1433G_HUMAN	-0.579331	-0.860922	0.281591	0.680089
P21281	VATB2_HUMAN	-2.31508	-3.12685	0.811774	0.392689
Q5SSJ5	HP1B3_HUMAN	-2.53614	-2.94806	0.411924	0.622052
O00232	PSD12_HUMAN	-4.11211	-4.73314	0.621026	0.349945
P12429	ANXA3_HUMAN	-4.46686	-4.72153	0.254675	0.835209
O00148	DX39A_HUMAN	-8.08536	-8.08522	-0.000142672	0.999889
Q9Y2Z0	SGT1_HUMAN	-2.98979	-1.82263	-1.16716	0.0239743
Q92614	MY18A_HUMAN	-4.82629	-4.65607	-0.170218	0.790822
P41091	IF2G_HUMAN	-3.03457	-3.48036	0.44579	0.374244
Q01518	CAP1_HUMAN	-3.16796	-2.93903	-0.228934	0.677754
P55809	SCOT1_HUMAN	-4.34125	-4.10614	-0.235112	0.882733
Q16643	DREB_HUMAN	-4.04402	-3.61992	-0.424095	0.414098
Q99460	PSMD1_HUMAN	-3.83979	-4.7912	0.951412	0.248555
P49189	AL9A1_HUMAN	-1.40883	-2.01313	0.604307	0.150054
P40925	MDHC_HUMAN	-1.20379	-1.40148	0.197691	0.616462
P62987	RL40_HUMAN	1.44467	1.19034	0.254327	0.547297
P02461	CO3A1_HUMAN	-0.905231	0.604145	-1.50938	0.121869
P08572	CO4A2_HUMAN	-1.5246	-0.402076	-1.12252	0.283736
Q96JB5	CK5P3_HUMAN	-3.5549	-5.57643	2.02153	0.00744861
Q93009	UBP7_HUMAN	-4.11011	-5.26889	1.15879	0.250339
P50479	PDLI4_HUMAN	-4.33984	-3.41676	-0.923076	0.300476
Q7L014	DDX46_HUMAN	-2.91899	-3.36365	0.444656	0.29299
P01011	AACT_HUMAN	-0.586552	-0.652571	0.0660196	0.890151
Q96TA1	NIBA2_HUMAN	-3.51381	-4.72588	1.21208	0.0698321
P80723	BASP1_HUMAN	-5.77666	-5.97143	0.194765	0.864755
P27105	STOM_HUMAN	-4.64656	-3.7051	-0.941461	0.250237
O15027	SC16A_HUMAN	-3.75155	-5.07345	1.3219	0.18932
Q96I99	SUCB2_HUMAN	-2.04767	-2.96456	0.916884	0.185095
P35270	SPRE_HUMAN	-3.23824	-6.19007	2.95183	0.0106556
P05141	ADT2_HUMAN	1.20153	-0.769774	1.9713	0.0248661
Q8IZ83	A16A1_HUMAN	-3.61271	-3.34072	-0.271992	0.662507
P00390	GSHR_HUMAN	-2.72682	-3.80188	1.07506	0.0348332
O00151	PDLI1_HUMAN	-4.31519	-4.53585	0.22066	0.841661
P43155	CACP_HUMAN	-2.24896	-4.30006	2.0511	0.0220554
P60228	EIF3E_HUMAN	-3.13993	-4.29973	1.1598	0.120969
P61158	ARP3_HUMAN	1.09464	2.56657	-1.47193	0.0877031
Q92626	PXDN_HUMAN	-1.79914	-1.85128	0.0521375	0.894653
Q08257	QOR_HUMAN	-1.2893	-1.63281	0.343512	0.284245
Q15691	MARE1_HUMAN	-3.4304	-3.81383	0.383425	0.741977
P24539	AT5F1_HUMAN	-1.83388	-3.05356	1.21968	0.120598
P49589	SYCC_HUMAN	-3.70994	-5.24016	1.53022	0.153466
Q15436	SC23A_HUMAN	-3.86775	-4.94712	1.07936	0.0127098
Q9Y265	RUVB1_HUMAN	-2.62679	-2.23524	-0.391543	0.332669
Q15459	SF3A1_HUMAN	-3.37389	-3.77861	0.404726	0.645411
Q9UNM6	PSD13_HUMAN	-3.36237	-4.14777	0.785399	0.247092
O75306	NDUS2_HUMAN	-2.98881	-3.80119	0.812383	0.32811
P30622	CLIP1_HUMAN	-5.39148	-6.42331	1.03183	0.242042
Q8IX01	SUGP2_HUMAN	-5.26187	-6.19439	0.93252	0.478842
O75112	LDB3_HUMAN	-8.93916	-5.9211	-3.01806	0.0332912
P07196	NFL_HUMAN	-7.01905	-7.4049	0.385851	0.835408
A6NHQ2	FBLL1_HUMAN	-4.07072	-4.94607	0.875351	0.463047
Q9BXN1	ASPN_HUMAN	-5.30724	-3.13561	-2.17163	0.0658013
P54317	LIPR2_HUMAN	-3.60609	-7.3955	3.78941	0.263161
P31948	STIP1_HUMAN	-2.67825	-3.7661	1.08785	0.126766
Q15293	RCN1_HUMAN	-4.45118	-4.2413	-0.209881	0.830207
P56199	ITA1_HUMAN	-3.16351	-2.05595	-1.10756	0.0108529
Q02818	NUCB1_HUMAN	-4.07552	-3.22967	-0.845847	0.249582
P23786	CPT2_HUMAN	-3.65048	-5.47659	1.82612	0.0637997
O43795	MYO1B_HUMAN	-4.27826	-5.70276	1.4245	0.161154
P09210	GSTA2_HUMAN	-2.24002	-3.50452	1.2645	0.680537
Q9C0H9	SRCN1_HUMAN	-5.96654	-6.21263	0.246096	0.824269
P01834	IGKC_HUMAN	-3.86666	-3.17785	-0.688805	0.312936
P05556	ITB1_HUMAN	-3.13885	-1.63999	-1.49886	0.0209556
P62195	PRS8_HUMAN	-3.41703	-4.40241	0.985377	0.269039
Q15008	PSMD6_HUMAN	-3.3577	-4.35671	0.999015	0.099691
P30876	RPB2_HUMAN	-5.2997	-5.07248	-0.227216	0.786021
P08217	CEL2A_HUMAN	-1.82063	-4.43713	2.6165	0.21158
P00505	AATM_HUMAN	-0.467915	-1.56525	1.09733	0.0839171
P05387	RLA2_HUMAN	-2.15085	-3.61382	1.46297	0.0586817
Q8TEM1	PO210_HUMAN	-4.59557	-4.66236	0.0667868	0.93601
O43776	SYNC_HUMAN	-2.38349	-3.62522	1.24173	0.0867203
Q9NQG5	RPR1B_HUMAN	-4.55089	-2.72114	-1.82975	0.057213
Q08380	LG3BP_HUMAN	-4.18883	-3.27409	-0.914733	0.565296
O00445	SYT5_HUMAN	-5.65316	-6.175	0.521836	0.690234
Q92598	HS105_HUMAN	-3.22194	-4.39002	1.16808	0.175486
Q9UHL4	DPP2_HUMAN	-3.78036	-6.60384	2.82348	0.133292
P30084	ECHM_HUMAN	-2.08818	-4.4619	2.37371	0.113904
Q6P996	PDXD1_HUMAN	-3.98308	-6.21888	2.23579	0.0100137
Q92621	NU205_HUMAN	-4.7571	-5.91993	1.16284	0.270982
O95870	ABHGA_HUMAN	-3.5349	-2.38995	-1.14495	0.0319197
P84085	ARF5_HUMAN	-5.7071	-5.89315	0.186048	0.794333
P17538	CTRB1_HUMAN	-4.11857	-8.23681	4.11824	0.154393
P16157	ANK1_HUMAN	-6.08479	-6.08149	-0.00329601	0.996043
Q92599	SEPT8_HUMAN	-4.52698	-4.19517	-0.331806	0.604175
Q14126	DSG2_HUMAN	-4.80065	-6.08141	1.28076	0.14139
P06702	S10A9_HUMAN	-5.12345	-3.62144	-1.50201	0.340825
P11310	ACADM_HUMAN	-2.86398	-4.48862	1.62464	0.0801352
Q8WXH0	SYNE2_HUMAN	-4.79421	-5.22309	0.428881	0.649833
B5ME19	EIFCL_HUMAN	-3.27204	-4.29447	1.02243	0.140187
Q8N1F7	NUP93_HUMAN	-2.85128	-3.90722	1.05593	0.110816
Q16181	SEPT7_HUMAN	-3.64573	-3.35645	-0.289285	0.492138
P20618	PSB1_HUMAN	-2.10027	-1.95043	-0.149841	0.690996
P13646	K1C13_HUMAN	-3.4221	-5.11982	1.69772	0.0362882
P28482	MK01_HUMAN	-1.88196	-2.67982	0.797856	0.616568
Q07866	KLC1_HUMAN	-4.04468	-3.8923	-0.152383	0.8235
P61106	RAB14_HUMAN	-2.76967	-3.27966	0.509994	0.515344
P60891	PRPS1_HUMAN	-2.33352	-3.00102	0.667493	0.493623
Q9H0B6	KLC2_HUMAN	-5.55664	-6.56868	1.01204	0.281127
P00488	F13A_HUMAN	-4.03048	-4.45963	0.429141	0.681294
P12532	KCRU_HUMAN	-3.48043	-4.23046	0.750026	0.613352
P12081	HARS1_HUMAN	-2.24953	-3.25942	1.00989	0.133521
Q8IUE6	H2A2B_HUMAN	-2.80133	-3.09821	0.296884	0.741707
P54727	RD23B_HUMAN	-2.98627	-3.5106	0.524333	0.515877
P43686	PRS6B_HUMAN	-3.2905	-4.39429	1.1038	0.149858
Q06124	PTN11_HUMAN	-3.23271	-2.54907	-0.683638	0.415708
Q15717	ELAV1_HUMAN	-2.61562	-3.38879	0.77316	0.411437
Q7L2E3	DHX30_HUMAN	-4.97412	-5.8472	0.87308	0.434069
O14744	ANM5_HUMAN	-2.41837	-3.87353	1.45516	0.0685612
Q9Y4P3	TBL2_HUMAN	-3.44776	-6.55679	3.10903	0.0297266
Q9H9B4	SFXN1_HUMAN	-2.56403	-1.70907	-0.854961	0.352471
Q9H0U4	RAB1B_HUMAN	-5.85025	-7.36411	1.51386	0.0404332
Q96HE7	ERO1A_HUMAN	-2.71817	-4.28638	1.56821	0.210465
P32119	PRDX2_HUMAN	0.246715	-0.401596	0.648311	0.278888
P01876	IGHA1_HUMAN	-0.851803	0.421622	-1.27342	0.263914
Q86UE4	LYRIC_HUMAN	-3.7108	-4.8676	1.1568	0.114532
O60292	SI1L3_HUMAN	-5.56696	-5.31433	-0.252628	0.815288
Q14839	CHD4_HUMAN	-4.77904	-5.50825	0.729206	0.475821
O75110	ATP9A_HUMAN	-4.85769	-5.74242	0.884725	0.481457
Q9BZZ5	API5_HUMAN	-3.75942	-4.57245	0.813039	0.413199
Q7L099	RUFY3_HUMAN	-4.71921	-4.13455	-0.584663	0.664188
P46777	RL5_HUMAN	-1.8172	-3.7851	1.9679	0.0454571
Q9Y2Q3	GSTK1_HUMAN	-3.16003	-4.15317	0.993144	0.23464
Q9BWM7	SFXN3_HUMAN	-2.33866	-0.926975	-1.41168	0.0886214
Q16851	UGPA_HUMAN	-2.25666	-2.24356	-0.013099	0.952951
O95202	LETM1_HUMAN	-3.2791	-3.0099	-0.2692	0.612889
Q6GPI1	CTRB2_HUMAN	-14.7497	-20.0681	5.31842	0.141438
P10636	TAU_HUMAN	-4.57651	-5.92663	1.35012	0.462464
P01871	IGHM_HUMAN	-6.54253	-5.97978	-0.562754	0.520115
P46781	RS9_HUMAN	-0.465056	-2.28875	1.8237	0.0426445
A5YKK6	CNOT1_HUMAN	-3.15729	-4.43836	1.28107	0.179811
P28161	GSTM2_HUMAN	-4.89243	-4.64686	-0.24557	0.710975
Q9NTI5	PDS5B_HUMAN	-5.96056	-5.44091	-0.519645	0.642064
P62333	PRS10_HUMAN	-3.49014	-4.88038	1.39024	0.167728
Q96IU4	ABHEB_HUMAN	-2.84409	-3.62705	0.782959	0.529214
Q4V328	GRAP1_HUMAN	-5.10411	-5.71613	0.612016	0.26233
Q9BYX7	ACTBM_HUMAN	-2.7749	-1.71006	-1.06484	0.0169936
P01892	HLAA_HUMAN	-5.4284	-4.09692	-1.33148	0.309387
P48147	PPCE_HUMAN	-4.23681	-5.02713	0.79032	0.070043
Q9H3U1	UN45A_HUMAN	-4.82481	-5.01762	0.192815	0.661348
P31153	METK2_HUMAN	-2.70052	-3.61772	0.917206	0.12762
Q04917	1433F_HUMAN	-0.243877	0.819048	-1.06292	0.09152
O14558	HSPB6_HUMAN	-6.47302	-2.92052	-3.5525	0.049683
P22676	CALB2_HUMAN	-5.87176	-5.50048	-0.371281	0.871343
Q14BN4	SLMAP_HUMAN	-4.63734	-3.60829	-1.02904	0.203063
P05166	PCCB_HUMAN	-3.69652	-5.26663	1.57011	0.0214479
P0DOX6	IGM_HUMAN	-2.78884	-2.27027	-0.518568	0.413207
Q9BUQ8	DDX23_HUMAN	-3.58608	-4.20432	0.618237	0.472275
O60256	KPRB_HUMAN	-3.46486	-3.4927	0.0278383	0.969548
P43304	GPDM_HUMAN	-4.46663	-4.98937	0.522738	0.569204
P60880	SNP25_HUMAN	-4.10197	-5.47312	1.37116	0.343639
Q96AE4	FUBP1_HUMAN	-3.45493	-4.30395	0.849011	0.198069
P12268	IMDH2_HUMAN	-4.86188	-5.99237	1.1305	0.315823
P52565	GDIR1_HUMAN	-1.64475	-2.14125	0.496502	0.128148
O00203	AP3B1_HUMAN	-4.3117	-5.19438	0.882674	0.0853125
P31942	HNRH3_HUMAN	-3.85917	-3.66193	-0.197238	0.811635
Q14166	TTL12_HUMAN	-5.07091	-4.85545	-0.215456	0.769639
Q16658	FSCN1_HUMAN	-4.14631	-3.74033	-0.405977	0.559273
Q9Y3F4	STRAP_HUMAN	-3.74682	-4.18324	0.436412	0.478011
O14773	TPP1_HUMAN	-2.68691	-3.14361	0.456697	0.701855
P09429	HMGB1_HUMAN	-2.90578	-3.54508	0.639302	0.530542
P26196	DDX6_HUMAN	-4.01635	-3.95622	-0.0601295	0.93359
P23368	MAOM_HUMAN	-3.54747	-4.09201	0.544546	0.617577
Q9HC84	MUC5B_HUMAN	-8.12717	-6.39957	-1.7276	0.33315
Q8NEU8	DP13B_HUMAN	-5.51624	-6.27468	0.758441	0.452839
Q07157	ZO1_HUMAN	-1.99987	-4.64429	2.64442	0.0494128
P30043	BLVRB_HUMAN	-2.46463	-3.17492	0.710292	0.0416879
P55795	HNRH2_HUMAN	-5.55129	-6.36085	0.809557	0.417408
Q31612	HLAB_HUMAN	-6.19057	-5.25719	-0.933381	0.392528
P05388	RLA0_HUMAN	-1.56967	-3.40627	1.83661	0.0338847
P11413	G6PD_HUMAN	-3.68437	-4.10588	0.421511	0.429606
O43175	SERA_HUMAN	-3.38399	-5.29868	1.91469	0.253245
O75592	MYCB2_HUMAN	-5.21073	-5.74473	0.53399	0.594519
Q07000	HLAC_HUMAN	-7.88649	-7.29743	-0.589052	0.664575
O14818	PSA7_HUMAN	-2.00341	-3.03552	1.03211	0.112968
Q05329	DCE2_HUMAN	-5.50198	-5.39637	-0.105613	0.91939
P02790	HEMO_HUMAN	-3.22899	-2.5376	-0.691391	0.283518
Q9UGT4	SUSD2_HUMAN	-8.27678	-6.57525	-1.70154	0.367718
O14617	AP3D1_HUMAN	-2.32833	-2.55551	0.227184	0.597368
Q16623	STX1A_HUMAN	-5.96599	-5.3793	-0.586686	0.661488
Q96FW1	OTUB1_HUMAN	-2.86787	-3.33603	0.468161	0.25875
P16435	NCPR_HUMAN	-3.9858	-4.11316	0.127355	0.877145
P05155	IC1_HUMAN	-3.65706	-3.45897	-0.198092	0.746658
Q15365	PCBP1_HUMAN	-1.42573	-2.22195	0.796219	0.0896342
P53041	PPP5_HUMAN	-5.85098	-6.25051	0.399526	0.706009
P68400	CSK21_HUMAN	-4.60374	-5.26289	0.659147	0.450374
P62826	RAN_HUMAN	-1.38383	-1.98613	0.602308	0.43835
P53367	ARFP1_HUMAN	-4.03504	-4.53114	0.496098	0.566006
Q96A08	H2B1A_HUMAN	-5.38713	-6.58584	1.19871	0.245582
Q9NYF8	BCLF1_HUMAN	-5.01646	-4.22988	-0.786583	0.24565
O75830	SPI2_HUMAN	-5.35535	-7.24499	1.88963	0.309404
Q9Y285	SYFA_HUMAN	-3.16657	-4.63897	1.47239	0.148753
P25311	ZA2G_HUMAN	-4.02403	-4.01158	-0.0124495	0.991623
P09455	RET1_HUMAN	-3.26294	-5.70148	2.43854	0.134602
Q8TD19	NEK9_HUMAN	-4.86746	-4.86056	-0.00690395	0.993269
P07686	HEXB_HUMAN	-4.05709	-4.90286	0.845772	0.458539
P62263	RS14_HUMAN	-1.30965	-3.22826	1.91861	0.0385639
P61160	ARP2_HUMAN	-2.78596	-2.95026	0.164298	0.557816
P49755	TMEDA_HUMAN	-1.45071	-3.37128	1.92057	0.032816
Q9NTJ5	SAC1_HUMAN	-3.47338	-5.04931	1.57594	0.122233
Q709C8	VP13C_HUMAN	-5.87208	-6.0357	0.163619	0.828605
Q9NVI7	ATD3A_HUMAN	-3.91305	-4.34518	0.432133	0.452328
P62191	PRS4_HUMAN	-3.82963	-4.74797	0.918339	0.178486
Q9UGP8	SEC63_HUMAN	-4.292	-5.95432	1.66232	0.0188048
P69891	HBG1_HUMAN	-2.93946	-3.31586	0.376405	0.621485
P19971	TYPH_HUMAN	-7.04708	-5.81551	-1.23157	0.237926
P35611	ADDA_HUMAN	-3.26167	-4.49892	1.23726	0.217494
P13521	SCG2_HUMAN	-6.07184	-3.75563	-2.31621	0.166643
P48047	ATPO_HUMAN	-1.2732	-2.12814	0.85494	0.218817
P78417	GSTO1_HUMAN	-2.26106	-1.50331	-0.757747	0.272696
P00918	CAH2_HUMAN	-2.38468	-4.86676	2.48208	0.000538065
Q15005	SPCS2_HUMAN	-3.11386	-5.26795	2.15409	0.0418462
Q12765	SCRN1_HUMAN	-3.6316	-4.01768	0.386077	0.628131
P22087	FBRL_HUMAN	-4.24416	-5.83834	1.59417	0.182937
Q31610	HLAB_HUMAN	-3.4313	-2.36443	-1.06687	0.274152
P09622	DLDH_HUMAN	-1.60082	-2.80558	1.20476	0.141967
P02748	CO9_HUMAN	-3.86023	-4.34062	0.480383	0.613458
P22059	OSBP1_HUMAN	-4.4631	-5.68629	1.22319	0.109128
P14923	PLAK_HUMAN	-3.71633	-5.29099	1.57465	0.240065
A0A0B4J2D5	GAL3B_HUMAN	-2.90587	-4.31786	1.41199	0.118462
Q16698	DECR_HUMAN	-2.02732	-2.40505	0.377724	0.365571
P04899	GNAI2_HUMAN	-4.06828	-3.10364	-0.964643	0.0895077
Q7Z2W4	ZCCHV_HUMAN	-5.3802	-5.05674	-0.323463	0.429766
P05546	HEP2_HUMAN	-4.22665	-4.08526	-0.141391	0.844622
P16188	HLAA_HUMAN	-14.2577	-7.15935	-7.0984	0.0837127
Q9P0L0	VAPA_HUMAN	-3.62903	-4.24232	0.613285	0.448992
P98088	MUC5A_HUMAN	-7.90616	-6.0016	-1.90456	0.136646
Q93008	USP9X_HUMAN	-4.27769	-4.22319	-0.0544973	0.939197
Q9NY33	DPP3_HUMAN	-3.9486	-5.09639	1.14779	0.00111826
P29144	TPP2_HUMAN	-4.73645	-4.45961	-0.276845	0.741168
P54578	UBP14_HUMAN	-3.04902	-3.28015	0.231132	0.718131
Q13620	CUL4B_HUMAN	-4.68829	-5.9742	1.28591	0.119592
O43488	ARK72_HUMAN	-2.13362	-2.27101	0.13739	0.71396
P12236	ADT3_HUMAN	-3.39011	-4.85099	1.46088	0.101218
Q00325	S25A3_HUMAN	-0.492344	-1.73118	1.23883	0.103141
P30040	ERP29_HUMAN	-1.8448	-3.34315	1.49836	0.23673
O60664	PLIN3_HUMAN	-5.13052	-4.64783	-0.482686	0.230495
P17301	ITA2_HUMAN	-6.28814	-5.78881	-0.499333	0.696798
Q53EL6	PDCD4_HUMAN	-3.15541	-4.20753	1.05212	0.223364
O76094	SRP72_HUMAN	-2.30309	-3.49996	1.19686	0.150777
Q6NVY1	HIBCH_HUMAN	-3.61453	-5.41921	1.80468	0.160657
O75891	AL1L1_HUMAN	-14.3965	-16.0999	1.70345	0.69884
O00410	IPO5_HUMAN	-3.15594	-3.40873	0.25279	0.626667
P26440	IVD_HUMAN	-2.72615	-3.63082	0.904671	0.157199
P50213	IDH3A_HUMAN	-1.94459	-3.0548	1.11021	0.265736
P21695	GPDA_HUMAN	-4.69239	-4.79746	0.105076	0.932165
P32322	P5CR1_HUMAN	-5.46166	-8.87186	3.4102	0.00891261
Q9UKV3	ACINU_HUMAN	-5.01288	-5.92207	0.909191	0.492996
Q96E39	RMXL1_HUMAN	-8.72753	-9.194	0.466465	0.236323
P61011	SRP54_HUMAN	-3.43792	-5.53999	2.10207	0.0316226
P62820	RAB1A_HUMAN	-0.568357	-1.4926	0.924242	0.115202
Q3LXA3	TKFC_HUMAN	-3.90138	-4.58083	0.679453	0.164537
Q08945	SSRP1_HUMAN	-4.14002	-4.27428	0.134252	0.881825
Q13363	CTBP1_HUMAN	-2.88308	-3.60806	0.724976	0.433195
Q86YZ3	HORN_HUMAN	-5.89309	-5.051	-0.842082	0.248339
Q15907	RB11B_HUMAN	-1.82251	-2.1414	0.318898	0.376609
O75396	SC22B_HUMAN	-1.84843	-3.35474	1.50631	0.0517138
Q9UNZ2	NSF1C_HUMAN	-2.51935	-2.49457	-0.0247848	0.96277
P31937	3HIDH_HUMAN	-3.46292	-5.43729	1.97437	0.0697514
Q8IW45	NNRD_HUMAN	-4.14397	-4.37296	0.228983	0.63607
P47755	CAZA2_HUMAN	-3.21444	-3.12702	-0.0874222	0.807522
P00492	HPRT_HUMAN	-2.4607	-3.92821	1.46751	0.0721019
P09327	VILI_HUMAN	-3.98834	-5.55584	1.5675	0.18108
P51148	RAB5C_HUMAN	-2.40214	-2.65378	0.25164	0.611322
P78344	IF4G2_HUMAN	-4.4023	-3.88234	-0.519966	0.0436144
P10644	KAP0_HUMAN	-4.99109	-5.32323	0.332139	0.546457
O95336	6PGL_HUMAN	-3.0364	-3.57004	0.533639	0.308145
P29992	GNA11_HUMAN	-4.72115	-3.95866	-0.762492	0.318512
P42330	AK1C3_HUMAN	-3.78163	-5.26102	1.47939	0.182061
P02765	FETUA_HUMAN	-4.10936	-3.7242	-0.385164	0.630457
Q08379	GOGA2_HUMAN	-4.9534	-6.13396	1.18055	0.166537
P18621	RL17_HUMAN	-2.81783	-4.8389	2.02107	0.0176351
Q9P2B2	FPRP_HUMAN	-4.49081	-4.77246	0.281643	0.760187
P51114	FXR1_HUMAN	-5.71981	-4.41396	-1.30585	0.0277908
Q16836	HCDH_HUMAN	-2.74097	-5.35998	2.61901	0.102321
P00326	ADH1G_HUMAN	-7.99484	-9.17037	1.17553	0.261712
Q99497	PARK7_HUMAN	-1.31888	-1.6371	0.318215	0.412455
Q9UJ70	NAGK_HUMAN	-2.96913	-3.4555	0.48637	0.229238
Q8NBJ7	SUMF2_HUMAN	-5.29979	-5.83278	0.532993	0.72118
Q86YB8	ERO1B_HUMAN	-5.20423	-6.78671	1.58248	0.474804
Q5JTV8	TOIP1_HUMAN	-4.85423	-4.6386	-0.215624	0.676929
Q96G03	PGM2_HUMAN	-1.66674	-0.126003	-1.54074	0.0413367
P12830	CADH1_HUMAN	-4.44956	-5.82427	1.37471	0.113844
Q96AG4	LRC59_HUMAN	-2.06866	-3.07693	1.00827	0.190599
P63027	VAMP2_HUMAN	-3.30352	-3.26589	-0.0376398	0.96404
Q66K74	MAP1S_HUMAN	-5.06289	-5.44382	0.380931	0.653948
P61201	CSN2_HUMAN	-4.39278	-5.68097	1.28819	0.311978
P08243	ASNS_HUMAN	-3.43452	-6.18486	2.75034	0.00285845
O95394	AGM1_HUMAN	-2.3333	-3.09371	0.760412	0.105257
O00303	EIF3F_HUMAN	-3.43863	-4.93022	1.49159	0.1231
Q86UW7	CAPS2_HUMAN	-7.86714	-8.18711	0.319972	0.288698
P07205	PGK2_HUMAN	-5.91737	-6.19727	0.279898	0.782152
Q15631	TSN_HUMAN	-3.68291	-4.63986	0.956954	0.154798
P13716	HEM2_HUMAN	-3.69147	-4.81702	1.12554	0.0523694
O95678	K2C75_HUMAN	-6.2771	-7.16292	0.885814	0.0136338
P30085	KCY_HUMAN	-3.50293	-4.68042	1.1775	0.134247
Q00577	PURA_HUMAN	-1.99058	-2.54812	0.557537	0.295401
P80303	NUCB2_HUMAN	-3.3395	-5.2336	1.89409	0.0832118
P53992	SC24C_HUMAN	-3.26489	-4.99863	1.73374	0.0635828
Q9UBQ7	GRHPR_HUMAN	-3.21079	-3.78538	0.574589	0.200952
Q9Y6C9	MTCH2_HUMAN	-3.92621	-5.1341	1.20789	0.12499
O94905	ERLN2_HUMAN	-3.11599	-5.04967	1.93368	0.0245651
Q9H4G0	E41L1_HUMAN	-5.46536	-4.79874	-0.666624	0.157267
P40123	CAP2_HUMAN	-7.63592	-5.75388	-1.88204	0.158849
Q9HC38	GLOD4_HUMAN	-2.72881	-3.63493	0.906124	0.156574
Q9H0D6	XRN2_HUMAN	-3.2782	-4.92578	1.64759	0.0442487
P46977	STT3A_HUMAN	-1.4021	-3.38817	1.98607	0.034189
Q7Z4W1	DCXR_HUMAN	-2.9888	-3.97018	0.981379	0.0232813
P20073	ANXA7_HUMAN	-2.8647	-2.72324	-0.141459	0.822464
P62906	RL10A_HUMAN	-1.86111	-4.11155	2.25044	0.0231606
P11908	PRPS2_HUMAN	-7.39974	-8.67082	1.27108	0.166946
Q9UHX1	PUF60_HUMAN	-4.35248	-5.12892	0.776436	0.401228
P13807	GYS1_HUMAN	-5.02617	-5.83426	0.808091	0.421482
O75828	CBR3_HUMAN	-8.19723	-6.806	-1.39123	0.1126
Q8WXF1	PSPC1_HUMAN	-4.31297	-4.41053	0.0975645	0.92774
Q6P1N0	C2D1A_HUMAN	-4.26999	-5.29911	1.02911	0.0496395
P15880	RS2_HUMAN	-1.76836	-3.91635	2.14799	0.0470828
Q13347	EIF3I_HUMAN	-3.69814	-4.7131	1.01496	0.307489
P17480	UBF1_HUMAN	-4.5691	-5.90345	1.33434	0.230404
Q9UIJ7	KAD3_HUMAN	-2.53594	-4.08006	1.54412	0.120919
P00167	CYB5_HUMAN	-4.37347	-5.402	1.02853	0.444173
P51610	HCFC1_HUMAN	-5.198	-4.57298	-0.625019	0.42211
Q96A33	CCD47_HUMAN	-2.7403	-4.95248	2.21218	0.0651988
P20774	MIME_HUMAN	-4.6906	-2.26358	-2.42702	0.0969181
P54819	KAD2_HUMAN	-3.00524	-4.60355	1.5983	0.0184541
Q9UKM9	RALY_HUMAN	-2.71804	-3.54899	0.830942	0.174499
Q5JRA6	TGO1_HUMAN	-4.69925	-6.09639	1.39714	0.150771
P52306	GDS1_HUMAN	-4.79709	-5.45273	0.655646	0.310753
P46783	RS10_HUMAN	-2.86539	-4.14161	1.27622	0.0925381
Q13554	KCC2B_HUMAN	-5.21606	-5.04198	-0.174074	0.877147
P61619	S61A1_HUMAN	-2.79498	-5.75967	2.96469	0.0184686
P21912	SDHB_HUMAN	-2.73367	-4.09846	1.36479	0.0604036
Q12864	CAD17_HUMAN	-7.33064	-7.79634	0.465698	0.736071
Q9Y6R1	S4A4_HUMAN	-3.84801	-4.90387	1.05586	0.239817
Q96GD0	PLPP_HUMAN	-4.87018	-4.84658	-0.0236019	0.978593
Q9H115	SNAB_HUMAN	-5.3202	-6.20202	0.881824	0.433188
Q9Y512	SAM50_HUMAN	-2.96435	-3.25745	0.293095	0.414242
Q9NQW7	XPP1_HUMAN	-3.51845	-5.63307	2.11463	0.0119372
Q9H553	ALG2_HUMAN	-4.40166	-5.85716	1.45551	0.28729
Q9NZ01	TECR_HUMAN	-2.79913	-3.62171	0.822581	0.303704
P30499	HLAC_HUMAN	-17.9059	-17.497	-0.408872	0.906133
P00568	KAD1_HUMAN	-2.80337	-2.33554	-0.467829	0.181915
P12235	ADT1_HUMAN	-3.49736	-4.20316	0.705801	0.571459
P09543	CN37_HUMAN	-3.72538	-4.48189	0.756507	0.296903
Q01814	AT2B2_HUMAN	-15.0471	-15.5393	0.492106	0.909445
Q66K14	TBC9B_HUMAN	-5.73056	-6.13085	0.400292	0.592262
P61163	ACTZ_HUMAN	-3.1748	-3.64408	0.469283	0.495929
Q8TDL5	BPIB1_HUMAN	-6.48213	-5.12172	-1.3604	0.342832
Q01484	ANK2_HUMAN	-5.89328	-5.98881	0.0955323	0.907496
P46379	BAG6_HUMAN	-5.26134	-5.68559	0.424252	0.570862
Q9UNF0	PACN2_HUMAN	-2.54163	-2.98478	0.443143	0.138478
O60361	NDK8_HUMAN	-7.58883	-20.0681	12.4793	2.35311e-10
Q969G5	CAVN3_HUMAN	-6.33863	-3.95118	-2.38746	0.103835
Q9ULA0	DNPEP_HUMAN	-2.47057	-3.02192	0.551353	0.362717
P08559	ODPA_HUMAN	-2.74718	-3.02762	0.280441	0.291873
Q99873	ANM1_HUMAN	-4.69861	-5.73327	1.03466	0.478801
P17931	LEG3_HUMAN	-3.47184	-3.82622	0.35438	0.682365
Q12904	AIMP1_HUMAN	-3.62795	-5.20785	1.5799	0.0924817
P05164	PERM_HUMAN	-8.7145	-5.5692	-3.1453	0.077805
P25786	PSA1_HUMAN	-1.9736	-2.83055	0.856948	0.097873
P30044	PRDX5_HUMAN	-1.2616	-2.3854	1.12379	0.0556963
Q16762	THTR_HUMAN	-4.50498	-7.12503	2.62005	0.0541806
P30533	AMRP_HUMAN	-5.14759	-5.15372	0.00612994	0.997072
Q9Y2A7	NCKP1_HUMAN	-4.43007	-5.22829	0.798223	0.226891
P04004	VTNC_HUMAN	-2.71023	-1.32064	-1.3896	0.0796333
Q6NUQ4	TM214_HUMAN	-5.88811	-7.04536	1.15725	0.246384
Q9UBC2	EP15R_HUMAN	-4.92594	-5.58934	0.663402	0.419256
P69892	HBG2_HUMAN	-20.0681	-20.0681	0	#DIV/0!
Q16134	ETFD_HUMAN	-3.24646	-4.81039	1.56393	0.220795
O94760	DDAH1_HUMAN	-3.63383	-4.89057	1.25675	0.0459679
P68431	H31_HUMAN	2.82018	2.29527	0.524903	0.534173
Q9NTZ6	RBM12_HUMAN	-4.01356	-4.41524	0.401681	0.623504
Q9BWS9	CHID1_HUMAN	-4.82532	-5.14972	0.324406	0.799987
P17600	SYN1_HUMAN	-5.3808	-6.35153	0.970725	0.231688
Q9NR45	SIAS_HUMAN	-2.83458	-2.14294	-0.691637	0.48561
P02794	FRIH_HUMAN	-2.36542	-2.15086	-0.21456	0.741472
Q684P5	RPGP2_HUMAN	-4.72157	-4.86218	0.140615	0.853632
O43399	TPD54_HUMAN	-3.43668	-3.41368	-0.0229977	0.950427
Q8N766	EMC1_HUMAN	-3.84594	-5.57417	1.72822	0.065827
P63151	2ABA_HUMAN	-3.37663	-4.45893	1.0823	0.0849012
O60704	TPST2_HUMAN	-5.74251	-6.31213	0.569617	0.660867
Q9Y224	RTRAF_HUMAN	-3.3864	-4.44428	1.05788	0.25796
P62241	RS8_HUMAN	-2.28776	-3.74605	1.45829	0.0835269
O00408	PDE2A_HUMAN	-6.28229	-7.46735	1.18506	0.307177
Q13409	DC1I2_HUMAN	-4.10818	-3.99437	-0.113808	0.773686
P45880	VDAC2_HUMAN	-2.04954	-3.23876	1.18922	0.212231
Q99895	CTRC_HUMAN	-4.0496	-6.48974	2.44014	0.317539
Q9Y5B9	SP16H_HUMAN	-4.92901	-5.15791	0.228896	0.799041
P63244	RACK1_HUMAN	-0.880526	-2.14274	1.26221	0.0670616
Q9UHQ9	NB5R1_HUMAN	-3.09696	-2.99022	-0.106736	0.842037
O15382	BCAT2_HUMAN	-3.74831	-6.21637	2.46806	0.0321171
O75131	CPNE3_HUMAN	-2.79301	-3.6505	0.857488	0.171792
O00154	BACH_HUMAN	-5.54506	-5.26869	-0.276376	0.691085
Q9H3S7	PTN23_HUMAN	-2.27097	-2.42605	0.155075	0.715809
O75694	NU155_HUMAN	-5.16981	-6.34619	1.17638	0.328912
O43865	SAHH2_HUMAN	-5.70245	-6.14464	0.442187	0.519106
Q9NTK5	OLA1_HUMAN	-4.17228	-4.96486	0.792579	0.0626445
Q9Y277	VDAC3_HUMAN	-4.40121	-5.45311	1.0519	0.147328
O14579	COPE_HUMAN	-3.64108	-5.82957	2.18849	0.0425233
Q9BXP5	SRRT_HUMAN	-4.34238	-5.35222	1.00984	0.291441
Q15942	ZYX_HUMAN	-4.87082	-3.12859	-1.74223	0.085609
Q7Z2K6	ERMP1_HUMAN	-2.46064	-3.57785	1.11721	0.062868
Q00796	DHSO_HUMAN	-3.90819	-4.86405	0.955857	0.0700684
P48637	GSHB_HUMAN	-3.22342	-3.67589	0.452475	0.321171
Q96E17	RAB3C_HUMAN	-2.65569	-4.39323	1.73753	0.230933
Q96KR1	ZFR_HUMAN	-5.34197	-6.01233	0.670361	0.568464
P54289	CA2D1_HUMAN	-6.68685	-6.29165	-0.395208	0.59408
Q96HN2	SAHH3_HUMAN	-3.03449	-4.43846	1.40397	0.129746
Q02978	M2OM_HUMAN	-3.22539	-4.58231	1.35692	0.17875
Q9UJZ1	STML2_HUMAN	-3.33223	-5.78146	2.44923	0.165798
Q9UHB6	LIMA1_HUMAN	-4.74538	-5.05241	0.307027	0.660137
P05534	HLAA_HUMAN	-20.0681	-6.88146	-13.1867	2.32558e-08
P22061	PIMT_HUMAN	-4.35353	-3.81944	-0.534085	0.26891
Q2TAY7	SMU1_HUMAN	-4.62694	-5.04424	0.417302	0.511888
Q8NF91	SYNE1_HUMAN	-5.37342	-5.42304	0.0496288	0.910014
Q9NZN3	EHD3_HUMAN	-20.0681	-17.2956	-2.77254	0.346594
P36543	VATE1_HUMAN	-3.96098	-1.33494	-2.62604	0.0233896
Q9UBW8	CSN7A_HUMAN	-4.70592	-5.19356	0.487637	0.681653
Q9BQE5	APOL2_HUMAN	-6.7246	-7.3089	0.5843	0.803373
Q9NR46	SHLB2_HUMAN	-4.63444	-5.11136	0.476916	0.545307
P78559	MAP1A_HUMAN	-5.72025	-5.54731	-0.172945	0.851642
P62269	RS18_HUMAN	-1.31893	-3.19392	1.87499	0.0381047
Q13618	CUL3_HUMAN	-3.90185	-4.0674	0.165553	0.710215
P27361	MK03_HUMAN	-4.77107	-4.00832	-0.762751	0.217569
P29508	SPB3_HUMAN	-9.69017	-7.15548	-2.53469	0.0599762
P05162	LEG2_HUMAN	-6.1625	-8.34933	2.18683	0.170706
Q9Y673	ALG5_HUMAN	-4.01466	-5.69379	1.67913	0.179545
O15173	PGRC2_HUMAN	-2.91504	-3.79031	0.875274	0.336328
Q9Y6G9	DC1L1_HUMAN	-5.30863	-5.27986	-0.0287641	0.963171
Q9BS26	ERP44_HUMAN	-0.3998	-0.712872	0.313072	0.331414
Q01105	SET_HUMAN	-2.48402	-3.112	0.627974	0.525259
P49720	PSB3_HUMAN	-3.56219	-4.33196	0.769765	0.225357
Q9HCB6	SPON1_HUMAN	-7.11643	-6.08273	-1.03371	0.457567
Q15417	CNN3_HUMAN	-5.2518	-3.81939	-1.43241	0.152858
Q9BVK6	TMED9_HUMAN	-1.65972	-3.41758	1.75786	0.0153011
Q9UEY8	ADDG_HUMAN	-5.47247	-5.74369	0.271221	0.82098
Q9UMX0	UBQL1_HUMAN	-5.44331	-5.55764	0.11433	0.901484
O60832	DKC1_HUMAN	-3.46155	-4.47005	1.0085	0.128661
Q96CW1	AP2M1_HUMAN	-3.23965	-3.01834	-0.221305	0.606709
P08294	SODE_HUMAN	-5.25609	-4.18827	-1.06782	0.492088
Q15435	PP1R7_HUMAN	-3.75131	-4.04804	0.296729	0.25941
P42126	ECI1_HUMAN	-2.46996	-4.5685	2.09854	0.0978731
P25325	THTM_HUMAN	-4.99162	-6.17884	1.18722	0.264666
P46926	GNPI1_HUMAN	-5.2716	-4.62521	-0.646398	0.590099
P32969	RL9_HUMAN	-3.26983	-5.01609	1.74626	0.0454922
P0DOX2	IGA2_HUMAN	-5.92289	-5.03822	-0.884667	0.439987
P49821	NDUV1_HUMAN	-2.81383	-1.85446	-0.959371	0.295595
P01859	IGHG2_HUMAN	-1.23574	-0.630885	-0.604853	0.421647
O14841	OPLA_HUMAN	-6.61602	-8.34982	1.7338	0.0536152
Q15181	IPYR_HUMAN	-2.95735	-3.99907	1.04172	0.084847
P51570	GALK1_HUMAN	-4.07122	-5.23301	1.16179	0.129747
P23141	EST1_HUMAN	-7.06902	-6.53214	-0.53688	0.605552
Q9UL46	PSME2_HUMAN	-3.3955	-4.60415	1.20865	0.116555
P46063	RECQ1_HUMAN	-4.6396	-3.97636	-0.66324	0.259617
P47756	CAPZB_HUMAN	-3.0444	-2.92957	-0.114832	0.729734
Q9C0C2	TB182_HUMAN	-5.12081	-5.63585	0.515037	0.346938
P48506	GSH1_HUMAN	-3.94082	-5.29575	1.35493	0.0370714
Q9UBF2	COPG2_HUMAN	-5.47175	-6.65423	1.18247	0.372595
Q9Y696	CLIC4_HUMAN	-3.97372	-3.96691	-0.00681393	0.99134
P42285	MTREX_HUMAN	-5.33167	-6.63922	1.30755	0.308681
Q6DD88	ATLA3_HUMAN	-4.47357	-5.21278	0.739208	0.213261
P02511	CRYAB_HUMAN	-7.1238	-4.84425	-2.27955	0.070435
P62136	PP1A_HUMAN	-3.95029	-4.26237	0.312085	0.518922
P23528	COF1_HUMAN	-1.95721	-1.58584	-0.371371	0.288528
P52907	CAZA1_HUMAN	-5.56762	-5.43533	-0.13229	0.702905
P55209	NP1L1_HUMAN	-4.0267	-3.75148	-0.275222	0.771706
P63241	IF5A1_HUMAN	-2.46758	-3.86155	1.39397	0.049334
P61313	RL15_HUMAN	-1.86943	-3.32092	1.4515	0.0841417
P0DOY2	IGLC2_HUMAN	-3.11319	-1.83755	-1.27565	0.161242
P09619	PGFRB_HUMAN	-8.96695	-6.31186	-2.65509	0.0420712
O43237	DC1L2_HUMAN	-4.79623	-4.66709	-0.129147	0.797578
Q9UH99	SUN2_HUMAN	-6.52942	-6.29453	-0.234894	0.727277
P26368	U2AF2_HUMAN	-4.77227	-5.34775	0.575476	0.583643
P99999	CYC_HUMAN	-1.96738	-3.31933	1.35196	0.189357
A3KMH1	VWA8_HUMAN	-3.75898	-6.219	2.46002	0.0293754
P18583	SON_HUMAN	-3.54081	-4.47506	0.934252	0.211671
P50453	SPB9_HUMAN	-5.8772	-6.18498	0.307783	0.810682
P01860	IGHG3_HUMAN	-6.8054	-6.37439	-0.431012	0.442752
P42224	STAT1_HUMAN	-5.41217	-5.13577	-0.276405	0.646199
Q9P2M7	CING_HUMAN	-5.29331	-6.0486	0.755288	0.110757
Q14766	LTBP1_HUMAN	-3.80614	-3.20612	-0.600025	0.348658
P52209	6PGD_HUMAN	-2.33135	-2.08533	-0.24602	0.475551
P35813	PPM1A_HUMAN	-4.38307	-5.26848	0.885408	0.296112
Q96RP9	EFGM_HUMAN	-4.04923	-5.43357	1.38435	0.119272
P28370	SMCA1_HUMAN	-5.90907	-6.5174	0.608335	0.209511
Q9UKU9	ANGL2_HUMAN	-6.94492	-4.62628	-2.31864	0.0733399
Q92896	GSLG1_HUMAN	-3.62098	-3.45204	-0.168934	0.748908
O43294	TGFI1_HUMAN	-4.88589	-3.18426	-1.70163	0.0301038
P51572	BAP31_HUMAN	-2.00927	-3.31185	1.30258	0.154772
P01042	KNG1_HUMAN	-3.03093	-2.56744	-0.463488	0.539276
O15143	ARC1B_HUMAN	-4.61766	-4.71048	0.0928147	0.884001
P09936	UCHL1_HUMAN	-1.89106	-2.07518	0.184112	0.889267
Q9Y3A5	SBDS_HUMAN	-3.97468	-3.62559	-0.349092	0.262034
P23381	SYWC_HUMAN	-3.57085	-4.35482	0.783972	0.138324
P16219	ACADS_HUMAN	-3.40125	-5.77904	2.37779	0.174492
O95865	DDAH2_HUMAN	-4.02871	-3.47332	-0.555384	0.419405
Q9P2K5	MYEF2_HUMAN	-4.6483	-5.73329	1.085	0.500842
P29622	KAIN_HUMAN	-6.88934	-5.71899	-1.17035	0.208283
Q9UIA9	XPO7_HUMAN	-3.62125	-5.22587	1.60462	0.066556
Q9UM54	MYO6_HUMAN	-4.97856	-6.72677	1.74821	0.0629973
P34913	HYES_HUMAN	-4.42011	-6.64476	2.22465	0.250761
O43426	SYNJ1_HUMAN	-6.8308	-7.57008	0.739274	0.554506
Q13557	KCC2D_HUMAN	-4.68295	-4.77089	0.087937	0.904119
Q9UJU6	DBNL_HUMAN	-4.89384	-4.97639	0.082558	0.820517
P17980	PRS6A_HUMAN	-3.11994	-2.31999	-0.799956	0.102193
Q53GG5	PDLI3_HUMAN	-5.5015	-3.89463	-1.60687	0.134268
P61088	UBE2N_HUMAN	-2.20045	-2.49382	0.293372	0.346593
Q9UBX5	FBLN5_HUMAN	-6.24863	-3.68852	-2.56011	0.139205
Q96N67	DOCK7_HUMAN	-5.70792	-6.34139	0.633462	0.51955
Q0ZGT2	NEXN_HUMAN	-5.30444	-3.8898	-1.41464	0.119338
Q15120	PDK3_HUMAN	-3.64706	-4.56687	0.919809	0.40421
P04424	ARLY_HUMAN	-4.80711	-6.18273	1.37562	0.320207
Q9Y4H2	IRS2_HUMAN	-6.93711	-6.13722	-0.799888	0.273264
P11177	ODPB_HUMAN	-3.09677	-4.35432	1.25755	0.12024
P05455	LA_HUMAN	-3.17765	-4.78098	1.60332	0.130363
Q96SI9	STRBP_HUMAN	-7.96865	-8.48782	0.51917	0.460968
Q8WUY3	PRUN2_HUMAN	-7.31212	-7.40617	0.0940476	0.936309
P29120	NEC1_HUMAN	-4.94134	-6.31832	1.37699	0.432614
A0AVT1	UBA6_HUMAN	-5.43361	-5.96355	0.529935	0.505469
P50402	EMD_HUMAN	-5.00367	-5.21836	0.21469	0.726023
P04181	OAT_HUMAN	-4.43889	-5.31317	0.874281	0.392318
Q12792	TWF1_HUMAN	-4.20297	-4.25121	0.0482378	0.944631
P36507	MP2K2_HUMAN	-4.22957	-4.23864	0.00907527	0.989539
Q9Y2S2	CRYL1_HUMAN	-3.89598	-4.96914	1.07317	0.379386
Q13740	CD166_HUMAN	-5.58464	-6.21945	0.634814	0.678189
Q02750	MP2K1_HUMAN	-5.71278	-6.17763	0.464849	0.560895
Q1KMD3	HNRL2_HUMAN	-3.7678	-4.57543	0.807627	0.248749
P51531	SMCA2_HUMAN	-6.25533	-6.11283	-0.142502	0.816819
Q14151	SAFB2_HUMAN	-4.60435	-4.51816	-0.0861923	0.885511
Q5T4S7	UBR4_HUMAN	-3.09993	-2.03598	-1.06395	0.107677
Q9P035	HACD3_HUMAN	-3.24987	-4.58007	1.3302	0.335335
O60264	SMCA5_HUMAN	-5.16571	-6.031	0.865294	0.466359
Q9BZV1	UBXN6_HUMAN	-2.5528	-2.2193	-0.333506	0.800658
Q9ULV4	COR1C_HUMAN	-5.34376	-4.06029	-1.28347	0.292611
Q96F07	CYFP2_HUMAN	-5.61024	-4.85904	-0.751195	0.22274
Q9H2M9	RBGPR_HUMAN	-5.28904	-5.52628	0.237234	0.746751
P06865	HEXA_HUMAN	-4.94756	-4.76258	-0.184988	0.859154
Q8NE71	ABCF1_HUMAN	-3.97306	-5.39954	1.42648	0.0206315
P52943	CRIP2_HUMAN	-3.66728	-2.74465	-0.922627	0.296913
P51648	AL3A2_HUMAN	-3.5267	-4.50757	0.980872	0.136357
P60900	PSA6_HUMAN	-2.71251	-3.65406	0.941545	0.101297
P28289	TMOD1_HUMAN	-5.36254	-4.48557	-0.876971	0.173831
Q92932	PTPR2_HUMAN	-3.54267	-5.62088	2.07822	0.131142
Q13510	ASAH1_HUMAN	-3.4028	-3.50922	0.106421	0.900212
P61247	RS3A_HUMAN	-2.33376	-4.21595	1.88219	0.0325127
O14776	TCRG1_HUMAN	-4.38567	-5.2183	0.832634	0.356739
Q9BXW7	HDHD5_HUMAN	-4.56272	-6.73055	2.16783	0.0531371
Q14165	MLEC_HUMAN	-2.88132	-5.39722	2.5159	0.0140281
P62140	PP1B_HUMAN	-4.74651	-4.45642	-0.290091	0.35074
P62249	RS16_HUMAN	-1.56178	-3.32156	1.75978	0.044357
Q7Z434	MAVS_HUMAN	-4.3538	-5.79301	1.43921	0.0625607
Q15424	SAFB1_HUMAN	-7.12895	-7.18221	0.0532637	0.95524
P25788	PSA3_HUMAN	-2.96698	-3.97762	1.01065	0.0913967
Q13439	GOGA4_HUMAN	-5.84808	-5.69285	-0.155228	0.812761
Q9UI12	VATH_HUMAN	-4.92836	-5.57966	0.651305	0.564406
P01019	ANGT_HUMAN	-4.52954	-4.02778	-0.501763	0.634874
Q92538	GBF1_HUMAN	-4.74529	-7.0436	2.29831	0.0249654
O43301	HS12A_HUMAN	-6.82651	-6.12783	-0.698673	0.554226
Q9Y5P6	GMPPB_HUMAN	-3.64326	-4.45135	0.80809	0.253048
P20339	RAB5A_HUMAN	-5.46064	-5.76038	0.299746	0.654152
Q5VYK3	ECM29_HUMAN	-5.78692	-6.93225	1.14534	0.257455
O43684	BUB3_HUMAN	-4.19728	-5.07089	0.873614	0.32313
Q9Y4I1	MYO5A_HUMAN	-5.31906	-5.52969	0.210637	0.690051
Q99685	MGLL_HUMAN	-7.92079	-7.84772	-0.0730727	0.894137
O43719	HTSF1_HUMAN	-6.76631	-6.31489	-0.451422	0.725402
Q8N2K0	ABD12_HUMAN	-3.41075	-3.35241	-0.0583395	0.932444
Q14677	EPN4_HUMAN	-4.88562	-4.16657	-0.719054	0.148423
P04632	CPNS1_HUMAN	-3.56201	-4.14633	0.584319	0.200656
Q8WVM8	SCFD1_HUMAN	-4.28098	-5.69149	1.41051	0.150072
P48723	HSP13_HUMAN	-4.2974	-4.37537	0.0779732	0.891691
P47985	UCRI_HUMAN	-2.50743	-3.12283	0.615402	0.23955
P09382	LEG1_HUMAN	-3.48021	-2.24475	-1.23546	0.205327
P20336	RAB3A_HUMAN	-5.36456	-5.39774	0.033175	0.979203
P36542	ATPG_HUMAN	-1.93708	-3.09839	1.16131	0.176503
P51159	RB27A_HUMAN	-4.47732	-5.07624	0.598924	0.478751
Q6UWY5	OLFL1_HUMAN	-5.3835	-4.22341	-1.16009	0.156312
Q13425	SNTB2_HUMAN	-4.0209	-4.43945	0.418548	0.447606
O60271	JIP4_HUMAN	-4.716	-4.93051	0.214506	0.668514
Q9BXJ9	NAA15_HUMAN	-2.95229	-4.28365	1.33136	0.156572
P49418	AMPH_HUMAN	-7.68938	-8.38532	0.695934	0.631745
P51116	FXR2_HUMAN	-6.44568	-5.51899	-0.926688	0.349327
P61020	RAB5B_HUMAN	-6.04233	-6.26246	0.220136	0.672582
Q9UMS4	PRP19_HUMAN	-3.55288	-4.75469	1.20181	0.198008
Q14749	GNMT_HUMAN	-4.99821	-8.0225	3.02429	0.0628132
Q96DI7	SNR40_HUMAN	-6.0075	-7.12318	1.11567	0.341785
Q96GK7	FAH2A_HUMAN	-5.12608	-5.94971	0.82363	0.171149
O75923	DYSF_HUMAN	-6.89659	-5.90595	-0.990642	0.110952
Q07021	C1QBP_HUMAN	-4.54806	-5.01469	0.46663	0.656802
P13674	P4HA1_HUMAN	-6.37896	-6.82016	0.441204	0.603874
Q9NVS9	PNPO_HUMAN	-4.17332	-5.18226	1.00895	0.23752
O14531	DPYL4_HUMAN	-5.02997	-5.42082	0.390854	0.68033
P17655	CAN2_HUMAN	-3.69921	-3.56315	-0.136063	0.664187
Q6PCB0	VWA1_HUMAN	-5.11299	-4.21557	-0.897424	0.199634
Q8NE62	CHDH_HUMAN	-3.32695	-5.40624	2.07929	0.0210347
Q13555	KCC2G_HUMAN	-7.08934	-6.38868	-0.700656	0.103207
P48739	PIPNB_HUMAN	-5.00696	-5.32965	0.322683	0.62982
Q15366	PCBP2_HUMAN	-3.00383	-4.17371	1.16988	0.210406
P01833	PIGR_HUMAN	-8.77727	-5.84768	-2.92959	0.176825
Q6IC98	GRAM4_HUMAN	-4.04983	-7.0209	2.97107	0.0739753
P31323	KAP3_HUMAN	-5.52814	-5.66057	0.132424	0.845449
P50416	CPT1A_HUMAN	-4.29237	-6.36424	2.07187	0.000381614
Q9NUJ1	ABHDA_HUMAN	-4.14177	-4.69923	0.557464	0.411443
Q07075	AMPE_HUMAN	-5.45465	-5.70734	0.252683	0.707798
O95292	VAPB_HUMAN	-4.34269	-5.46045	1.11776	0.29666
Q96BM9	ARL8A_HUMAN	-5.07628	-5.23589	0.159611	0.631508
P11217	PYGM_HUMAN	-20.0681	-15.2615	-4.80659	0.141117
O75475	PSIP1_HUMAN	-4.21707	-5.06449	0.847428	0.425842
Q9UFN0	NPS3A_HUMAN	-4.28492	-4.91593	0.631012	0.488688
Q99747	SNAG_HUMAN	-4.87336	-3.8584	-1.01496	0.639954
Q9NZU5	LMCD1_HUMAN	-3.03311	-3.17491	0.141802	0.816048
P26232	CTNA2_HUMAN	-9.06173	-8.95199	-0.109738	0.844156
O94826	TOM70_HUMAN	-4.04293	-5.10964	1.06671	0.266182
Q12756	KIF1A_HUMAN	-6.34674	-6.09573	-0.251012	0.860394
Q8IZL8	PELP1_HUMAN	-4.36337	-4.66703	0.303658	0.730056
Q8NF37	PCAT1_HUMAN	-5.20224	-5.57894	0.376708	0.699612
Q14254	FLOT2_HUMAN	-4.73224	-4.97817	0.245931	0.683805
Q92734	TFG_HUMAN	-4.45814	-5.10743	0.649295	0.345467
Q7KZ85	SPT6H_HUMAN	-6.85878	-6.30222	-0.556566	0.536318
Q99829	CPNE1_HUMAN	-3.46193	-3.3752	-0.0867336	0.858681
P31146	COR1A_HUMAN	-5.08424	-4.51936	-0.564882	0.398538
Q9Y383	LC7L2_HUMAN	-3.27595	-3.06764	-0.208311	0.661678
Q13151	ROA0_HUMAN	-4.24182	-4.71282	0.470999	0.710498
Q6PKG0	LARP1_HUMAN	-4.3704	-4.07294	-0.297461	0.699613
Q14498	RBM39_HUMAN	-3.6086	-4.61935	1.01075	0.306398
P21291	CSRP1_HUMAN	-3.81582	-1.68051	-2.13531	0.085708
Q71UI9	H2AV_HUMAN	-2.68559	-2.86089	0.175294	0.859071
Q9UL25	RAB21_HUMAN	-4.68069	-5.41381	0.733116	0.376715
Q9Y263	PLAP_HUMAN	-5.75453	-5.91443	0.1599	0.826059
Q9H3N1	TMX1_HUMAN	-3.21031	-4.00675	0.796442	0.3802
Q92878	RAD50_HUMAN	-3.9128	-4.58166	0.668864	0.38006
Q53GQ0	DHB12_HUMAN	-2.90965	-4.26728	1.35763	0.0753568
P25787	PSA2_HUMAN	-4.32835	-5.34705	1.01869	0.135096
P52597	HNRPF_HUMAN	-4.76884	-5.75252	0.983675	0.282778
P10155	RO60_HUMAN	-4.91205	-5.32439	0.412343	0.301638
P30711	GSTT1_HUMAN	-13.9298	-7.21055	-6.71924	0.12921
O43615	TIM44_HUMAN	-3.47775	-6.07444	2.59669	0.0317647
Q9P2R3	ANFY1_HUMAN	-5.53597	-6.02904	0.493069	0.616922
O95487	SC24B_HUMAN	-5.75273	-6.96712	1.21438	0.476162
P61221	ABCE1_HUMAN	-3.91512	-5.56855	1.65343	0.024757
P27695	APEX1_HUMAN	-2.65911	-3.38554	0.726426	0.5156
Q9BXS5	AP1M1_HUMAN	-3.56643	-4.73969	1.17326	0.0230663
P60981	DEST_HUMAN	-2.45566	-1.95159	-0.50407	0.341291
P27635	RL10_HUMAN	-2.99648	-5.69435	2.69787	0.0489245
P10768	ESTD_HUMAN	-1.96702	-1.94691	-0.0201143	0.961432
Q13573	SNW1_HUMAN	-5.91254	-6.53729	0.624753	0.653056
O95954	FTCD_HUMAN	-4.01072	-5.07883	1.06811	0.0406596
O75489	NDUS3_HUMAN	-3.61564	-4.31013	0.69449	0.375689
Q9UHD9	UBQL2_HUMAN	-7.75055	-7.67207	-0.0784857	0.92239
Q9BQS8	FYCO1_HUMAN	-6.43416	-6.56537	0.131216	0.831841
Q9BXF6	RFIP5_HUMAN	-8.37422	-15.5146	7.14042	0.0438175
Q14894	CRYM_HUMAN	-4.3493	-5.78666	1.43736	0.174181
P27216	ANX13_HUMAN	-7.88182	-8.7475	0.865677	0.517825
P49915	GUAA_HUMAN	-4.84924	-5.89185	1.04261	0.299087
P11766	ADHX_HUMAN	-2.32895	-2.77031	0.441359	0.424525
P11678	PERE_HUMAN	-6.35001	-8.01652	1.66652	0.226498
P45973	CBX5_HUMAN	-6.4153	-5.36894	-1.04637	0.4173
O75347	TBCA_HUMAN	-2.2275	-3.4852	1.2577	0.102984
Q9BW30	TPPP3_HUMAN	-3.32424	-2.73568	-0.588555	0.544716
Q86XP3	DDX42_HUMAN	-5.02466	-6.96366	1.939	0.148251
Q06033	ITIH3_HUMAN	-7.76744	-5.52196	-2.24548	0.0403326
P04196	HRG_HUMAN	-5.99091	-4.71586	-1.27505	0.185398
Q9Y4F1	FARP1_HUMAN	-5.54865	-4.70061	-0.848035	0.182622
Q9BR76	COR1B_HUMAN	-3.79107	-3.66286	-0.128205	0.695056
P29966	MARCS_HUMAN	-4.26999	-4.82284	0.55285	0.388885
Q16706	MA2A1_HUMAN	-6.0181	-7.03334	1.01524	0.200654
P51665	PSMD7_HUMAN	-5.33142	-6.32217	0.990755	0.264445
P23229	ITA6_HUMAN	-7.1516	-7.16933	0.0177383	0.987709
Q4G0N4	NADK2_HUMAN	-4.59745	-6.58589	1.98844	0.0169957
Q96JY6	PDLI2_HUMAN	-6.61513	-4.7063	-1.90883	0.178367
Q7Z7H5	TMED4_HUMAN	-3.29956	-4.5104	1.21084	0.16607
Q9H330	TM245_HUMAN	-6.36079	-6.14036	-0.220435	0.839099
P51649	SSDH_HUMAN	-3.34295	-1.55581	-1.78714	0.0854017
Q96JJ7	TMX3_HUMAN	-5.40445	-5.66301	0.258561	0.772352
P01031	CO5_HUMAN	-5.79455	-4.74277	-1.05178	0.0488283
O43592	XPOT_HUMAN	-5.68508	-5.97789	0.292814	0.759787
Q8TB36	GDAP1_HUMAN	-5.1526	-5.10516	-0.0474316	0.961567
P53597	SUCA_HUMAN	-3.62036	-4.93008	1.30972	0.086057
P36873	PP1G_HUMAN	-6.02168	-6.17974	0.158059	0.730945
Q9Y6B6	SAR1B_HUMAN	-2.5505	-3.9779	1.4274	0.166294
Q8TC12	RDH11_HUMAN	-4.33497	-5.66512	1.33015	0.303176
P19021	AMD_HUMAN	-6.37861	-6.55589	0.177278	0.893932
Q96C19	EFHD2_HUMAN	-3.55178	-4.62809	1.07631	0.0392155
Q8NI60	COQ8A_HUMAN	-5.5726	-6.88621	1.3136	0.113375
Q9NX63	MIC19_HUMAN	-3.21029	-4.49745	1.28716	0.0717823
P62495	ERF1_HUMAN	-3.98278	-5.60207	1.61929	0.0912392
P39023	RL3_HUMAN	-2.1453	-3.68083	1.53553	0.0689823
Q96IJ6	GMPPA_HUMAN	-4.69612	-6.50895	1.81283	0.0463515
Q12840	KIF5A_HUMAN	-17.8247	-8.17683	-9.64788	0.00273459
P08861	CEL3B_HUMAN	-3.87158	-6.98813	3.11655	0.107381
O15460	P4HA2_HUMAN	-6.61391	-7.12569	0.511778	0.635029
Q9H6W3	RIOX1_HUMAN	-6.89442	-7.00581	0.111395	0.932518
Q13822	ENPP2_HUMAN	-6.5754	-6.80016	0.224759	0.885331
Q16270	IBP7_HUMAN	-6.36139	-4.23523	-2.12616	0.0724859
Q9NR28	DBLOH_HUMAN	-4.37464	-5.02648	0.651847	0.490984
P12694	ODBA_HUMAN	-4.23131	-5.88758	1.65627	0.0332478
Q92688	AN32B_HUMAN	-3.71197	-4.29911	0.587138	0.561521
Q07955	SRSF1_HUMAN	-3.99434	-4.66745	0.673106	0.432997
P51452	DUS3_HUMAN	-4.54409	-4.22907	-0.315019	0.779816
Q7Z5L9	I2BP2_HUMAN	-7.70676	-7.08053	-0.62623	0.383387
P18859	ATP5J_HUMAN	-3.36887	-4.52943	1.16056	0.0700255
P62750	RL23A_HUMAN	-1.64704	-3.42023	1.77319	0.0383784
O95674	CDS2_HUMAN	-3.53358	-3.90622	0.372642	0.777347
O95817	BAG3_HUMAN	-4.42236	-3.87039	-0.551966	0.36132
Q96CW5	GCP3_HUMAN	-6.14308	-7.33828	1.1952	0.135904
P08648	ITA5_HUMAN	-17.7679	-6.94579	-10.8221	0.00216616
Q13232	NDK3_HUMAN	-4.69999	-4.87104	0.171052	0.853282
Q92696	PGTA_HUMAN	-5.067	-6.05767	0.990673	0.298365
P24928	RPB1_HUMAN	-5.22591	-6.02764	0.801735	0.194838
Q13596	SNX1_HUMAN	-4.7641	-5.4226	0.658499	0.198083
O15372	EIF3H_HUMAN	-3.72576	-3.17027	-0.555488	0.203248
O75351	VPS4B_HUMAN	-4.48522	-4.85225	0.367031	0.55777
P50552	VASP_HUMAN	-6.43756	-6.12432	-0.313238	0.549251
P39019	RS19_HUMAN	-1.45447	-3.19976	1.7453	0.0351922
Q00266	METK1_HUMAN	-7.24674	-18.0948	10.8481	0.00155725
Q9UHG2	PCS1N_HUMAN	-5.7647	-5.48884	-0.275868	0.800832
Q13283	G3BP1_HUMAN	-6.6568	-6.59921	-0.0575868	0.961816
Q8N684	CPSF7_HUMAN	-5.97523	-7.40122	1.42598	0.2504
Q9UI10	EI2BD_HUMAN	-5.07774	-5.78928	0.711535	0.345185
Q9NPF4	OSGEP_HUMAN	-4.87696	-4.72068	-0.156277	0.799894
Q15257	PTPA_HUMAN	-3.42205	-3.76348	0.341432	0.567053
Q07020	RL18_HUMAN	-0.851444	-2.15791	1.30646	0.0639186
Q9UNW9	NOVA2_HUMAN	-11.6624	-6.78917	-4.87326	0.210098
Q14651	PLSI_HUMAN	-6.64721	-8.8478	2.2006	0.00844352
Q16881	TRXR1_HUMAN	-4.95916	-4.19179	-0.767366	0.330996
Q52LJ0	FA98B_HUMAN	-4.53206	-5.72656	1.1945	0.311343
O60841	IF2P_HUMAN	-5.39331	-6.00495	0.611645	0.194153
Q9H2U2	IPYR2_HUMAN	-3.83644	-5.00222	1.16579	0.208554
Q9NVJ2	ARL8B_HUMAN	-4.14005	-3.4138	-0.726254	0.234601
P29590	PML_HUMAN	-1.97716	-1.86246	-0.114707	0.876189
P36915	GNL1_HUMAN	-5.18259	-4.89674	-0.285847	0.790342
P09488	GSTM1_HUMAN	-13.097	-8.34157	-4.75545	0.181485
Q9UBV2	SE1L1_HUMAN	-6.40458	-7.63961	1.23504	0.138591
P07358	CO8B_HUMAN	-6.82969	-5.77399	-1.0557	0.344369
P04216	THY1_HUMAN	-5.33149	-4.13635	-1.19514	0.157271
Q9UBS3	DNJB9_HUMAN	-6.53229	-6.03479	-0.497495	0.750841
Q13098	CSN1_HUMAN	-4.23126	-4.69587	0.464604	0.601238
P48556	PSMD8_HUMAN	-3.45278	-4.44718	0.994406	0.13838
O00299	CLIC1_HUMAN	-2.6923	-2.76039	0.068084	0.807151
P50502	F10A1_HUMAN	-2.62646	-3.55931	0.932846	0.100603
Q10471	GALT2_HUMAN	-4.98078	-5.60274	0.62196	0.543187
P20340	RAB6A_HUMAN	-3.23781	-3.81252	0.574708	0.253598
Q9UI15	TAGL3_HUMAN	-6.53238	-4.85641	-1.67596	0.14889
Q9NQX3	GEPH_HUMAN	-4.93254	-6.62626	1.69372	0.142824
Q15477	SKI2_HUMAN	-4.64178	-4.82229	0.18051	0.678193
P50897	PPT1_HUMAN	-4.26626	-5.65781	1.39155	0.1884
P53999	TCP4_HUMAN	-3.03081	-3.31281	0.282001	0.758977
P53004	BIEA_HUMAN	-4.68811	-4.33807	-0.350042	0.625568
P08621	RU17_HUMAN	-4.46656	-4.40809	-0.0584703	0.950316
Q8NBS9	TXND5_HUMAN	-3.92667	-4.76219	0.835518	0.140152
P22234	PUR6_HUMAN	-3.46461	-4.73417	1.26956	0.0384518
Q8WW59	SPRY4_HUMAN	-3.99577	-5.089	1.09323	0.135065
Q16630	CPSF6_HUMAN	-4.68421	-6.73938	2.05517	0.209809
P63173	RL38_HUMAN	-3.82507	-5.81507	1.99	0.0347877
Q8TAQ2	SMRC2_HUMAN	-2.33742	-2.35877	0.0213445	0.955138
P07585	PGS2_HUMAN	-5.09653	-3.37552	-1.72101	0.252768
P30039	PBLD_HUMAN	-4.55187	-7.23471	2.68284	0.0390019
Q8TF65	GIPC2_HUMAN	-6.85836	-8.53982	1.68146	0.12146
P62753	RS6_HUMAN	-1.99787	-3.84201	1.84415	0.0184878
Q8NC51	SERB1_HUMAN	-5.4284	-6.54654	1.11813	0.230199
P40121	CAPG_HUMAN	-5.3629	-6.08175	0.718846	0.325709
Q9UQ80	PA2G4_HUMAN	-2.26283	-3.88886	1.62603	0.0602936
P50148	GNAQ_HUMAN	-6.11582	-5.91498	-0.200841	0.769506
P07360	CO8G_HUMAN	-6.7948	-5.71296	-1.08184	0.200297
O00423	EMAL1_HUMAN	-6.39946	-6.60508	0.205624	0.759613
P02763	A1AG1_HUMAN	-5.57007	-4.15915	-1.41092	0.142095
Q08209	PP2BA_HUMAN	-4.64861	-5.05193	0.403328	0.58101
Q9P0K7	RAI14_HUMAN	-7.83806	-5.52877	-2.30929	0.0325616
Q14108	SCRB2_HUMAN	-3.07333	-4.4838	1.41047	0.0683769
O14732	IMPA2_HUMAN	-4.03426	-7.82284	3.78858	0.021096
Q13438	OS9_HUMAN	-4.1576	-5.57035	1.41275	0.153761
P35637	FUS_HUMAN	-3.41303	-3.97465	0.561618	0.39014
Q09161	NCBP1_HUMAN	-5.17923	-5.09667	-0.082552	0.885623
Q96K76	UBP47_HUMAN	-4.18143	-7.06386	2.88243	0.076644
Q9Y2D5	PLAK2_HUMAN	-4.99135	-5.64628	0.654933	0.151726
Q9UQP3	TENN_HUMAN	-4.23697	-3.99406	-0.24291	0.549575
Q8WXD2	SCG3_HUMAN	-7.69205	-6.09296	-1.59909	0.288052
Q9BQ13	KCD14_HUMAN	-5.99061	-17.4152	11.4246	0.00489113
Q8TCS8	PNPT1_HUMAN	-5.57635	-6.5821	1.00575	0.104859
Q07666	KHDR1_HUMAN	-4.01882	-3.96006	-0.0587664	0.933988
Q13045	FLII_HUMAN	-5.66942	-5.57888	-0.0905474	0.886402
P51571	SSRD_HUMAN	-1.28021	-2.87869	1.59848	0.22404
Q8TEX9	IPO4_HUMAN	-3.86973	-4.80203	0.932306	0.223001
Q8WWM7	ATX2L_HUMAN	-5.70704	-6.59231	0.885261	0.192303
Q9Y570	PPME1_HUMAN	-5.19449	-5.78729	0.592799	0.509218
O60784	TOM1_HUMAN	-4.53949	-5.31656	0.777061	0.405484
O75439	MPPB_HUMAN	-4.12884	-5.27259	1.14375	0.157492
Q8NBF2	NHLC2_HUMAN	-4.88942	-5.07456	0.185149	0.611278
P00747	PLMN_HUMAN	-5.02157	-3.60858	-1.41299	0.128456
P35613	BASI_HUMAN	-4.16285	-5.28506	1.12221	0.37995
Q9Y2T3	GUAD_HUMAN	-6.00482	-6.97477	0.96995	0.47239
Q04837	SSBP_HUMAN	-2.64767	-3.81164	1.16397	0.201229
P62314	SMD1_HUMAN	-3.95143	-4.77559	0.824164	0.370775
P61353	RL27_HUMAN	-2.27016	-2.64202	0.371861	0.542359
Q9UBQ0	VPS29_HUMAN	-4.03707	-4.91406	0.876993	0.226713
P04179	SODM_HUMAN	-2.53344	-3.57694	1.04351	0.171771
Q7L5N1	CSN6_HUMAN	-4.54431	-5.47965	0.93534	0.290127
P00533	EGFR_HUMAN	-6.90603	-7.71944	0.813412	0.337808
Q9NX46	ADPRS_HUMAN	-5.68205	-6.29065	0.608597	0.397435
P23258	TBG1_HUMAN	-5.73449	-5.97107	0.236579	0.80123
Q9GZT3	SLIRP_HUMAN	-4.06617	-5.68883	1.62266	0.0813577
O94855	SC24D_HUMAN	-3.33555	-4.05653	0.720986	0.189433
Q5TZA2	CROCC_HUMAN	-5.5633	-6.33283	0.769528	0.223447
P17612	KAPCA_HUMAN	-3.31074	-3.68018	0.369441	0.411694
P37108	SRP14_HUMAN	-4.13138	-4.85532	0.723947	0.266317
Q8N1B4	VPS52_HUMAN	-5.46158	-6.40854	0.946968	0.227073
P62070	RRAS2_HUMAN	-8.22422	-7.8054	-0.41882	0.50665
Q86UX2	ITIH5_HUMAN	-9.00924	-5.88008	-3.12916	0.0564033
P14324	FPPS_HUMAN	-4.55248	-5.14821	0.595738	0.225847
Q12849	GRSF1_HUMAN	-5.78123	-6.7891	1.00787	0.384513
P54725	RD23A_HUMAN	-5.40859	-5.49587	0.0872845	0.888089
Q9Y697	NFS1_HUMAN	-5.91044	-6.45263	0.542189	0.566501
O43747	AP1G1_HUMAN	-3.86215	-5.65601	1.79386	0.057513
O95573	ACSL3_HUMAN	-5.61099	-7.51846	1.90747	0.211001
Q8NDA2	HMCN2_HUMAN	-7.7505	-6.66986	-1.08064	0.14938
Q86TX2	ACOT1_HUMAN	-4.99666	-5.50815	0.511491	0.66166
O00330	ODPX_HUMAN	-6.1097	-6.34123	0.231532	0.683676
P49590	SYHM_HUMAN	-5.72674	-7.55473	1.82799	0.0627939
O60216	RAD21_HUMAN	-6.27266	-5.54301	-0.729655	0.582674
Q9H845	ACAD9_HUMAN	-4.77865	-5.68026	0.901603	0.220145
P13798	ACPH_HUMAN	-4.2177	-3.85175	-0.365953	0.503448
P11182	ODB2_HUMAN	-4.43305	-5.38178	0.948734	0.195018
P07602	SAP_HUMAN	-3.48493	-4.36015	0.875221	0.304093
Q8NBX0	SCPDL_HUMAN	-3.34914	-4.06506	0.715922	0.413739
P55327	TPD52_HUMAN	-4.75635	-6.01993	1.26358	0.395856
P46060	RAGP1_HUMAN	-4.88763	-4.51994	-0.36769	0.77888
O14828	SCAM3_HUMAN	-5.83998	-6.27356	0.43358	0.654276
P33316	DUT_HUMAN	-6.54548	-6.95463	0.409148	0.67392
Q9H6Z4	RANB3_HUMAN	-5.54541	-6.47543	0.930022	0.439721
P06703	S10A6_HUMAN	-2.05365	-1.55716	-0.496487	0.623839
Q8N6H7	ARFG2_HUMAN	-4.47562	-5.29619	0.820569	0.309234
Q9H307	PININ_HUMAN	-4.99565	-6.51226	1.51661	0.240903
Q14767	LTBP2_HUMAN	-8.16269	-6.10021	-2.06248	0.162576
Q13492	PICAL_HUMAN	-4.06589	-3.18257	-0.883316	0.224978
P08708	RS17_HUMAN	-3.99632	-5.17935	1.18303	0.114456
Q06587	RING1_HUMAN	-6.94855	-7.35707	0.408519	0.705026
P00734	THRB_HUMAN	-4.75177	-4.26992	-0.481856	0.441638
Q9Y2W2	WBP11_HUMAN	-7.45245	-7.39124	-0.0612158	0.963895
O95994	AGR2_HUMAN	-2.48973	-4.97053	2.4808	0.0306209
Q9H3P7	GCP60_HUMAN	-5.81067	-6.41806	0.607389	0.255585
P28066	PSA5_HUMAN	-3.09337	-3.82359	0.730222	0.147086
Q8NBJ4	GOLM1_HUMAN	-6.02138	-6.45619	0.434809	0.751614
Q14168	MPP2_HUMAN	-5.60202	-5.84606	0.244045	0.835487
Q9H254	SPTN4_HUMAN	-8.00273	-7.35934	-0.643395	0.302029
Q9UPQ0	LIMC1_HUMAN	-5.61647	-5.01849	-0.597984	0.183713
O95747	OXSR1_HUMAN	-4.442	-5.15332	0.711316	0.479317
Q86UU1	PHLB1_HUMAN	-7.65586	-6.03408	-1.62177	0.139427
Q96HY6	DDRGK_HUMAN	-4.52113	-6.51484	1.9937	0.00791833
Q9NUQ8	ABCF3_HUMAN	-5.45331	-6.20054	0.747223	0.356622
P05154	IPSP_HUMAN	-9.33969	-7.66609	-1.67361	0.152498
Q9NRV9	HEBP1_HUMAN	-4.17281	-5.7781	1.60529	0.0979282
O15305	PMM2_HUMAN	-4.29036	-5.83904	1.54868	0.081917
P62834	RAP1A_HUMAN	-6.46226	-6.53396	0.0717078	0.884626
O94819	KBTBB_HUMAN	-6.23545	-5.60792	-0.62753	0.477354
P16452	EPB42_HUMAN	-7.56778	-8.7189	1.15112	0.123132
P30050	RL12_HUMAN	-2.14459	-3.71306	1.56847	0.0425676
O43290	SNUT1_HUMAN	-6.28986	-6.68492	0.395053	0.693892
P55196	AFAD_HUMAN	-5.58786	-6.22557	0.637705	0.305143
Q12955	ANK3_HUMAN	-7.14393	-8.27674	1.13281	0.220054
Q9H4F8	SMOC1_HUMAN	-5.22897	-4.24971	-0.979253	0.449558
Q9Y281	COF2_HUMAN	-7.86638	-5.29258	-2.5738	0.027269
P00738	HPT_HUMAN	-2.74562	-2.25978	-0.485846	0.308659
O00264	PGRC1_HUMAN	-2.80184	-3.82967	1.02783	0.375626
Q9H3R2	MUC13_HUMAN	-5.48726	-5.974	0.486749	0.737438
P05062	ALDOB_HUMAN	-14.2647	-20.0681	5.80341	0.153416
Q9NZJ9	NUDT4_HUMAN	-6.43031	-6.75314	0.322831	0.791115
P34949	MPI_HUMAN	-6.04546	-7.70353	1.65807	0.162216
P09467	F16P1_HUMAN	-5.31351	-4.85369	-0.459815	0.676833
P19440	GGT1_HUMAN	-6.29127	-7.19153	0.900259	0.444416
P40616	ARL1_HUMAN	-4.14453	-5.13921	0.994675	0.147707
P35030	TRY3_HUMAN	-2.05425	-3.20297	1.14872	0.0743627
Q63HR2	TENS2_HUMAN	-7.74175	-6.19672	-1.54502	0.0230937
P35558	PCKGC_HUMAN	-6.72555	-17.1396	10.4141	0.00835342
P22413	ENPP1_HUMAN	-8.05722	-7.78615	-0.27107	0.799487
Q12874	SF3A3_HUMAN	-4.87391	-6.03196	1.15805	0.404721
P10515	ODP2_HUMAN	-3.27115	-4.27008	0.998932	0.180722
Q92769	HDAC2_HUMAN	-6.28275	-5.85036	-0.432387	0.63241
P57737	CORO7_HUMAN	-5.10859	-6.47866	1.37008	0.147946
O95716	RAB3D_HUMAN	-6.63879	-7.37241	0.733623	0.473264
O15371	EIF3D_HUMAN	-4.46854	-5.98157	1.51303	0.10489
Q92905	CSN5_HUMAN	-2.63813	-3.00124	0.363112	0.463843
O60610	DIAP1_HUMAN	-5.43259	-6.13815	0.705563	0.102345
Q5TF21	MTCL3_HUMAN	-6.41398	-7.58481	1.17082	0.157264
P98175	RBM10_HUMAN	-5.51444	-6.77696	1.26253	0.213252
Q14258	TRI25_HUMAN	-4.5078	-5.96456	1.45676	0.0190116
O75821	EIF3G_HUMAN	-5.08512	-6.87911	1.79399	0.0683135
Q13177	PAK2_HUMAN	-5.63003	-5.64856	0.0185316	0.962928
P13073	COX41_HUMAN	-2.48951	-3.69567	1.20616	0.115384
Q9Y6Y8	S23IP_HUMAN	-4.75422	-5.74756	0.993335	0.101435
Q14008	CKAP5_HUMAN	-5.27227	-4.0241	-1.24817	0.15054
Q9UH62	ARMX3_HUMAN	-4.38397	-5.57068	1.18672	0.189711
O95232	LC7L3_HUMAN	-6.23512	-5.37241	-0.862713	0.386745
Q8TCT9	SPP_HUMAN	-4.65984	-6.55598	1.89613	0.0650093
Q6NUK1	SCMC1_HUMAN	-4.00558	-4.77463	0.769049	0.0266429
Q00169	PIPNA_HUMAN	-5.57342	-5.20559	-0.367835	0.469892
Q8NBJ5	GT251_HUMAN	-4.83589	-4.81809	-0.0178013	0.972742
P15121	ALDR_HUMAN	-2.24816	-2.81152	0.563361	0.475961
Q7Z3B4	NUP54_HUMAN	-4.92203	-5.25602	0.333994	0.536531
P09871	C1S_HUMAN	-7.90203	-6.13951	-1.76252	0.0904344
Q92673	SORL_HUMAN	-8.42546	-6.71419	-1.71127	0.13538
Q9BRJ7	TIRR_HUMAN	-6.32376	-7.62246	1.2987	0.263556
Q13367	AP3B2_HUMAN	-6.13399	-4.92069	-1.2133	0.121642
Q16740	CLPP_HUMAN	-4.33532	-5.29574	0.960414	0.187661
Q5T440	CAF17_HUMAN	-5.08802	-6.22421	1.1362	0.0215726
O75150	BRE1B_HUMAN	-6.39065	-6.11554	-0.275113	0.807978
Q06828	FMOD_HUMAN	-8.15807	-4.87761	-3.28046	0.0112672
Q9Y2B0	CNPY2_HUMAN	-3.55535	-3.6815	0.126147	0.883918
Q01844	EWS_HUMAN	-4.07144	-4.66767	0.596223	0.449096
Q13765	NACA_HUMAN	-3.33526	-3.92278	0.587521	0.18185
O60826	CCD22_HUMAN	-6.85395	-6.8393	-0.0146488	0.98429
Q9HB07	MYG1_HUMAN	-4.52758	-5.22735	0.699762	0.491771
A6NHL2	TBAL3_HUMAN	-5.62379	-5.63678	0.0129997	0.974211
O95373	IPO7_HUMAN	-4.86727	-5.80755	0.940285	0.126809
Q5VU43	MYOME_HUMAN	-14.2754	-7.92971	-6.34572	0.114003
O43252	PAPS1_HUMAN	-6.47147	-6.95253	0.481052	0.504283
Q9NTX5	ECHD1_HUMAN	-4.46036	-6.26471	1.80435	0.064753
Q16576	RBBP7_HUMAN	-4.476	-4.69497	0.218974	0.75154
P51003	PAPOA_HUMAN	-5.99882	-6.85959	0.860766	0.418416
P61604	CH10_HUMAN	-1.26403	-2.41102	1.14699	0.119004
Q13564	ULA1_HUMAN	-5.55028	-6.24495	0.694667	0.301104
Q92747	ARC1A_HUMAN	-4.78937	-4.92528	0.13591	0.799863
Q9BUT1	DHRS6_HUMAN	-5.16684	-5.71524	0.548398	0.459868
P46109	CRKL_HUMAN	-5.39294	-5.3021	-0.0908356	0.900226
A0MZ66	SHOT1_HUMAN	-5.71155	-6.5195	0.807951	0.243198
Q01968	OCRL_HUMAN	-5.23032	-4.87494	-0.355381	0.624604
P27708	PYR1_HUMAN	-5.80689	-6.64871	0.84182	0.165828
Q9UBE0	SAE1_HUMAN	-4.24205	-4.29398	0.0519316	0.962185
P62081	RS7_HUMAN	-2.44007	-4.39257	1.9525	0.034151
P53007	TXTP_HUMAN	-3.75906	-4.65694	0.897878	0.190882
Q15836	VAMP3_HUMAN	-6.88664	-6.79947	-0.0871723	0.840331
Q96DN0	ERP27_HUMAN	-6.22323	-8.23137	2.00814	0.293489
P51858	HDGF_HUMAN	-4.64571	-6.29284	1.64713	0.152774
Q9Y653	AGRG1_HUMAN	-7.23005	-7.56881	0.338754	0.769704
Q14353	GAMT_HUMAN	-4.76077	-7.46276	2.70199	0.079362
Q8NFH5	NUP35_HUMAN	-6.42346	-6.12997	-0.293494	0.728442
Q9NRW1	RAB6B_HUMAN	-14.223	-7.03643	-7.1866	0.0817098
O96005	CLPT1_HUMAN	-6.09738	-6.20066	0.103275	0.92235
P51690	ARSL_HUMAN	-5.68495	-8.86072	3.17578	0.0122355
Q6L8Q7	PDE12_HUMAN	-5.28352	-6.46837	1.18485	0.159807
Q15661	TRYB1_HUMAN	-5.05583	-4.91351	-0.142314	0.839586
P04080	CYTB_HUMAN	-4.00532	-3.59914	-0.406178	0.579724
Q14C86	GAPD1_HUMAN	-6.35204	-6.38794	0.0358962	0.961733
P62993	GRB2_HUMAN	-4.74815	-4.57728	-0.170874	0.845695
O14975	S27A2_HUMAN	-6.27844	-7.45888	1.18044	0.195566
Q9NUQ9	CYRIB_HUMAN	-5.41422	-3.69581	-1.71841	0.0319122
Q86V81	THOC4_HUMAN	-4.79076	-3.94561	-0.845152	0.462491
O00391	QSOX1_HUMAN	-6.27081	-6.12305	-0.14776	0.877863
P22102	PUR2_HUMAN	-4.27962	-4.78281	0.503196	0.329574
Q8N0X4	CLYBL_HUMAN	-5.53478	-6.96741	1.43263	0.028309
Q9Y646	CBPQ_HUMAN	-5.25977	-5.12357	-0.136193	0.834828
O75534	CSDE1_HUMAN	-6.33497	-6.95073	0.615758	0.166468
Q8NBQ5	DHB11_HUMAN	-6.21636	-7.39801	1.18165	0.101176
Q9Y5K8	VATD_HUMAN	-5.71302	-6.42434	0.711321	0.518093
Q9HCU5	SEC12_HUMAN	-5.33428	-6.74504	1.41076	0.0175033
P61018	RAB4B_HUMAN	-5.42835	-6.03112	0.602773	0.511939
Q8IY17	PLPL6_HUMAN	-5.24046	-5.96992	0.729464	0.315486
P82909	KGD4_HUMAN	-5.14901	-6.07789	0.928884	0.348435
Q9UNH7	SNX6_HUMAN	-5.18523	-3.245	-1.94024	0.0282317
Q8WVV9	HNRLL_HUMAN	-6.42084	-7.09684	0.676006	0.479581
Q6UXG2	ELAP1_HUMAN	-4.55121	-5.08116	0.529948	0.663582
P19652	A1AG2_HUMAN	-5.21656	-4.49151	-0.725049	0.40611
Q13867	BLMH_HUMAN	-4.72813	-5.26572	0.537586	0.542574
Q09028	RBBP4_HUMAN	-6.13666	-6.94938	0.812719	0.38558
P20810	ICAL_HUMAN	-5.37066	-5.54082	0.170161	0.843836
O43852	CALU_HUMAN	-3.45783	-3.98499	0.527155	0.0373683
P62330	ARF6_HUMAN	-4.78415	-5.54794	0.763787	0.152205
P48449	LSS_HUMAN	-5.87898	-6.55004	0.671061	0.557565
Q8TBC4	UBA3_HUMAN	-5.70693	-5.59721	-0.109716	0.827946
Q99459	CDC5L_HUMAN	-4.75522	-5.78156	1.02634	0.201771
Q8IV08	PLD3_HUMAN	-4.1916	-4.50818	0.316588	0.769008
Q8TCJ2	STT3B_HUMAN	-3.40658	-4.13438	0.727799	0.154816
Q13526	PIN1_HUMAN	-4.52338	-4.68023	0.15685	0.885568
Q9BUP0	EFHD1_HUMAN	-20.0681	-7.86897	-12.1992	3.35975e-07
Q7Z794	K2C1B_HUMAN	-7.8236	-17.3214	9.49782	0.00897566
Q9UBB4	ATX10_HUMAN	-5.0952	-6.10981	1.01461	0.267942
Q969X5	ERGI1_HUMAN	-4.44664	-4.97274	0.526099	0.453084
Q14558	KPRA_HUMAN	-6.04819	-7.58746	1.53927	0.0643197
Q8WZA9	IRGQ_HUMAN	-3.74826	-5.3273	1.57904	0.146702
O95822	DCMC_HUMAN	-5.81023	-6.07572	0.265483	0.586589
Q9UN37	VPS4A_HUMAN	-5.4294	-4.82857	-0.60083	0.0746623
P14927	QCR7_HUMAN	-4.31738	-5.4006	1.08322	0.228267
P62244	RS15A_HUMAN	-2.3923	-4.06611	1.67381	0.0542822
P24534	EF1B_HUMAN	-2.70314	-4.44591	1.74277	0.0264014
P48163	MAOX_HUMAN	-5.49447	-6.52587	1.0314	0.0993408
P61254	RL26_HUMAN	-3.52225	-4.12844	0.60619	0.0873638
Q92930	RAB8B_HUMAN	-7.22111	-6.85348	-0.367634	0.630532
Q13404	UB2V1_HUMAN	5.07051	4.93657	0.133941	0.724064
O14979	HNRDL_HUMAN	-3.33005	-3.9159	0.585852	0.472606
Q3KQV9	UAP1L_HUMAN	-6.25353	-6.98784	0.734309	0.511386
P63220	RS21_HUMAN	-5.00309	-6.08119	1.0781	0.339588
P62873	GBB1_HUMAN	-2.19069	-2.28396	0.0932657	0.867524
P60866	RS20_HUMAN	-1.77129	-3.79359	2.0223	0.0246715
O95396	MOCS3_HUMAN	-2.68766	-4.97108	2.28342	0.194263
Q08J23	NSUN2_HUMAN	-5.16281	-6.02488	0.86207	0.367186
Q08AI8	MB214_HUMAN	-7.36273	-7.24944	-0.113289	0.913829
O15067	PUR4_HUMAN	-6.25627	-6.97688	0.720606	0.451023
O95433	AHSA1_HUMAN	-5.43992	-5.71285	0.272926	0.823157
Q8NFV4	ABHDB_HUMAN	-4.52468	-5.77837	1.25369	0.0180153
O15126	SCAM1_HUMAN	-5.74473	-5.32116	-0.423571	0.677093
O75340	PDCD6_HUMAN	-3.4566	-3.91232	0.455722	0.510664
Q15363	TMED2_HUMAN	-3.98317	-5.62467	1.6415	0.0106816
P35612	ADDB_HUMAN	-5.49861	-6.67541	1.1768	0.285276
Q93034	CUL5_HUMAN	-5.83926	-6.21262	0.373363	0.406235
P25789	PSA4_HUMAN	-3.43646	-4.25533	0.81887	0.159318
Q9P0J0	NDUAD_HUMAN	-3.73246	-4.76362	1.03117	0.231493
P30048	PRDX3_HUMAN	-1.69942	-2.66052	0.961099	0.138581
O94903	PLPHP_HUMAN	-3.91995	-4.92201	1.00205	0.217011
Q9Y4J8	DTNA_HUMAN	-9.68576	-7.53851	-2.14725	0.0129135
P02760	AMBP_HUMAN	-6.2431	-3.90857	-2.33453	0.029461
Q3YEC7	RABL6_HUMAN	-5.13596	-5.61827	0.482317	0.48838
Q9BSD7	NTPCR_HUMAN	-6.56901	-8.56057	1.99156	0.283366
Q9H0E2	TOLIP_HUMAN	-3.5321	-4.78046	1.24836	0.436677
Q8TDQ7	GNPI2_HUMAN	-8.14196	-7.34012	-0.801835	0.140033
P14317	HCLS1_HUMAN	-8.03702	-7.55535	-0.481678	0.644517
Q12860	CNTN1_HUMAN	-4.70598	-5.6011	0.895115	0.249717
Q9Y625	GPC6_HUMAN	-7.72422	-6.416	-1.30822	0.300966
Q9NZL9	MAT2B_HUMAN	-5.00784	-5.57314	0.565302	0.436386
Q9HA77	SYCM_HUMAN	-6.2315	-8.09355	1.86205	0.00542375
Q02880	TOP2B_HUMAN	-5.8841	-5.9526	0.0685072	0.929373
Q13547	HDAC1_HUMAN	-14.9256	-17.4865	2.56091	0.547127
Q9H269	VPS16_HUMAN	-6.40088	-6.1299	-0.270977	0.703975
Q9UN86	G3BP2_HUMAN	-7.29301	-7.57104	0.27804	0.568644
O43681	GET3_HUMAN	-3.79798	-4.03214	0.234159	0.753841
P26373	RL13_HUMAN	-1.00193	-2.66718	1.66525	0.0508354
Q9NUQ7	UFSP2_HUMAN	-5.56895	-7.24636	1.67741	0.0818069
Q13442	HAP28_HUMAN	-4.35914	-5.59658	1.23743	0.151449
Q9BTW9	TBCD_HUMAN	-5.87033	-6.89329	1.02296	0.193273
Q96CS3	FAF2_HUMAN	-5.48945	-6.45685	0.967407	0.340089
Q8IV36	HID1_HUMAN	-4.89295	-6.13863	1.24567	0.16514
P62847	RS24_HUMAN	-4.45623	-6.32282	1.86659	0.0583149
Q13619	CUL4A_HUMAN	-8.67196	-8.85431	0.182343	0.764321
Q969H8	MYDGF_HUMAN	-3.47186	-4.9817	1.50984	0.127175
Q9Y618	NCOR2_HUMAN	-6.81971	-7.83707	1.01736	0.300965
O15320	MIA2_HUMAN	-6.35997	-7.74888	1.38891	0.167484
Q9HAB8	PPCS_HUMAN	-4.76012	-6.04532	1.2852	0.0395882
Q14320	FA50A_HUMAN	-6.47063	-6.09664	-0.373993	0.707735
Q9Y394	DHRS7_HUMAN	-3.13691	-3.57592	0.43901	0.257799
P07093	GDN_HUMAN	-4.72797	-5.47846	0.750499	0.480323
Q9H8L6	MMRN2_HUMAN	-8.09001	-7.03243	-1.05757	0.252692
O43396	TXNL1_HUMAN	-5.03149	-5.00624	-0.0252483	0.97493
P11166	GTR1_HUMAN	-5.6767	-5.55946	-0.11724	0.916791
Q9NPJ3	ACO13_HUMAN	-4.3219	-5.75413	1.43222	0.252962
P20337	RAB3B_HUMAN	-5.95318	-6.96903	1.01585	0.186653
O00267	SPT5H_HUMAN	-6.01091	-7.14442	1.13351	0.295624
Q9NQT8	KI13B_HUMAN	-6.67014	-6.09496	-0.575178	0.298037
Q9Y276	BCS1_HUMAN	-5.38374	-7.05294	1.66919	0.0420976
Q6IQ22	RAB12_HUMAN	-5.16685	-5.23791	0.0710553	0.871446
P16284	PECA1_HUMAN	-5.01475	-6.26664	1.25189	0.11799
P08754	GNAI3_HUMAN	-5.19505	-5.86463	0.669582	0.145353
P55083	MFAP4_HUMAN	-7.33883	-4.46209	-2.87674	0.143693
P09012	SNRPA_HUMAN	-4.00164	-4.51713	0.51549	0.620555
P02747	C1QC_HUMAN	-5.29983	-3.88013	-1.41971	0.233434
P29350	PTN6_HUMAN	-7.02895	-7.37561	0.346658	0.684457
Q12996	CSTF3_HUMAN	1.4285	1.13059	0.297918	0.709022
Q9Y446	PKP3_HUMAN	-6.49108	-6.83775	0.34667	0.54564
P54619	AAKG1_HUMAN	-5.85054	-6.53557	0.685029	0.189044
O14787	TNPO2_HUMAN	-6.94133	-6.06685	-0.874479	0.456832
P04217	A1BG_HUMAN	-4.05009	-3.69732	-0.352772	0.620833
P61086	UBE2K_HUMAN	-4.2969	-4.74624	0.449339	0.337854
O00170	AIP_HUMAN	-5.4095	-5.80034	0.390837	0.602995
Q9H2G2	SLK_HUMAN	-6.34316	-5.37331	-0.96985	0.119638
Q99733	NP1L4_HUMAN	-4.70742	-2.7807	-1.92672	0.038213
P61026	RAB10_HUMAN	-4.46999	-4.70581	0.235816	0.411317
Q13630	FCL_HUMAN	-4.68042	-5.51047	0.830051	0.17658
Q15349	KS6A2_HUMAN	-6.97973	-6.68559	-0.294135	0.642446
Q5T9A4	ATD3B_HUMAN	-8.13299	-17.7861	9.65314	0.00294932
Q9BRQ6	MIC25_HUMAN	-4.68822	-4.06416	-0.624057	0.280561
Q14344	GNA13_HUMAN	-5.10935	-3.72722	-1.38213	0.177906
Q9BSH5	HDHD3_HUMAN	-4.9999	-6.30997	1.31007	0.0550353
Q92743	HTRA1_HUMAN	-4.93764	-5.77061	0.832973	0.423359
Q92890	UFD1_HUMAN	-5.27977	-5.96481	0.68504	0.383747
Q8WWY3	PRP31_HUMAN	-4.11875	-4.12388	0.005133	0.993225
Q9Y223	GLCNE_HUMAN	-7.69525	-7.49554	-0.199711	0.865883
Q9UKS6	PACN3_HUMAN	-8.72847	-7.90305	-0.825423	0.426334
Q10713	MPPA_HUMAN	-6.06778	-8.24144	2.17366	0.146832
Q13616	CUL1_HUMAN	-5.18501	-5.74136	0.556349	0.580179
P55010	IF5_HUMAN	-1.7505	-2.5869	0.836403	0.303858
O95793	STAU1_HUMAN	-6.20468	-7.02804	0.82336	0.377841
Q16849	PTPRN_HUMAN	-0.0884111	-0.125474	0.0370631	0.933908
Q3ZCQ8	TIM50_HUMAN	-7.26813	-7.28322	0.0150884	0.985838
Q9UPT6	JIP3_HUMAN	-6.91664	-17.429	10.5124	0.00478271
Q9GZM7	TINAL_HUMAN	-6.32351	-3.12061	-3.2029	0.0450587
P45954	ACDSB_HUMAN	-4.71566	-6.68873	1.97307	0.0139456
Q5JSH3	WDR44_HUMAN	-7.51735	-6.89451	-0.622842	0.517098
Q9C0C9	UBE2O_HUMAN	-5.99231	-5.13952	-0.85279	0.207963
P36405	ARL3_HUMAN	-5.91861	-5.29478	-0.623827	0.471072
P07305	H10_HUMAN	-1.35643	-1.97815	0.621714	0.430031
Q10570	CPSF1_HUMAN	-4.82918	-5.26466	0.435482	0.600781
Q9Y315	DEOC_HUMAN	-5.89279	-6.80734	0.91455	0.300755
Q92797	SYMPK_HUMAN	-6.16108	-6.4094	0.248323	0.750628
Q9NUP9	LIN7C_HUMAN	-5.04453	-5.66736	0.622823	0.163062
Q9Y2V7	COG6_HUMAN	-6.51618	-6.31439	-0.201796	0.766833
P16278	BGAL_HUMAN	-5.76468	-7.2731	1.50842	0.0942378
Q03135	CAV1_HUMAN	-5.00063	-4.64245	-0.358175	0.83739
P43652	AFAM_HUMAN	-6.54592	-6.08169	-0.464228	0.54802
Q9C0E8	LNP_HUMAN	-6.2143	-5.1932	-1.0211	0.463463
Q9BUL8	PDC10_HUMAN	-4.64775	-3.81878	-0.82897	0.172166
P02746	C1QB_HUMAN	-6.11989	-4.65043	-1.46946	0.267346
P20908	CO5A1_HUMAN	-8.65275	-6.76198	-1.89078	0.0821367
Q13057	COASY_HUMAN	0.840394	0.606265	0.234129	0.654365
Q5T5C0	STXB5_HUMAN	-6.60291	-7.24101	0.638093	0.467887
P30626	SORCN_HUMAN	-2.57823	-3.02477	0.446546	0.534724
Q96C86	DCPS_HUMAN	-3.85257	-4.15889	0.306318	0.595225
P43034	LIS1_HUMAN	-4.63699	-4.63441	-0.00257507	0.996349
P61224	RAP1B_HUMAN	-3.20175	-2.81452	-0.387231	0.272145
P19623	SPEE_HUMAN	-4.3738	-5.645	1.2712	0.0864911
O95140	MFN2_HUMAN	-5.64522	-6.05229	0.407066	0.707186
P08574	CY1_HUMAN	-4.01202	-6.0866	2.07458	0.0593015
O95861	BPNT1_HUMAN	-4.84989	-5.36029	0.510401	0.348555
Q9HA64	KT3K_HUMAN	-4.49017	-4.79156	0.301396	0.627019
Q6DKK2	TTC19_HUMAN	-5.99753	-7.85534	1.85781	0.122158
Q969E4	TCAL3_HUMAN	-20.0681	-20.0681	0	#DIV/0!
Q9NSK0	KLC4_HUMAN	-5.91065	-6.58496	0.674309	0.252251
Q96A65	EXOC4_HUMAN	-5.78116	-6.31228	0.531124	0.208014
Q92805	GOGA1_HUMAN	-6.42838	-8.63306	2.20469	0.014939
P23588	IF4B_HUMAN	-3.67062	-4.71106	1.04043	0.192241
P30419	NMT1_HUMAN	-5.95208	-6.59453	0.642451	0.230957
P62917	RL8_HUMAN	-1.41381	-3.15683	1.74302	0.0532547
P62277	RS13_HUMAN	-2.05948	-3.7893	1.72982	0.060451
Q15637	SF01_HUMAN	-5.50075	-7.31259	1.81183	0.295428
Q9ULP9	TBC24_HUMAN	-7.28522	-8.9628	1.67758	0.168097
O75494	SRS10_HUMAN	-4.27476	-5.19706	0.922304	0.286403
Q16543	CDC37_HUMAN	-3.44122	-3.7933	0.352079	0.493454
Q7L1Q6	5MP2_HUMAN	-4.17924	-5.44961	1.27037	0.0190552
O75964	ATP5L_HUMAN	-3.79447	-3.87535	0.0808872	0.868682
P31151	S10A7_HUMAN	-14.2598	-8.9607	-5.29914	0.0275882
P07741	APT_HUMAN	-3.44232	-4.40377	0.961449	0.118666
P40261	NNMT_HUMAN	-4.75031	-4.44546	-0.304851	0.841097
P28070	PSB4_HUMAN	-3.94689	-4.64074	0.693857	0.354376
Q15418	KS6A1_HUMAN	-15.5326	-8.84635	-6.68621	0.0452278
Q13185	CBX3_HUMAN	-5.70732	-6.93656	1.22924	0.30555
P30038	AL4A1_HUMAN	-5.57757	-7.06521	1.48765	0.160381
Q9NPH2	INO1_HUMAN	-3.24994	-3.95293	0.702988	0.447281
P61966	AP1S1_HUMAN	-5.71271	-5.78792	0.0752138	0.901462
Q02413	DSG1_HUMAN	-6.05326	-7.13076	1.0775	0.243502
Q6P2I3	FAH2B_HUMAN	-20.0681	-20.0681	0	#DIV/0!
P51553	IDH3G_HUMAN	-3.81822	-4.49897	0.680749	0.350357
P51692	STA5B_HUMAN	-6.94992	-6.54927	-0.400649	0.685657
Q9UJW0	DCTN4_HUMAN	-4.89613	-5.55898	0.662848	0.27073
P00403	COX2_HUMAN	-1.14052	-2.65107	1.51055	0.103294
P49773	HINT1_HUMAN	-4.50134	-4.49321	-0.00812563	0.99117
Q8NBN7	RDH13_HUMAN	-5.89964	-6.2156	0.315956	0.801309
Q9Y295	DRG1_HUMAN	-5.63279	-6.79138	1.15858	0.156842
P61326	MGN_HUMAN	-5.02796	-5.27672	0.248758	0.790825
P62266	RS23_HUMAN	-3.54221	-5.73527	2.19306	0.0382937
P22352	GPX3_HUMAN	-5.08763	-3.11026	-1.97737	0.013264
Q00059	TFAM_HUMAN	-3.93398	-5.67959	1.74561	0.0124053
Q8N568	DCLK2_HUMAN	-7.60519	-7.82155	0.216357	0.786829
Q99439	CNN2_HUMAN	-17.4655	-5.90256	-11.5629	0.0022102
P16401	H15_HUMAN	-2.89316	-3.04535	0.152194	0.877147
P11172	UMPS_HUMAN	-6.24607	-6.7836	0.53753	0.588214
Q9NQX4	MYO5C_HUMAN	-8.18752	-17.8817	9.69419	0.00286786
Q6YN16	HSDL2_HUMAN	-4.90278	-6.0351	1.13232	0.168115
O43324	MCA3_HUMAN	-5.05309	-5.17654	0.123453	0.786859
O60341	KDM1A_HUMAN	-6.3167	-6.65954	0.342845	0.747226
Q9BY44	EIF2A_HUMAN	-4.06588	-5.05191	0.98603	0.104005
Q9H9P8	L2HDH_HUMAN	-4.44185	-6.09253	1.65068	0.0212474
O43169	CYB5B_HUMAN	-5.53589	-6.91838	1.38249	0.0319425
P57740	NU107_HUMAN	-6.27762	-6.27366	-0.00396498	0.993702
Q99805	TM9S2_HUMAN	-3.07193	-4.29625	1.22433	0.055384
Q6NSI4	RADX_HUMAN	-7.02462	-8.34274	1.31812	0.255598
Q8TBC5	ZSC18_HUMAN	-7.07488	-6.13376	-0.941123	0.453121
Q12959	DLG1_HUMAN	-7.40318	-6.93215	-0.471026	0.447086
Q9Y240	CLC11_HUMAN	-5.83068	-5.21806	-0.612621	0.573155
P51532	SMCA4_HUMAN	-15.4732	-17.9005	2.42728	0.513885
P02743	SAMP_HUMAN	-5.47051	-3.65475	-1.81576	0.251891
P40222	TXLNA_HUMAN	-4.51424	-6.43758	1.92334	0.0124974
P20042	IF2B_HUMAN	-4.61728	-5.9079	1.29061	0.151541
Q9Y4W2	LAS1L_HUMAN	-6.31965	-6.65621	0.336554	0.723683
P42766	RL35_HUMAN	-3.28671	-5.19883	1.91211	0.043558
Q16775	GLO2_HUMAN	-4.11762	-4.6839	0.566274	0.538569
Q92544	TM9S4_HUMAN	-4.37529	-6.2375	1.86221	0.197824
Q9UDT6	CLIP2_HUMAN	-7.44638	-8.10697	0.660587	0.533466
P49407	ARRB1_HUMAN	-7.62548	-7.6594	0.0339165	0.936604
P48378	RFX2_HUMAN	-5.81486	-6.7685	0.953643	0.00690511
Q8TEQ6	GEMI5_HUMAN	-5.88985	-5.17402	-0.715826	0.19569
Q13131	AAPK1_HUMAN	-4.96673	-5.6643	0.697575	0.228622
P49756	RBM25_HUMAN	-4.6585	-5.68984	1.03135	0.166431
P35858	ALS_HUMAN	-15.5556	-6.49686	-9.05873	0.0122446
Q6VY07	PACS1_HUMAN	-7.6718	-7.59588	-0.0759228	0.851536
Q9Y6Q5	AP1M2_HUMAN	-5.31738	-7.26648	1.9491	0.029255
P14678	RSMB_HUMAN	-3.23506	-4.21525	0.980192	0.261384
O75569	PRKRA_HUMAN	-5.26091	-6.47543	1.21452	0.102228
Q8NE86	MCU_HUMAN	-6.88763	-6.60499	-0.282646	0.749844
Q9NQR4	NIT2_HUMAN	-4.54762	-5.05395	0.506329	0.378462
Q15126	PMVK_HUMAN	-4.99547	-6.1669	1.17144	0.269712
Q99729	ROAA_HUMAN	-4.98549	-5.19209	0.206598	0.795047
Q7Z4S6	KI21A_HUMAN	-7.24993	-6.62301	-0.62692	0.497057
P05026	AT1B1_HUMAN	-1.8461	-3.49488	1.64877	0.150227
Q96FV2	SCRN2_HUMAN	-6.81235	-6.01609	-0.796267	0.339396
Q02153	GCYB1_HUMAN	-7.8768	-6.7446	-1.13219	0.114963
Q7L9L4	MOB1B_HUMAN	-4.90482	-5.32994	0.425119	0.707172
Q8N6T3	ARFG1_HUMAN	-6.10195	-6.6578	0.555847	0.378082
Q9H425	CA198_HUMAN	-7.73348	-6.11905	-1.61442	0.0404169
Q15555	MARE2_HUMAN	-5.00201	-6.01468	1.01267	0.120482
O75688	PPM1B_HUMAN	-6.91449	-7.59843	0.683933	0.192953
Q92522	H1X_HUMAN	-4.49265	-4.69425	0.201604	0.861445
P31689	DNJA1_HUMAN	-5.32152	-6.0106	0.689076	0.599314
Q9P265	DIP2B_HUMAN	-5.21226	-7.37908	2.16682	0.0454731
P30838	AL3A1_HUMAN	-7.6196	-7.24871	-0.370889	0.595542
Q15819	UB2V2_HUMAN	-5.96375	-6.35377	0.390021	0.251526
Q8WWI1	LMO7_HUMAN	-7.45131	-7.82945	0.378136	0.589441
Q15113	PCOC1_HUMAN	-6.67083	-5.74913	-0.921701	0.33709
P42566	EPS15_HUMAN	-6.64367	-6.72873	0.0850592	0.92724
Q14103	HNRPD_HUMAN	-2.43628	-3.17007	0.733793	0.352832
Q16610	ECM1_HUMAN	-6.80664	-5.98609	-0.820555	0.297736
O15127	SCAM2_HUMAN	-6.05796	-6.73848	0.68052	0.154345
P32929	CGL_HUMAN	-7.78334	-17.7487	9.96533	0.00763381
P0CG37	CFC1_HUMAN	-5.43845	-2.66559	-2.77285	0.312173
P15170	ERF3A_HUMAN	-4.82044	-6.16146	1.34101	0.00993398
Q15118	PDK1_HUMAN	-7.3264	-8.63092	1.30452	0.207764
P43897	EFTS_HUMAN	-6.61566	-7.52772	0.912059	0.211545
Q9BXX0	EMIL2_HUMAN	-5.55048	-4.86171	-0.688765	0.63216
P05413	FABPH_HUMAN	-5.81766	-4.94206	-0.875602	0.468427
Q9NYL4	FKB11_HUMAN	-1.19434	-2.84117	1.64683	0.176553
Q99426	TBCB_HUMAN	-3.45811	-4.34338	0.885269	0.363558
Q9Y6X4	F169A_HUMAN	-5.52743	-6.43526	0.907832	0.276789
O14949	QCR8_HUMAN	-0.83152	0.884295	-1.71581	0.0778745
Q13451	FKBP5_HUMAN	-5.49156	-5.61196	0.120402	0.890007
P42025	ACTY_HUMAN	-5.08561	-6.766	1.68039	0.0251622
Q15006	EMC2_HUMAN	-5.66812	-7.75882	2.0907	0.0326709
Q9UKU0	ACSL6_HUMAN	-6.78633	-7.58365	0.797317	0.323571
Q16787	LAMA3_HUMAN	-17.9053	-7.0656	-10.8397	0.00119176
Q9Y496	KIF3A_HUMAN	-5.03426	-5.40368	0.369425	0.732282
Q14914	PTGR1_HUMAN	-4.86728	-5.31229	0.445011	0.490325
P20039	DRB1_HUMAN	-6.44874	-6.14618	-0.302564	0.714231
P98095	FBLN2_HUMAN	-9.53294	-7.5612	-1.97175	0.123081
Q99615	DNJC7_HUMAN	-4.51665	-4.29406	-0.222595	0.603262
Q6UW02	CP20A_HUMAN	-6.53988	-7.94038	1.4005	0.0833635
O43660	PLRG1_HUMAN	-7.20879	-7.32103	0.112245	0.918063
P01861	IGHG4_HUMAN	-7.28395	-6.2261	-1.05785	0.311341
Q9UMR2	DD19B_HUMAN	-5.35922	-7.38877	2.02954	0.0737519
P46976	GLYG_HUMAN	-6.12292	-5.03287	-1.09004	0.224058
P22307	SCP2_HUMAN	-5.45828	-6.49586	1.03758	0.392435
Q5T1M5	FKB15_HUMAN	-6.07259	-6.53385	0.461268	0.506389
P42677	RS27_HUMAN	-3.91265	-5.21462	1.30197	0.0117649
P36969	GPX4_HUMAN	-6.11259	-6.18685	0.0742516	0.931297
Q92947	GCDH_HUMAN	-4.23797	-5.68442	1.44645	0.160055
Q14157	UBP2L_HUMAN	-2.98311	-3.13682	0.153703	0.729584
Q8NBM8	PCYXL_HUMAN	-6.30126	-6.65722	0.35596	0.795226
P49750	YLPM1_HUMAN	-7.76959	-6.69574	-1.07384	0.22535
Q8NC56	LEMD2_HUMAN	-0.623854	-2.98498	2.36113	0.0191392
P63096	GNAI1_HUMAN	-6.44319	-5.91322	-0.529969	0.549231
P07203	GPX1_HUMAN	-5.33679	-5.34225	0.00546372	0.991895
Q13217	DNJC3_HUMAN	-4.17508	-5.58486	1.40978	0.0218532
P33240	CSTF2_HUMAN	-5.56982	-6.49607	0.926249	0.297772
P22830	HEMH_HUMAN	-5.32176	-5.3605	0.0387375	0.957636
Q6YHK3	CD109_HUMAN	-8.67127	-15.2198	6.54857	0.0631113
Q9NXG6	P4HTM_HUMAN	-14.7428	-6.59347	-8.14937	0.039412
P26447	S10A4_HUMAN	-4.49083	-3.45029	-1.04054	0.329068
Q9Y371	SHLB1_HUMAN	-5.82386	-5.83921	0.0153476	0.975981
Q8TCD5	NT5C_HUMAN	-9.33269	-8.23842	-1.09428	0.542982
Q9UMY4	SNX12_HUMAN	-5.46328	-4.9787	-0.484576	0.430721
O75251	NDUS7_HUMAN	-4.60166	-5.33301	0.731347	0.249982
O95299	NDUAA_HUMAN	-4.51831	-5.26387	0.745557	0.219158
Q9Y5X3	SNX5_HUMAN	-5.14837	-5.76562	0.617252	0.122521
P05089	ARGI1_HUMAN	-8.85988	-9.82047	0.960588	0.398198
P18031	PTN1_HUMAN	-6.26649	-6.60605	0.339565	0.685403
Q13976	KGP1_HUMAN	-7.81473	-6.26634	-1.54838	0.203118
Q96EY7	PTCD3_HUMAN	-2.55331	-4.75495	2.20165	0.0255799
P35443	TSP4_HUMAN	-7.18621	-6.93739	-0.248812	0.843699
Q9H0U3	MAGT1_HUMAN	-5.67748	-6.52276	0.845286	0.339065
Q9NQ94	A1CF_HUMAN	-6.03389	-6.78531	0.751417	0.488154
O75436	VP26A_HUMAN	-3.93502	-3.89291	-0.0421178	0.965105
P15374	UCHL3_HUMAN	-4.88084	-5.5922	0.711355	0.244686
Q9NP61	ARFG3_HUMAN	-6.51657	-7.67151	1.15493	0.0574173
Q9UPY8	MARE3_HUMAN	-4.67294	-4.44278	-0.23016	0.869393
P82979	SARNP_HUMAN	-4.12472	-4.84782	0.723103	0.445775
Q9UKU7	ACAD8_HUMAN	-5.36557	-7.32017	1.9546	0.0295144
Q9H479	FN3K_HUMAN	-5.15797	-4.70004	-0.457929	0.446197
Q15493	RGN_HUMAN	-5.73194	-7.54477	1.81283	0.0998302
Q86VN1	VPS36_HUMAN	-4.85021	-5.03235	0.182141	0.716966
Q12979	ABR_HUMAN	-5.2299	-6.02886	0.798963	0.205762
P16989	YBOX3_HUMAN	-5.26482	-6.88003	1.61521	0.0910518
Q9NYL9	TMOD3_HUMAN	-4.56049	-4.31392	-0.246572	0.686456
Q86XX4	FRAS1_HUMAN	-8.45042	-17.6989	9.24852	0.00705511
O75146	HIP1R_HUMAN	-6.55563	-6.88525	0.32962	0.680128
B9A064	IGLL5_HUMAN	-6.12836	-5.60668	-0.521684	0.732569
Q15286	RAB35_HUMAN	-6.01754	-5.35865	-0.658887	0.495343
Q9Y5Z4	HEBP2_HUMAN	-5.92475	-6.22451	0.29976	0.68343
P33908	MA1A1_HUMAN	-6.21299	-6.36123	0.148244	0.879152
Q8IWX8	CHERP_HUMAN	-5.19454	-6.79213	1.59759	0.209052
O75663	TIPRL_HUMAN	-5.26331	-5.03355	-0.229759	0.640577
P11498	PYC_HUMAN	-5.20528	-5.65073	0.445452	0.400311
Q9Y4E6	WDR7_HUMAN	-6.66398	-6.45468	-0.209304	0.801515
Q96DA2	RB39B_HUMAN	-5.6289	-6.21518	0.586281	0.332951
Q96P47	AGAP3_HUMAN	-5.21461	-5.10156	-0.113051	0.88122
P83916	CBX1_HUMAN	-5.32884	-5.80042	0.471585	0.66148
Q96A26	F162A_HUMAN	-3.86268	-5.816	1.95332	0.0504657
Q9BZE1	RM37_HUMAN	-6.32581	-6.97712	0.651304	0.364219
Q8IY67	RAVR1_HUMAN	-6.86196	-6.4549	-0.407065	0.672614
P13693	TCTP_HUMAN	-2.99292	-3.8584	0.865481	0.0368126
O15355	PPM1G_HUMAN	-5.62511	-6.31929	0.694172	0.316638
P18754	RCC1_HUMAN	-5.11564	-6.90287	1.78723	0.0968726
Q9NRG7	D39U1_HUMAN	-6.51214	-7.7053	1.19316	0.477687
P61006	RAB8A_HUMAN	-8.59945	-9.18	0.580552	0.200142
P06681	CO2_HUMAN	-7.75122	-7.87785	0.126629	0.851789
P16298	PP2BB_HUMAN	-8.15022	-8.22638	0.0761606	0.831417
P57088	TMM33_HUMAN	-3.84882	-5.40036	1.55154	0.146323
P20645	MPRD_HUMAN	-6.99598	-6.73552	-0.260459	0.762026
O00505	IMA4_HUMAN	-5.29632	-5.89039	0.594079	0.644801
Q96S97	MYADM_HUMAN	-5.10917	-4.0092	-1.09997	0.0364321
Q969P0	IGSF8_HUMAN	-8.35417	-7.31226	-1.04191	0.295247
P56545	CTBP2_HUMAN	-5.36538	-7.99564	2.63026	0.0712924
Q00688	FKBP3_HUMAN	-3.92013	-5.0973	1.17717	0.254898
P62316	SMD2_HUMAN	-3.66872	-4.61234	0.943625	0.300292
Q92530	PSMF1_HUMAN	-4.62094	-5.00945	0.388504	0.517943
Q9UMX5	NENF_HUMAN	-5.4492	-6.16536	0.716162	0.520839
Q9NR30	DDX21_HUMAN	-5.93608	-6.35217	0.416085	0.641638
Q9Y2T2	AP3M1_HUMAN	-5.58393	-6.52929	0.94536	0.171687
O96000	NDUBA_HUMAN	-4.69885	-5.94368	1.24482	0.118458
Q96P16	RPR1A_HUMAN	-7.48624	-7.63678	0.150545	0.903558
Q9UIQ6	LCAP_HUMAN	-6.10477	-5.67312	-0.431649	0.426249
Q8IUD2	RB6I2_HUMAN	-5.03875	-6.64336	1.60461	0.020589
Q9UBY9	HSPB7_HUMAN	-8.57891	-7.74144	-0.837474	0.327662
Q99959	PKP2_HUMAN	-6.02821	-6.03927	0.0110596	0.99125
O15498	YKT6_HUMAN	-4.86697	-5.59986	0.732892	0.188453
P22694	KAPCB_HUMAN	-15.3929	-7.84611	-7.54678	0.0308493
Q2M2I8	AAK1_HUMAN	-6.65092	-7.37057	0.719651	0.420134
Q92542	NICA_HUMAN	-5.31555	-6.15409	0.838543	0.338716
P35659	DEK_HUMAN	-6.25254	-4.98406	-1.26848	0.0785054
Q96I15	SCLY_HUMAN	-6.08876	-8.15022	2.06146	0.107646
P46782	RS5_HUMAN	-2.39988	-4.13546	1.73559	0.026394
P55769	NH2L1_HUMAN	-3.94886	-6.00037	2.05151	0.146752
Q04760	LGUL_HUMAN	-2.13398	-2.33028	0.196306	0.268727
Q9Y6E2	5MP1_HUMAN	-5.53092	-6.87966	1.34874	0.0791447
Q8N1G2	CMTR1_HUMAN	-6.15627	-5.53082	-0.625445	0.391799
P62913	RL11_HUMAN	-3.22123	-4.99856	1.77732	0.0543514
P39687	AN32A_HUMAN	-5.28949	-5.66124	0.371754	0.677999
P17540	KCRS_HUMAN	-14.7	-17.6751	2.97502	0.487936
P50914	RL14_HUMAN	-2.40206	-4.31592	1.91386	0.0382578
Q13242	SRSF9_HUMAN	-5.15566	-6.28976	1.1341	0.309014
P19404	NDUV2_HUMAN	-4.74402	-5.12462	0.380599	0.604324
O95302	FKBP9_HUMAN	-4.48652	-4.77776	0.291233	0.777691
Q9Y6D5	BIG2_HUMAN	-6.18236	-8.38119	2.19883	0.056734
P47929	LEG7_HUMAN	-8.62145	-8.34787	-0.273589	0.859774
Q5T6V5	QNG1_HUMAN	-4.13429	-4.36567	0.231377	0.657672
Q9H1B7	I2BPL_HUMAN	-6.01682	-6.78443	0.767609	0.279483
[truncated: 3,307 more rows]
